# Supplementary material for: Genome‐wide identification and expression analysis reveals the drought‐response MAPK genes in peanut (Arachis hypogaea L.)
Source: Plant Genome. 2025 Dec 22;18(4):e70166. doi: 10.1002/tpg2.70166 (PMC12723341; doi:10.1002/tpg2.70166)
Supplement: Supplementary file 3 — Table S1. MAPK_Kaks [file TPG2-18-e70166-s003.xlsx]

## Sheet: raw_file
Seq_1	Seq_2	Ka	Ks	Ka_Ks	EffectiveLen	AverageS-sites	AverageN-sites	cN	cS	pN	pS
arahy.Tifrunner.gnm2.ann2.Ah01g079400.1	arahy.Tifrunner.gnm2.ann2.Ah11g020100.1	0.00142687	0.0427669	0.0333639	1836	433	1403	2	18	0.00142552	0.0415704
arahy.Tifrunner.gnm2.ann2.Ah03g476300.1	arahy.Tifrunner.gnm2.ann2.Ah13g505500.1	0	0.0221964	0	1191	274.333	916.667	0	6	0	0.0218712
arahy.Tifrunner.gnm2.ann2.Ah08g009500.1	arahy.Tifrunner.gnm2.ann2.Ah17g371700.1	0.00819201	0.0565925	0.144754	1116	256.833	859.167	7	14	0.00814743	0.0545101
arahy.Tifrunner.gnm2.ann2.Ah07g309600.1	arahy.Tifrunner.gnm2.ann2.Ah18g229600.1	0.000723545	0.0293257	0.0246728	1800	417.25	1382.75	1	12	0.000723197	0.0287597
arahy.Tifrunner.gnm2.ann2.Ah03g541700.1	arahy.Tifrunner.gnm2.ann2.Ah13g571200.1	0.00142653	0.0270078	0.0528193	1818	414.667	1403.33	2	11	0.00142518	0.0265273
arahy.Tifrunner.gnm2.ann2.Ah05g215300.1	arahy.Tifrunner.gnm2.ann2.Ah15g130900.1	0.00688539	0.0308626	0.223098	1140	264.583	875.417	6	8	0.00685388	0.0302362
arahy.Tifrunner.gnm2.ann2.Ah01g371600.1	arahy.Tifrunner.gnm2.ann2.Ah11g412800.1	0.00155029	0.0180926	0.0856862	1683	391.583	1291.42	2	7	0.00154869	0.0178761
arahy.Tifrunner.gnm2.ann2.Ah02g024000.1	arahy.Tifrunner.gnm2.ann2.Ah12g020900.1	0.00235087	0.0273201	0.0860491	1113	260.917	852.083	2	7	0.00234719	0.0268285
arahy.Tifrunner.gnm2.ann2.Ah07g044300.1	arahy.Tifrunner.gnm2.ann2.Ah17g049300.1	0.00215621	0.0146824	0.146857	1806	412.667	1393.33	3	6	0.00215311	0.0145396
arahy.Tifrunner.gnm2.ann2.Ah05g361900.1	arahy.Tifrunner.gnm2.ann2.Ah15g423900.1	0.00180302	0.0397951	0.0453076	1446	335.417	1110.58	2	13	0.00180086	0.0387578
arahy.Tifrunner.gnm2.ann2.Ah03g025500.1	arahy.Tifrunner.gnm2.ann2.Ah13g044600.1	0.0023401	0.0317928	0.0736045	1113	257	856	2	8	0.00233645	0.0311284
arahy.Tifrunner.gnm2.ann2.Ah04g362600.1	arahy.Tifrunner.gnm2.ann2.Ah14g426400.1	0	0.0151282	0	1128	267.083	860.917	0	4	0	0.0149766
arahy.Tifrunner.gnm2.ann2.Ah20g525300.1	arahy.Tifrunner.gnm2.ann2.Ah13g639100.1	0.00235687	0.0362852	0.064954	1104	254.083	849.917	2	9	0.00235317	0.0354214
arahy.Tifrunner.gnm2.ann2.Ah03g026600.1	arahy.Tifrunner.gnm2.ann2.Ah13g045900.1	0	0.029272	0	1107	243.833	863.167	0	7	0	0.0287081
arahy.Tifrunner.gnm2.ann2.Ah04g035800.1	arahy.Tifrunner.gnm2.ann2.Ah14g050600.1	0.00154629	0.0258034	0.0599258	1689	394.25	1294.75	2	10	0.0015447	0.0253646
aradu.V14167.gnm1.ann1.Aradu.271A7.1	arahy.Tifrunner.gnm2.ann2.Ah01g079400.1	0	0	NaN	1800	427.333	1372.67	0	0	0	0
aradu.V14167.gnm1.ann1.Aradu.44GS0.1	arahy.Tifrunner.gnm2.ann2.Ah03g476300.1	0.0271933	0.0471977	0.576157	1161	262.333	898.667	24	12	0.0267062	0.0457433
aradu.V14167.gnm1.ann1.Aradu.49RUG.1	arahy.Tifrunner.gnm2.ann2.Ah08g009500.1	0	0.00780749	0	1116	257.5	858.5	0	2	0	0.00776699
aradu.V14167.gnm1.ann1.Aradu.93Y1F.1	arahy.Tifrunner.gnm2.ann2.Ah07g309600.1	0	0.00964644	0	1800	417.333	1382.67	0	4	0	0.00958466
aradu.V14167.gnm1.ann1.Aradu.A68MB.1	arahy.Tifrunner.gnm2.ann2.Ah03g541700.1	0.00214082	0.0270078	0.0792666	1818	414.667	1403.33	3	11	0.00213777	0.0265273
aradu.V14167.gnm1.ann1.Aradu.A7MKH.1	arahy.Tifrunner.gnm2.ann2.Ah05g215300.1	0.00228811	0.00759741	0.30117	1140	264.583	875.417	2	2	0.00228463	0.00755906
aradu.V14167.gnm1.ann1.Aradu.B41M6.1	arahy.Tifrunner.gnm2.ann2.Ah01g371600.1	0.00155109	0.0154545	0.100365	1683	392.25	1290.75	2	6	0.00154949	0.0152964
aradu.V14167.gnm1.ann1.Aradu.CGX1Z.1	arahy.Tifrunner.gnm2.ann2.Ah02g024000.1	0.00235064	0.0038437	0.611556	1113	260.833	852.167	2	1	0.00234696	0.00383387
aradu.V14167.gnm1.ann1.Aradu.E1ZU5.1	arahy.Tifrunner.gnm2.ann2.Ah07g044300.1	0.00215646	0.00975227	0.221124	1806	412.833	1393.17	3	4	0.00215337	0.00968914
aradu.V14167.gnm1.ann1.Aradu.H6YZR.1	arahy.Tifrunner.gnm2.ann2.Ah05g361900.1	0.00324325	0.0297689	0.108947	1407	325.5	1081.5	3.5	9.5	0.00323625	0.0291859
aradu.V14167.gnm1.ann1.Aradu.IP5K7.1	arahy.Tifrunner.gnm2.ann2.Ah03g025500.1	0	0	NaN	1113	256.833	856.167	0	0	0	0
aradu.V14167.gnm1.ann1.Aradu.NJQ5G.1	arahy.Tifrunner.gnm2.ann2.Ah04g362600.1	0.0279679	0.0242034	1.15554	1128	265.917	862.083	23.6667	6.33333	0.0274529	0.023817
aradu.V14167.gnm1.ann1.Aradu.Q0IL1.1	arahy.Tifrunner.gnm2.ann2.Ah20g525300.1	0.00294493	0.0343148	0.0858212	1104	253.417	850.583	2.5	8.5	0.00293916	0.0335416
aradu.V14167.gnm1.ann1.Aradu.RVT4Y.1	arahy.Tifrunner.gnm2.ann2.Ah03g026600.1	0.00133304	0.0144815	0.0920508	960	209.167	750.833	1	3	0.00133185	0.0143426
aradu.V14167.gnm1.ann1.Aradu.WE8JU.1	arahy.Tifrunner.gnm2.ann2.Ah04g035800.1	0	0.0102303	0	1689	393.667	1295.33	0	4	0	0.0101609
arahy.Tifrunner.gnm2.ann2.Ah11g020100.1	araip.K30076.gnm1.ann1.Araip.RV49X.1	0.00108277	0.0011592	0.934071	1818	431.667	1386.33	1.5	0.5	0.00108199	0.0011583
arahy.Tifrunner.gnm2.ann2.Ah17g371700.1	araip.K30076.gnm1.ann1.Araip.CL071.1	0.00116437	0	NaN	1116	256.5	859.5	1	0	0.00116347	0
arahy.Tifrunner.gnm2.ann2.Ah18g229600.1	araip.K30076.gnm1.ann1.Araip.U4Z8Q.1	0	0	NaN	1800	417.167	1382.83	0	0	0	0
arahy.Tifrunner.gnm2.ann2.Ah13g571200.1	araip.K30076.gnm1.ann1.Araip.LMV71.1	0.00345211	0.0299302	0.115339	1818	414.667	1403.33	4.83333	12.1667	0.00344418	0.0293408
arahy.Tifrunner.gnm2.ann2.Ah15g130900.1	araip.K30076.gnm1.ann1.Araip.6I993.1	0	0	NaN	1140	264.667	875.333	0	0	0	0
arahy.Tifrunner.gnm2.ann2.Ah11g412800.1	araip.K30076.gnm1.ann1.Araip.Y7IQI.1	0	0	NaN	1683	391.167	1291.83	0	0	0	0
arahy.Tifrunner.gnm2.ann2.Ah12g020900.1	araip.K30076.gnm1.ann1.Araip.32FLV.1	0	0	NaN	1113	260.333	852.667	0	0	0	0
arahy.Tifrunner.gnm2.ann2.Ah17g049300.1	araip.K30076.gnm1.ann1.Araip.P1N43.1	0	0	NaN	1818	416.833	1401.17	0	0	0	0
arahy.Tifrunner.gnm2.ann2.Ah15g423900.1	araip.K30076.gnm1.ann1.Araip.TJ3I8.1	0.000775595	0	Nan	1671	381	1290	1	0	0.000775194	0
arahy.Tifrunner.gnm2.ann2.Ah13g044600.1	araip.K30076.gnm1.ann1.Araip.IL3I2.1	0	0	NaN	1113	257.167	855.833	0	0	0	0
arahy.Tifrunner.gnm2.ann2.Ah14g426400.1	araip.K30076.gnm1.ann1.Araip.AH33F.1	0	0	NaN	1128	267	861	0	0	0	0
arahy.Tifrunner.gnm2.ann2.Ah13g639100.1	araip.K30076.gnm1.ann1.Araip.AT3RC.1	0.00235687	0.0362852	0.064954	1104	254.083	849.917	2	9	0.00235317	0.0354214
arahy.Tifrunner.gnm2.ann2.Ah13g045900.1	araip.K30076.gnm1.ann1.Araip.8K6RH.1	0.0327081	0.0574255	0.569575	996	220.083	775.917	24.8333	12.1667	0.0320052	0.0552821
arahy.Tifrunner.gnm2.ann2.Ah14g050600.1	araip.K30076.gnm1.ann1.Araip.96FUL.1	0	0	NaN	1689	394.833	1294.17	0	0	0	0

## Sheet: rename_file
Seq_1	Seq_2	Ka	Ks	Ka_Ks	EffectiveLen	AverageS-sites	AverageN-sites	cN	cS	pN	pS
Ah_At_MAPK1	Ah_Bt_MAPK1	0.00142687	0.0427669	0.0333639	1836	433	1403	2	18	0.00142552	0.0415704
Ah_At_MAPK6	Ah_Bt_MAPK6	0	0.0221964	0	1191	274.333	916.667	0	6	0	0.0218712
Ah_At_MAPK14	Ah_Bt_MAPK14	0.00819201	0.0565925	0.144754	1116	256.833	859.167	7	14	0.00814743	0.0545101
Ah_At_MAPK13	Ah_Bt_MAPK15	0.000723545	0.0293257	0.0246728	1800	417.25	1382.75	1	12	0.000723197	0.0287597
Ah_At_MAPK7	Ah_Bt_MAPK7	0.00142653	0.0270078	0.0528193	1818	414.667	1403.33	2	11	0.00142518	0.0265273
Ah_At_MAPK10	Ah_Bt_MAPK11	0.00688539	0.0308626	0.223098	1140	264.583	875.417	6	8	0.00685388	0.0302362
Ah_At_MAPK2	Ah_Bt_MAPK2	0.00155029	0.0180926	0.0856862	1683	391.583	1291.42	2	7	0.00154869	0.0178761
Ah_At_MAPK3	Ah_Bt_MAPK3	0.00235087	0.0273201	0.0860491	1113	260.917	852.083	2	7	0.00234719	0.0268285
Ah_At_MAPK12	Ah_Bt_MAPK13	0.00215621	0.0146824	0.146857	1806	412.667	1393.33	3	6	0.00215311	0.0145396
Ah_At_MAPK11	Ah_Bt_MAPK12	0.00180302	0.0397951	0.0453076	1446	335.417	1110.58	2	13	0.00180086	0.0387578
Ah_At_MAPK4	Ah_Bt_MAPK4	0.0023401	0.0317928	0.0736045	1113	257	856	2	8	0.00233645	0.0311284
Ah_At_MAPK9	Ah_Bt_MAPK10	0	0.0151282	0	1128	267.083	860.917	0	4	0	0.0149766
Ah_Bt_MAPK16	Ah_Bt_MAPK8	0.00235687	0.0362852	0.064954	1104	254.083	849.917	2	9	0.00235317	0.0354214
Ah_At_MAPK5	Ah_Bt_MAPK5	0	0.029272	0	1107	243.833	863.167	0	7	0	0.0287081
Ah_At_MAPK8	Ah_Bt_MAPK9	0.00154629	0.0258034	0.0599258	1689	394.25	1294.75	2	10	0.0015447	0.0253646
Du_MAPK1	Ah_At_MAPK1	0	0	NaN	1800	427.333	1372.67	0	0	0	0
Du_MAPK2	Ah_At_MAPK6	0.0271933	0.0471977	0.576157	1161	262.333	898.667	24	12	0.0267062	0.0457433
Du_MAPK3	Ah_At_MAPK14	0	0.00780749	0	1116	257.5	858.5	0	2	0	0.00776699
Du_MAPK4	Ah_At_MAPK13	0	0.00964644	0	1800	417.333	1382.67	0	4	0	0.00958466
Du_MAPK5	Ah_At_MAPK7	0.00214082	0.0270078	0.0792666	1818	414.667	1403.33	3	11	0.00213777	0.0265273
Du_MAPK6	Ah_At_MAPK10	0.00228811	0.00759741	0.30117	1140	264.583	875.417	2	2	0.00228463	0.00755906
Du_MAPK7	Ah_At_MAPK2	0.00155109	0.0154545	0.100365	1683	392.25	1290.75	2	6	0.00154949	0.0152964
Du_MAPK8	Ah_At_MAPK3	0.00235064	0.0038437	0.611556	1113	260.833	852.167	2	1	0.00234696	0.00383387
Du_MAPK9	Ah_At_MAPK12	0.00215646	0.00975227	0.221124	1806	412.833	1393.17	3	4	0.00215337	0.00968914
Du_MAPK10	Ah_At_MAPK11	0.00324325	0.0297689	0.108947	1407	325.5	1081.5	3.5	9.5	0.00323625	0.0291859
Du_MAPK11	Ah_At_MAPK4	0	0	NaN	1113	256.833	856.167	0	0	0	0
Du_MAPK13	Ah_At_MAPK9	0.0279679	0.0242034	1.15554	1128	265.917	862.083	23.6667	6.33333	0.0274529	0.023817
Du_MAPK14	Ah_Bt_MAPK16	0.00294493	0.0343148	0.0858212	1104	253.417	850.583	2.5	8.5	0.00293916	0.0335416
Du_MAPK15	Ah_At_MAPK5	0.00133304	0.0144815	0.0920508	960	209.167	750.833	1	3	0.00133185	0.0143426
Du_MAPK16	Ah_At_MAPK8	0	0.0102303	0	1689	393.667	1295.33	0	4	0	0.0101609
Ah_Bt_MAPK1	Ip_MAPK11	0.00108277	0.0011592	0.934071	1818	431.667	1386.33	1.5	0.5	0.00108199	0.0011583
Ah_Bt_MAPK14	Ip_MAPK7	0.00116437	0	NaN	1116	256.5	859.5	1	0	0.00116347	0
Ah_Bt_MAPK15	Ip_MAPK13	0	0	NaN	1800	417.167	1382.83	0	0	0	0
Ah_Bt_MAPK7	Ip_MAPK9	0.00345211	0.0299302	0.115339	1818	414.667	1403.33	4.83333	12.1667	0.00344418	0.0293408
Ah_Bt_MAPK11	Ip_MAPK2	0	0	NaN	1140	264.667	875.333	0	0	0	0
Ah_Bt_MAPK2	Ip_MAPK15	0	0	NaN	1683	391.167	1291.83	0	0	0	0
Ah_Bt_MAPK3	Ip_MAPK1	0	0	NaN	1113	260.333	852.667	0	0	0	0
Ah_Bt_MAPK13	Ip_MAPK10	0	0	NaN	1818	416.833	1401.17	0	0	0	0
Ah_Bt_MAPK12	Ip_MAPK12	0.000775595	0	Nan	1671	381	1290	1	0	0.000775194	0
Ah_Bt_MAPK4	Ip_MAPK8	0	0	NaN	1113	257.167	855.833	0	0	0	0
Ah_Bt_MAPK10	Ip_MAPK5	0	0	NaN	1128	267	861	0	0	0	0
Ah_Bt_MAPK8	Ip_MAPK6	0.00235687	0.0362852	0.064954	1104	254.083	849.917	2	9	0.00235317	0.0354214
Ah_Bt_MAPK5	Ip_MAPK3	0.0327081	0.0574255	0.569575	996	220.083	775.917	24.8333	12.1667	0.0320052	0.0552821
Ah_Bt_MAPK9	Ip_MAPK4	0	0	NaN	1689	394.833	1294.17	0	0	0	0
