# Supplementary material for: Genome‐wide identification and expression analysis reveals the drought‐response MAPK genes in peanut (Arachis hypogaea L.)
Source: Plant Genome. 2025 Dec 22;18(4):e70166. doi: 10.1002/tpg2.70166 (PMC12723341; doi:10.1002/tpg2.70166)
Supplement: Supplementary file 4 — Table S2. cis‐acting element analysis of MAPK genes in peanut [file TPG2-18-e70166-s005.xlsx]

## Sheet: Sheet1
	abiotic_biotic										phytohormone										plant growth and develomental
Gene	ARE	DRE-core	LTR	MBS	MYB	MYC	STRE	TC-rich-repeat	W-box	WUN-motif	ABRE	as-1	CARE	CGTCA-motif	ERE	P-box	TATC-box	TCA-element	TGACG-motif	TGA-element-motif	A-box	AE-box	Box-4	CAT-box	Circadian	GA-motif	GATA-motif	G-box	GCN4-motif	GT1-motif	I-box	MRE	RY-element
Ah_At_MAPK1	1	0	1	0	1	7	0	1	1	0	1	0	0	0	4	0	0	0	0	0	0	1	11	0	0	0	2	1	0	1	0	0	0
Ah_At_MAPK2	3	0	2	1	1	8	1	1	0	0	2	0	0	0	4	1	0	0	0	0	0	0	5	0	0	1	0	2	1	1	1	0	0
Ah_At_MAPK3	3	0	0	0	2	5	2	0	1	0	1	0	0	0	0	1	0	1	0	0	0	2	1	0	0	0	0	1	0	1	1	0	0
Ah_At_MAPK4	0	0	0	3	6	4	1	0	0	2	1	2	0	2	4	0	0	0	2	0	0	0	6	0	0	0	0	1	0	0	0	0	0
Ah_At_MAPK5	0	0	0	0	8	5	1	0	1	0	0	4	1	4	1	0	0	0	4	0	0	1	4	1	1	0	1	0	0	4	1	1	0
Ah_At_MAPK6	3	0	1	0	1	3	0	0	1	0	4	1	1	1	4	0	0	1	1	0	0	0	5	0	0	0	0	6	0	0	0	0	0
Ah_At_MAPK7	3	0	0	0	6	2	3	1	3	0	3	3	0	3	0	0	1	0	3	0	0	0	0	1	0	0	1	2	0	1	1	1	0
Ah_At_MAPK8	3	0	0	0	5	2	2	2	1	0	6	0	0	0	6	0	1	0	0	0	1	0	3	0	0	0	2	4	0	0	1	0	0
Ah_At_MAPK9	0	0	1	1	6	3	0	0	0	0	4	1	0	1	4	1	0	1	1	0	0	1	4	0	0	0	0	4	0	2	0	0	0
Ah_At_MAPK10	0	2	2	1	2	4	4	0	4	0	1	1	0	1	2	1	0	2	1	0	0	2	0	0	0	0	5	2	0	1	0	0	0
Ah_At_MAPK11	2	0	0	0	4	0	1	0	1	1	0	2	0	2	3	0	0	0	2	1	1	0	3	0	0	0	0	1	0	1	0	0	1
Ah_At_MAPK12	2	0	0	0	1	5	1	0	0	0	4	0	0	0	3	0	0	0	0	0	0	0	6	2	1	0	0	6	0	2	0	0	0
Ah_At_MAPK13	0	0	2	0	5	2	4	1	0	1	0	0	0	0	0	0	0	1	0	2	0	0	5	0	0	0	2	0	0	0	2	0	0
Ah_At_MAPK14	0	1	0	0	3	1	2	1	0	0	2	0	0	0	3	0	0	0	0	0	0	2	4	0	0	1	1	2	0	0	0	0	0
Ah_Bt_MAPK1	0	0	2	0	2	2	0	0	3	3	1	0	0	0	3	0	0	0	0	0	0	0	6	1	0	0	1	1	0	2	0	0	0
Ah_Bt_MAPK2	2	0	2	1	2	6	1	0	0	0	2	0	0	0	4	1	0	1	0	0	0	0	4	0	0	1	1	2	0	1	1	0	0
Ah_Bt_MAPK3	5	0	0	0	5	5	1	0	1	1	0	0	0	0	0	1	0	1	0	0	0	2	1	0	0	0	0	0	0	2	1	0	0
Ah_Bt_MAPK4	0	0	0	1	3	2	0	0	0	1	2	3	0	3	5	0	0	0	3	0	0	0	4	0	0	0	0	2	0	0	0	0	0
Ah_Bt_MAPK5	2	0	0	1	2	6	1	0	2	0	2	3	0	3	1	0	0	0	3	0	0	1	4	1	1	1	1	2	0	0	1	0	0
Ah_Bt_MAPK6	8	0	1	1	2	3	1	0	1	0	3	0	0	0	5	0	0	0	0	0	0	0	7	0	0	0	0	3	0	1	0	0	0
Ah_Bt_MAPK7	0	0	0	0	4	3	2	1	2	0	3	2	0	2	2	0	0	0	2	0	0	0	1	1	0	0	1	2	1	1	1	0	0
Ah_Bt_MAPK8	1	1	1	3	8	3	3	1	0	1	2	1	1	1	1	0	0	1	1	1	0	3	3	1	0	0	0	3	1	2	0	0	0
Ah_Bt_MAPK9	3	0	0	1	8	2	2	2	1	0	2	0	0	0	2	1	1	1	0	0	1	0	5	0	0	0	0	2	0	0	1	0	0
Ah_Bt_MAPK10	1	0	1	1	5	1	0	0	0	1	5	2	0	2	3	0	0	1	2	0	0	1	8	0	0	0	1	6	0	2	0	0	0
Ah_Bt_MAPK11	1	0	2	1	4	3	1	0	1	0	2	0	0	0	2	0	0	0	0	0	0	2	0	0	0	0	0	2	0	1	0	0	0
Ah_Bt_MAPK12	1	0	0	1	5	1	2	0	1	0	5	0	0	0	9	0	1	0	0	1	0	0	6	0	0	0	0	4	1	1	0	0	0
Ah_Bt_MAPK13	1	0	0	0	0	5	2	0	0	0	4	0	0	0	3	0	0	1	0	0	0	0	4	2	0	0	0	5	0	2	0	0	0
Ah_Bt_MAPK14	2	1	0	0	3	6	1	0	0	0	3	1	0	1	3	0	0	1	1	1	0	2	5	0	0	1	1	3	0	0	0	0	0
Ah_Bt_MAPK15	1	0	1	0	6	3	4	1	1	0	0	1	0	1	0	0	0	1	1	1	0	0	3	0	0	0	3	0	0	2	1	1	0
Ah_Bt_MAPK16	0	0	1	2	11	3	4	1	0	0	2	1	0	1	1	0	0	0	1	1	0	3	3	1	0	0	0	3	1	4	0	0	0
Du_MAPK1	4	0	1	0	4	3	1	1	1	0	1	0	0	0	2	0	0	2	0	0	0	2	7	0	0	0	2	1	0	0	0	0	0
Du_MAPK2	5	0	1	2	4	7	0	0	1	0	3	1	1	1	5	0	0	0	1	0	0	0	5	0	0	0	0	4	0	1	0	0	0
Du_MAPK3	0	1	0	0	1	2	1	1	0	1	1	0	0	0	3	0	0	0	0	0	0	1	8	0	0	0	0	1	0	1	0	0	0
Du_MAPK4	0	0	1	1	3	2	5	1	2	0	4	1	0	1	0	0	0	1	1	2	1	0	2	0	0	0	2	5	0	1	1	0	0
Du_MAPK5	0	0	0	0	4	3	2	1	2	0	3	2	0	2	2	0	0	0	2	0	0	0	1	1	0	0	1	2	1	1	2	0	0
Du_MAPK6	0	2	2	1	2	4	4	0	4	0	1	1	0	1	2	1	0	2	1	0	0	2	0	0	0	0	4	2	0	1	0	0	0
Du_MAPK7	3	0	2	1	1	8	1	1	0	0	2	0	0	0	3	1	0	0	0	0	0	0	3	0	0	1	2	2	1	1	1	0	0
Du_MAPK8	4	0	0	0	5	6	1	0	1	1	0	0	0	0	0	1	0	1	0	0	0	2	1	0	0	0	0	0	0	2	0	0	0
Du_MAPK9	1	0	0	0	0	3	0	1	0	0	4	0	0	0	4	0	0	0	0	0	0	0	5	1	1	0	0	5	0	2	0	0	0
Du_MAPK10	2	0	0	0	3	1	1	0	1	3	0	0	0	0	2	0	0	0	0	1	0	0	6	0	0	0	0	0	0	1	0	0	0
Du_MAPK11	0	0	0	3	6	4	1	0	0	2	1	2	0	2	2	0	0	0	2	0	0	0	6	0	0	0	0	1	0	0	0	0	0
Du_MAPK12	3	1	0	2	15	3	0	0	0	0	3	1	0	1	3	0	0	2	1	1	0	2	1	1	0	0	0	2	0	0	0	0	0
Du_MAPK13	0	0	1	1	7	3	0	0	0	0	4	1	0	1	3	1	0	1	1	0	0	1	2	0	0	0	0	4	0	2	0	0	0
Du_MAPK14	1	1	1	2	6	3	3	1	0	1	2	2	1	2	1	0	0	1	2	1	0	3	3	1	0	0	0	3	1	2	0	0	0
Du_MAPK15	1	0	0	0	2	6	0	0	2	1	0	5	1	5	1	0	0	0	5	1	0	2	6	0	0	0	1	1	0	0	1	0	0
Du_MAPK16	3	0	0	0	3	2	2	2	1	0	8	0	0	0	5	0	1	0	0	0	1	0	4	0	0	0	1	8	1	0	2	0	0
Ip_MAPK1	5	0	0	0	5	5	1	0	1	1	0	0	0	0	0	1	0	1	0	0	0	2	1	0	0	0	0	0	0	2	0	0	0
Ip_MAPK2	1	0	2	1	4	3	1	0	1	0	2	0	0	0	2	0	0	0	0	0	0	2	0	0	0	0	0	2	0	1	0	0	0
Ip_MAPK3	3	0	0	1	2	9	1	0	2	0	2	3	0	3	1	0	0	0	3	0	0	1	3	1	1	1	1	2	0	0	1	0	0
Ip_MAPK4	3	0	0	1	8	2	2	2	1	0	2	0	0	0	2	1	1	1	0	0	1	0	5	0	0	0	0	2	0	0	1	0	0
Ip_MAPK5	1	0	1	0	5	4	1	0	0	1	5	1	0	1	1	0	0	1	1	0	0	1	1	1	0	0	1	5	0	1	0	0	0
Ip_MAPK6	0	0	1	2	11	3	4	1	0	0	2	1	0	1	1	0	0	0	1	1	0	3	3	1	0	0	0	3	1	4	0	0	0
Ip_MAPK7	2	1	0	0	3	6	1	0	0	0	3	1	0	1	2	0	0	1	1	1	0	2	5	0	0	1	1	3	0	0	0	0	0
Ip_MAPK8	0	0	0	1	5	3	0	0	0	1	2	3	0	3	6	0	0	0	3	1	0	0	7	0	0	0	1	2	0	0	0	0	0
Ip_MAPK9	3	0	0	0	6	2	3	1	3	0	3	3	0	3	0	0	1	0	3	0	0	0	0	1	0	0	1	2	0	1	1	1	0
Ip_MAPK10	1	0	0	0	0	2	1	1	0	0	4	0	0	0	4	0	0	1	0	0	0	0	4	1	0	0	0	5	0	2	0	0	0
Ip_MAPK11	2	0	1	0	0	2	0	0	1	1	7	1	0	1	1	0	0	0	1	0	0	0	3	0	0	0	1	8	0	3	1	0	0
Ip_MAPK12	1	0	0	1	6	2	3	0	1	0	5	0	0	0	9	0	1	0	0	1	0	0	5	0	0	0	0	4	1	1	0	0	0
Ip_MAPK13	2	0	1	0	7	2	5	1	1	0	0	1	0	1	0	0	0	1	1	1	0	0	3	0	0	0	3	0	0	2	1	1	0
Ip_MAPK14	4	0	1	3	9	4	0	0	1	0	6	1	0	1	1	0	0	2	1	1	0	3	1	0	0	0	1	4	0	0	0	0	0
Ip_MAPK15	2	0	2	2	2	8	1	0	0	0	2	1	0	1	5	1	0	1	1	0	0	0	7	0	0	1	0	2	0	1	1	0	0
