# Supplementary material for: Genome‐wide identification and expression analysis reveals the drought‐response MAPK genes in peanut (Arachis hypogaea L.)
Source: Plant Genome. 2025 Dec 22;18(4):e70166. doi: 10.1002/tpg2.70166 (PMC12723341; doi:10.1002/tpg2.70166)
Supplement: Supplementary file 5 — Tables S3–S5. Genes assigned to the turquoise, blue, and grey modules identified by WGCNA. [file TPG2-18-e70166-s001.csv]

	Gene	Module	MM	GS
24	arahy.Tifrunner.gnm2.ann2.Ah03g259000	turquoise	0.981691451534932	0.885984549960912
1135	arahy.Tifrunner.gnm2.ann2.Ah01g334400	turquoise	0.981653084384859	0.871332652906065
502	arahy.Tifrunner.gnm2.ann2.Ah07g060100	turquoise	0.981220152367256	0.844470756109647
1025	arahy.Tifrunner.gnm2.ann2.Ah16g116000	turquoise	0.9810319323913	0.894912254294751
443	arahy.Tifrunner.gnm2.ann2.Ah13g028500	turquoise	-0.978469778294977	-0.825440365404255
521	arahy.Tifrunner.gnm2.ann2.Ah16g052800	turquoise	0.978000362846413	0.864637120182899
1006	arahy.Tifrunner.gnm2.ann2.Ah17g427800	turquoise	0.977981748959549	0.880582155448162
776	arahy.Tifrunner.gnm2.ann2.Ah17g053500	turquoise	0.977587069175199	0.865249428172582
1200	arahy.Tifrunner.gnm2.ann2.Ah11g355700	turquoise	0.976753609407029	0.834127625692048
1178	arahy.Tifrunner.gnm2.ann2.Ah16g172000	turquoise	0.976612142139434	0.860756329958525
667	arahy.Tifrunner.gnm2.ann2.Ah04g361000	turquoise	0.975816333666668	0.872447713528006
1136	arahy.Tifrunner.gnm2.ann2.Ah01g105400	turquoise	0.97510043978621	0.885831482508328
54	arahy.Tifrunner.gnm2.ann2.Ah13g287200	turquoise	0.97509364052726	0.870790230428028
149	arahy.Tifrunner.gnm2.ann2.Ah17g497500	turquoise	0.97454980190986	0.860788445426011
822	arahy.Tifrunner.gnm2.ann2.Ah03g072600	turquoise	0.974539664532785	0.882220911851305
1656	arahy.Tifrunner.gnm2.ann2.Ah20g085400	turquoise	-0.974229075247002	-0.900871927208384
936	arahy.Tifrunner.gnm2.ann2.Ah07g275100	turquoise	0.973719148578993	0.814179025164334
872	arahy.Tifrunner.gnm2.ann2.Ah04g019300	turquoise	0.973695139501257	0.877710590678344
72	arahy.Tifrunner.gnm2.ann2.Ah11g138700	turquoise	0.972813810862908	0.885166126555285
597	arahy.Tifrunner.gnm2.ann2.Ah08g306900	turquoise	0.972733948326421	0.862987007350086
631	arahy.Tifrunner.gnm2.ann2.Ah05g320500	turquoise	0.97261846858649	0.876425835835942
212	arahy.Tifrunner.gnm2.ann2.Ah06g387000	turquoise	0.971972172389311	0.81522875219449
1249	arahy.Tifrunner.gnm2.ann2.Ah12g366900	turquoise	0.971952953498839	0.878292523322004
1376	arahy.Tifrunner.gnm2.ann2.Ah08g186400	turquoise	-0.97195184967829	-0.819096605160317
271	arahy.Tifrunner.gnm2.ann2.Ah12g088100	turquoise	0.971388981807805	0.836033771872907
1606	arahy.Tifrunner.gnm2.ann2.Ah18g102200	turquoise	-0.971108493147987	-0.860794997063951
643	arahy.Tifrunner.gnm2.ann2.Ah19g556900	turquoise	0.970886425864466	0.832139165920359
151	arahy.Tifrunner.gnm2.ann2.Ah13g287300	turquoise	0.970230186932343	0.823952759264446
788	arahy.Tifrunner.gnm2.ann2.Ah10g394900	turquoise	0.970222980575622	0.837960549157947
880	arahy.Tifrunner.gnm2.ann2.Ah03g445700	turquoise	0.969598812727506	0.915355154212133
1250	arahy.Tifrunner.gnm2.ann2.Ah18g118900	turquoise	0.969413271568174	0.790798168371982
732	arahy.Tifrunner.gnm2.ann2.Ah15g502000	turquoise	0.969391088963897	0.879183189946527
1195	arahy.Tifrunner.gnm2.ann2.Ah15g551900	turquoise	0.968670196561034	0.863389874265862
763	arahy.Tifrunner.gnm2.ann2.Ah20g491900	turquoise	0.968647272459557	0.8110239752328
890	arahy.Tifrunner.gnm2.ann2.Ah06g300600	turquoise	0.967501490236511	0.831209250147688
1153	arahy.Tifrunner.gnm2.ann2.Ah14g400400	turquoise	0.96742707580187	0.917807297151278
978	arahy.Tifrunner.gnm2.ann2.Ah16g052300	turquoise	0.967312800381768	0.87503101710377
91	arahy.Tifrunner.gnm2.ann2.Ah05g432600	turquoise	0.967018475677304	0.874527955570245
524	arahy.Tifrunner.gnm2.ann2.Ah05g389100	turquoise	0.966759531186532	0.934685963796672
678	arahy.Tifrunner.gnm2.ann2.Ah20g458400	turquoise	0.966656327371983	0.788211889847708
710	arahy.Tifrunner.gnm2.ann2.Ah12g031300	turquoise	0.966621816865877	0.884904561902108
568	arahy.Tifrunner.gnm2.ann2.Ah14g475700	turquoise	0.96658787369623	0.880888796020187
602	arahy.Tifrunner.gnm2.ann2.Ah18g306600	turquoise	0.96632183030605	0.824992505628264
1073	arahy.Tifrunner.gnm2.ann2.Ah03g259100	turquoise	0.966257965488727	0.924241083659887
915	arahy.Tifrunner.gnm2.ann2.Ah09g365200	turquoise	0.966179807075124	0.847880915639851
526	arahy.Tifrunner.gnm2.ann2.Ah06g109300	turquoise	0.96608730360784	0.868567143097554
761	arahy.Tifrunner.gnm2.ann2.Ah14g028800	turquoise	0.966005732505357	0.9088123145233
1099	arahy.Tifrunner.gnm2.ann2.Ah19g532600	turquoise	0.965864931069071	0.856184540177019
108	arahy.Tifrunner.gnm2.ann2.Ah05g287400	turquoise	0.965317601626002	0.85262904818403
645	arahy.Tifrunner.gnm2.ann2.Ah14g101500	turquoise	0.964959390091575	0.936919967465982
604	arahy.Tifrunner.gnm2.ann2.Ah13g525100	turquoise	0.964875802487235	0.89629595754929
1066	arahy.Tifrunner.gnm2.ann2.Ah02g301800	turquoise	0.96482555795441	0.927424632673352
582	arahy.Tifrunner.gnm2.ann2.Ah10g011400	turquoise	0.964790494631946	0.914979326221183
1107	arahy.Tifrunner.gnm2.ann2.Ah13g499000	turquoise	0.964516318113165	0.835464152513709
432	arahy.Tifrunner.gnm2.ann2.Ah18g068000	turquoise	-0.964173548791843	-0.798666318474502
1212	arahy.Tifrunner.gnm2.ann2.Ah03g521700	turquoise	0.963837492811901	0.873953217552787
234	arahy.Tifrunner.gnm2.ann2.Ah09g448400	turquoise	0.963815077111438	0.825365050080497
209	arahy.Tifrunner.gnm2.ann2.Ah11g301700	turquoise	0.963770794675286	0.790758884854652
813	arahy.Tifrunner.gnm2.ann2.Ah03g593600	turquoise	0.963737560252258	0.949330946675061
1241	arahy.Tifrunner.gnm2.ann2.Ah05g353200	turquoise	0.963687440348086	0.874183312896457
1036	arahy.Tifrunner.gnm2.ann2.Ah02g318700	turquoise	0.963173997843488	0.868176872276312
220	arahy.Tifrunner.gnm2.ann2.Ah18g270600	turquoise	0.963005286371483	0.793576795646495
1005	arahy.Tifrunner.gnm2.ann2.Ah08g125500	turquoise	0.962932973870666	0.899827956859077
682	arahy.Tifrunner.gnm2.ann2.Ah06g161400	turquoise	0.962868537972126	0.892252406582546
1117	arahy.Tifrunner.gnm2.ann2.Ah20g518200	turquoise	0.962746725754493	0.87018754261621
815	arahy.Tifrunner.gnm2.ann2.Ah06g105100	turquoise	0.962496106553234	0.900205387741549
804	arahy.Tifrunner.gnm2.ann2.Ah12g378700	turquoise	0.962438304761167	0.87420079218081
1151	arahy.Tifrunner.gnm2.ann2.Ah09g377800	turquoise	0.962393858590937	0.830070420542932
1157	arahy.Tifrunner.gnm2.ann2.Ah18g405800	turquoise	0.962241293742047	0.849059330566636
1124	arahy.Tifrunner.gnm2.ann2.Ah08g056300	turquoise	0.962070093640008	0.881530287824285
789	arahy.Tifrunner.gnm2.ann2.Ah20g531300	turquoise	0.961560280682848	0.83088161846728
1	arahy.Tifrunner.gnm2.ann2.Ah01g309700	turquoise	0.961288880570944	0.828513350575774
975	arahy.Tifrunner.gnm2.ann2.Ah03g066700	turquoise	0.961137260346472	0.849732419579808
1046	arahy.Tifrunner.gnm2.ann2.Ah09g069500	turquoise	0.960875543228211	0.887035784916139
686	arahy.Tifrunner.gnm2.ann2.Ah03g516800	turquoise	0.96041918618785	0.83599975326965
1635	arahy.Tifrunner.gnm2.ann2.Ah18g102100	turquoise	-0.960078250181041	-0.915251695927179
55	arahy.Tifrunner.gnm2.ann2.Ah05g258300	turquoise	0.95999627440683	0.816812325392248
1166	arahy.Tifrunner.gnm2.ann2.Ah16g380700	turquoise	0.959869788713445	0.793970590048436
1267	arahy.Tifrunner.gnm2.ann2.Ah11g007300	turquoise	0.959830955937236	0.897493151993352
899	arahy.Tifrunner.gnm2.ann2.Ah01g023000	turquoise	0.95974788815517	0.908679990210547
1165	arahy.Tifrunner.gnm2.ann2.Ah09g133900	turquoise	0.959193277310878	0.83572528458625
480	arahy.Tifrunner.gnm2.ann2.Ah07g128200	turquoise	0.9591591482259	0.831634497644668
909	arahy.Tifrunner.gnm2.ann2.Ah09g398300	turquoise	0.959038109827767	0.91383322728699
573	arahy.Tifrunner.gnm2.ann2.Ah04g324600	turquoise	0.958987081458213	0.826695127534775
498	arahy.Tifrunner.gnm2.ann2.Ah08g325000	turquoise	0.958958554813561	0.87463128483756
1143	arahy.Tifrunner.gnm2.ann2.Ah05g455800	turquoise	0.958867822395399	0.800021615510279
66	arahy.Tifrunner.gnm2.ann2.Ah03g258900	turquoise	0.958856382429176	0.915103685284341
1065	arahy.Tifrunner.gnm2.ann2.Ah20g521600	turquoise	0.958754586943455	0.899408551403857
1152	arahy.Tifrunner.gnm2.ann2.Ah09g189300	turquoise	0.95875408812801	0.763319926075014
593	arahy.Tifrunner.gnm2.ann2.Ah19g140900	turquoise	0.958594725879431	0.85350916330096
285	arahy.Tifrunner.gnm2.ann2.Ah19g437000	turquoise	0.958186764670811	0.874239710953142
607	arahy.Tifrunner.gnm2.ann2.Ah15g473200	turquoise	0.958146662928617	0.859037481508672
961	arahy.Tifrunner.gnm2.ann2.Ah01g094400	turquoise	0.958086677380032	0.892181160982831
608	arahy.Tifrunner.gnm2.ann2.Ah17g128600	turquoise	0.958069479811173	0.815305625396658
263	arahy.Tifrunner.gnm2.ann2.Ah19g458700	turquoise	0.957995566918408	0.7978667683195
748	arahy.Tifrunner.gnm2.ann2.Ah08g020000	turquoise	0.957796980361191	0.799983571055787
1018	arahy.Tifrunner.gnm2.ann2.Ah15g528700	turquoise	0.957300531815395	0.900837639794933
847	arahy.Tifrunner.gnm2.ann2.Ah19g180800	turquoise	0.957055115167106	0.828084427633951
957	arahy.Tifrunner.gnm2.ann2.Ah10g157600	turquoise	0.956799706566656	0.895008869883171
1244	arahy.Tifrunner.gnm2.ann2.Ah12g179800	turquoise	0.956654987874871	0.835109010427668
964	arahy.Tifrunner.gnm2.ann2.Ah12g121600	turquoise	0.956433194833959	0.886719671205778
1172	arahy.Tifrunner.gnm2.ann2.Ah03g594400	turquoise	0.956296467260947	0.880950438657173
591	arahy.Tifrunner.gnm2.ann2.Ah07g118500	turquoise	0.956266537676185	0.835479308391419
2	arahy.Tifrunner.gnm2.ann2.Ah01g379500	turquoise	0.956026396416003	0.821352681986994
601	arahy.Tifrunner.gnm2.ann2.Ah13g044600	turquoise	0.955936578757952	0.786448783877127
1080	arahy.Tifrunner.gnm2.ann2.Ah10g420900	turquoise	0.955886342257314	0.852900514240501
781	arahy.Tifrunner.gnm2.ann2.Ah04g360700	turquoise	0.955806627385553	0.906995573696182
848	arahy.Tifrunner.gnm2.ann2.Ah07g202000	turquoise	0.955630277199723	0.802037328722785
518	arahy.Tifrunner.gnm2.ann2.Ah14g101700	turquoise	0.955485949509482	0.849045726371887
838	arahy.Tifrunner.gnm2.ann2.Ah20g034100	turquoise	0.95534729667501	0.896901210567017
1035	arahy.Tifrunner.gnm2.ann2.Ah05g354000	turquoise	0.955091172761253	0.827046676771207
123	arahy.Tifrunner.gnm2.ann2.Ah03g070800	turquoise	0.955045263530877	0.770335523727883
1306	arahy.Tifrunner.gnm2.ann2.Ah16g447100	turquoise	0.955033425438582	0.85070855797671
768	arahy.Tifrunner.gnm2.ann2.Ah20g456600	turquoise	0.954840918784804	0.911947135117147
52	arahy.Tifrunner.gnm2.ann2.Ah17g258500	turquoise	0.954708583954458	0.839991049630635
622	arahy.Tifrunner.gnm2.ann2.Ah17g467100	turquoise	0.95465999178445	0.883929786612668
1087	arahy.Tifrunner.gnm2.ann2.Ah01g386600	turquoise	0.954220970349529	0.847457931192878
959	arahy.Tifrunner.gnm2.ann2.Ah15g502300	turquoise	0.954001820486788	0.824576570074911
1029	arahy.Tifrunner.gnm2.ann2.Ah04g224700	turquoise	0.953752592088906	0.805033845663769
1091	arahy.Tifrunner.gnm2.ann2.Ah08g282600	turquoise	0.95371090412112	0.864508449713734
147	arahy.Tifrunner.gnm2.ann2.Ah05g403100	turquoise	0.953660472782372	0.750624196422586
46	arahy.Tifrunner.gnm2.ann2.Ah15g502400	turquoise	0.953643397868101	0.752960433978822
1122	arahy.Tifrunner.gnm2.ann2.Ah17g173600	turquoise	0.953437167606553	0.812276601420708
986	arahy.Tifrunner.gnm2.ann2.Ah02g097400	turquoise	0.953434629990236	0.894836378533015
1268	arahy.Tifrunner.gnm2.ann2.Ah08g022700	turquoise	0.952636112356797	0.827715273823794
574	arahy.Tifrunner.gnm2.ann2.Ah13g287100	turquoise	0.952627348740454	0.868424034938233
287	arahy.Tifrunner.gnm2.ann2.Ah13g486000	turquoise	0.952622868220326	0.834994879576298
1758	arahy.Tifrunner.gnm2.ann2.Ah12g029400	turquoise	0.952599549862802	0.887767676907114
615	arahy.Tifrunner.gnm2.ann2.Ah20g165300	turquoise	0.952433858847846	0.907294297566379
927	arahy.Tifrunner.gnm2.ann2.Ah20g065600	turquoise	0.952232955071783	0.769350501817978
1741	arahy.Tifrunner.gnm2.ann2.Ah04g414600	turquoise	0.952061649581797	0.904905147790592
803	arahy.Tifrunner.gnm2.ann2.Ah15g316500	turquoise	0.951727857692346	0.860638822751814
185	arahy.Tifrunner.gnm2.ann2.Ah02g096600	turquoise	0.951562968043173	0.843027607540336
119	arahy.Tifrunner.gnm2.ann2.Ah17g340300	turquoise	0.951520361186829	0.750552678988028
946	arahy.Tifrunner.gnm2.ann2.Ah03g227300	turquoise	0.951467107288286	0.851426833472188
68	arahy.Tifrunner.gnm2.ann2.Ah18g473800	turquoise	0.951256106118151	0.774706897418332
1084	arahy.Tifrunner.gnm2.ann2.Ah12g430700	turquoise	0.951125269058182	0.839453574926924
487	arahy.Tifrunner.gnm2.ann2.Ah16g056600	turquoise	0.951038030373446	0.884198988180121
595	arahy.Tifrunner.gnm2.ann2.Ah14g491700	turquoise	0.95098233607897	0.804581576437451
661	arahy.Tifrunner.gnm2.ann2.Ah18g077200	turquoise	0.950839831509834	0.76452309630959
770	arahy.Tifrunner.gnm2.ann2.Ah06g013500	turquoise	0.950649934188664	0.786712982315623
1081	arahy.Tifrunner.gnm2.ann2.Ah20g060300	turquoise	0.950348362064699	0.883739922347397
1039	arahy.Tifrunner.gnm2.ann2.Ah13g645600	turquoise	0.950332736666666	0.847838471190153
65	arahy.Tifrunner.gnm2.ann2.Ah15g029000	turquoise	0.950263563846003	0.865591299004861
276	arahy.Tifrunner.gnm2.ann2.Ah05g373900	turquoise	0.950067814642825	0.762230251976163
1252	arahy.Tifrunner.gnm2.ann2.Ah10g359800	turquoise	0.9499495773074	0.896616760576203
230	arahy.Tifrunner.gnm2.ann2.Ah09g395200	turquoise	0.949840005427557	0.778349016515786
1175	arahy.Tifrunner.gnm2.ann2.Ah09g394700	turquoise	0.949778983922741	0.792990791275669
61	arahy.Tifrunner.gnm2.ann2.Ah09g352700	turquoise	0.949314391289491	0.823806917748153
514	arahy.Tifrunner.gnm2.ann2.Ah12g422000	turquoise	0.949293409642146	0.903698723326558
1257	arahy.Tifrunner.gnm2.ann2.Ah01g100600	turquoise	0.949246149050206	0.779286634483609
836	arahy.Tifrunner.gnm2.ann2.Ah18g322400	turquoise	0.949176598779916	0.800719714058157
497	arahy.Tifrunner.gnm2.ann2.Ah03g332200	turquoise	0.949161064795771	0.840825077897419
1762	arahy.Tifrunner.gnm2.ann2.Ah10g038000	turquoise	0.949071875871651	0.911836718773722
854	arahy.Tifrunner.gnm2.ann2.Ah15g019400	turquoise	0.948955147535808	0.831851666273799
918	arahy.Tifrunner.gnm2.ann2.Ah10g027800	turquoise	0.948953138230962	0.859734601486464
1182	arahy.Tifrunner.gnm2.ann2.Ah01g106000	turquoise	0.948561900934039	0.850970636706454
19	arahy.Tifrunner.gnm2.ann2.Ah04g346100	turquoise	0.948390424555752	0.897623088744508
37	arahy.Tifrunner.gnm2.ann2.Ah08g028500	turquoise	0.948218291026772	0.754757914305077
177	arahy.Tifrunner.gnm2.ann2.Ah08g223500	turquoise	0.948185279541806	0.781318410211949
282	arahy.Tifrunner.gnm2.ann2.Ah15g403700	turquoise	0.948088221602766	0.749503880000987
362	arahy.Tifrunner.gnm2.ann2.Ah03g006700	turquoise	-0.947833950689071	-0.754685682476396
819	arahy.Tifrunner.gnm2.ann2.Ah18g076200	turquoise	0.947059632217346	0.852404022168465
1235	arahy.Tifrunner.gnm2.ann2.Ah08g124400	turquoise	0.946992457533159	0.872806168955597
1137	arahy.Tifrunner.gnm2.ann2.Ah03g468500	turquoise	0.946921534010843	0.805062313930406
1739	arahy.Tifrunner.gnm2.ann2.Ah11g492300	turquoise	0.946698451735473	0.800307908876707
1280	arahy.Tifrunner.gnm2.ann2.Ah19g315900	turquoise	0.946125229907105	0.75280411216611
1078	arahy.Tifrunner.gnm2.ann2.Ah03g025500	turquoise	0.946013671174136	0.769876929726011
6	arahy.Tifrunner.gnm2.ann2.Ah12g403200	turquoise	0.945990501508958	0.747818325208412
1004	arahy.Tifrunner.gnm2.ann2.Ah11g133500	turquoise	0.945784167316524	0.731850404184586
1168	arahy.Tifrunner.gnm2.ann2.Ah13g098100	turquoise	0.945689587852379	0.76421029036001
1243	arahy.Tifrunner.gnm2.ann2.Ah14g082500	turquoise	0.945417903589676	0.873394607345512
153	arahy.Tifrunner.gnm2.ann2.Ah11g480700	turquoise	0.945335516600216	0.78243656833627
612	arahy.Tifrunner.gnm2.ann2.Ah17g187000	turquoise	0.945173571384672	0.845558857833405
782	arahy.Tifrunner.gnm2.ann2.Ah03g369000	turquoise	0.945169738492001	0.820001695152571
867	arahy.Tifrunner.gnm2.ann2.Ah01g125000	turquoise	0.944933031326015	0.72989253907841
1856	arahy.Tifrunner.gnm2.ann2.Ah11g118100	turquoise	0.944918361814514	0.812930118734138
214	arahy.Tifrunner.gnm2.ann2.Ah18g116900	turquoise	0.944712529914773	0.830878343022716
992	arahy.Tifrunner.gnm2.ann2.Ah12g121000	turquoise	0.944560128226097	0.858903982722318
238	arahy.Tifrunner.gnm2.ann2.Ah08g092900	turquoise	0.944553465279233	0.823522007777783
216	arahy.Tifrunner.gnm2.ann2.Ah04g278200	turquoise	0.944531770122519	0.87568476133441
1742	arahy.Tifrunner.gnm2.ann2.Ah10g425000	turquoise	0.944498326801383	0.89039554605076
874	arahy.Tifrunner.gnm2.ann2.Ah14g484100	turquoise	0.944482113992817	0.815200955650493
1067	arahy.Tifrunner.gnm2.ann2.Ah03g468600	turquoise	0.944238974465675	0.875274249781004
586	arahy.Tifrunner.gnm2.ann2.Ah03g523900	turquoise	0.943742584791943	0.752120671571572
894	arahy.Tifrunner.gnm2.ann2.Ah18g009000	turquoise	0.943591730199635	0.873138619007989
859	arahy.Tifrunner.gnm2.ann2.Ah11g396400	turquoise	0.943131760887178	0.897075994377718
101	arahy.Tifrunner.gnm2.ann2.Ah08g056400	turquoise	0.94295856745228	0.877718383107173
517	arahy.Tifrunner.gnm2.ann2.Ah08g047800	turquoise	0.942863759459059	0.904566898457854
734	arahy.Tifrunner.gnm2.ann2.Ah13g394300	turquoise	0.942349663402295	0.955469057144693
120	arahy.Tifrunner.gnm2.ann2.Ah02g070500	turquoise	0.942298428107946	0.776609266891511
750	arahy.Tifrunner.gnm2.ann2.Ah09g047900	turquoise	0.942276079377332	0.879262937677948
525	arahy.Tifrunner.gnm2.ann2.Ah15g353000	turquoise	0.942257801592959	0.822104651930606
633	arahy.Tifrunner.gnm2.ann2.Ah10g041600	turquoise	0.94181018937375	0.768341015008641
5	arahy.Tifrunner.gnm2.ann2.Ah10g029400	turquoise	0.941757852157915	0.752111741184865
708	arahy.Tifrunner.gnm2.ann2.Ah05g423200	turquoise	0.941283644767662	0.833384086800838
1611	arahy.Tifrunner.gnm2.ann2.Ah12g179900	turquoise	-0.940841687988676	-0.752052823424184
1014	arahy.Tifrunner.gnm2.ann2.Ah08g322200	turquoise	0.940782997708048	0.816816981246672
891	arahy.Tifrunner.gnm2.ann2.Ah10g012600	turquoise	0.9407576962018	0.762391765872088
572	arahy.Tifrunner.gnm2.ann2.Ah05g064600	turquoise	0.94074004870148	0.810617406855417
178	arahy.Tifrunner.gnm2.ann2.Ah19g247500	turquoise	0.940710539192034	0.7396874106473
127	arahy.Tifrunner.gnm2.ann2.Ah17g463800	turquoise	0.940619591686025	0.788688605511939
538	arahy.Tifrunner.gnm2.ann2.Ah10g107400	turquoise	0.940371749242647	0.835917771862948
1125	arahy.Tifrunner.gnm2.ann2.Ah07g170200	turquoise	0.940346013579869	0.822097674235382
1171	arahy.Tifrunner.gnm2.ann2.Ah14g146900	turquoise	0.940260473121635	0.843591490029839
1197	arahy.Tifrunner.gnm2.ann2.Ah05g365600	turquoise	0.940223199401739	0.779253909125891
790	arahy.Tifrunner.gnm2.ann2.Ah15g437100	turquoise	0.940175799353169	0.872117752865732
1109	arahy.Tifrunner.gnm2.ann2.Ah15g046400	turquoise	0.940149919640414	0.854356582368874
1211	arahy.Tifrunner.gnm2.ann2.Ah20g003700	turquoise	0.940148422883876	0.754426930336519
639	arahy.Tifrunner.gnm2.ann2.Ah01g308300	turquoise	0.94012233957113	0.892232911067077
158	arahy.Tifrunner.gnm2.ann2.Ah13g639200	turquoise	0.940081797792439	0.745363949934453
81	arahy.Tifrunner.gnm2.ann2.Ah13g293600	turquoise	0.940063705805179	0.792831508214214
951	arahy.Tifrunner.gnm2.ann2.Ah07g345000	turquoise	0.940002637191246	0.855981873016293
814	arahy.Tifrunner.gnm2.ann2.Ah16g330300	turquoise	0.939805244607813	0.88397801925233
537	arahy.Tifrunner.gnm2.ann2.Ah16g237700	turquoise	0.939590978566907	0.865324097468308
154	arahy.Tifrunner.gnm2.ann2.Ah09g337500	turquoise	0.939511657108507	0.850167675508755
88	arahy.Tifrunner.gnm2.ann2.Ah06g328100	turquoise	0.939144222297026	0.776771376146839
1150	arahy.Tifrunner.gnm2.ann2.Ah14g266300	turquoise	0.939062939288525	0.765615361371813
1192	arahy.Tifrunner.gnm2.ann2.Ah03g551400	turquoise	0.938795498170704	0.90042140351025
1857	arahy.Tifrunner.gnm2.ann2.Ah06g033800	turquoise	0.938540833269452	0.831311426016007
1074	arahy.Tifrunner.gnm2.ann2.Ah04g421100	turquoise	0.93844268851517	0.788077677273504
485	arahy.Tifrunner.gnm2.ann2.Ah08g201200	turquoise	0.938138460891373	0.740829342989881
980	arahy.Tifrunner.gnm2.ann2.Ah12g321200	turquoise	0.938021839407692	0.79314626969764
280	arahy.Tifrunner.gnm2.ann2.Ah19g247700	turquoise	0.937532417848759	0.814407610623983
1237	arahy.Tifrunner.gnm2.ann2.Ah20g049100	turquoise	0.937466317585159	0.835765345654545
242	arahy.Tifrunner.gnm2.ann2.Ah12g403100	turquoise	0.937416833696419	0.774371254559482
277	arahy.Tifrunner.gnm2.ann2.Ah03g533800	turquoise	0.937148459707394	0.812690818385274
471	arahy.Tifrunner.gnm2.ann2.Ah08g194000	turquoise	0.937109569424377	0.835765800967108
166	arahy.Tifrunner.gnm2.ann2.Ah09g069400	turquoise	0.937069450167689	0.738071937428501
733	arahy.Tifrunner.gnm2.ann2.Ah18g403000	turquoise	0.936961001747807	0.79159019630817
1064	arahy.Tifrunner.gnm2.ann2.Ah18g041300	turquoise	0.936723302867259	0.909102213273471
1275	arahy.Tifrunner.gnm2.ann2.Ah14g062800	turquoise	0.936722985884806	0.928010643489222
774	arahy.Tifrunner.gnm2.ann2.Ah03g107700	turquoise	0.936657874486674	0.864808296888409
1180	arahy.Tifrunner.gnm2.ann2.Ah03g454000	turquoise	0.936642738740635	0.808338836031174
904	arahy.Tifrunner.gnm2.ann2.Ah17g503900	turquoise	0.93622961392371	0.756271027721806
994	arahy.Tifrunner.gnm2.ann2.Ah13g103600	turquoise	0.936143608649139	0.765448500855988
585	arahy.Tifrunner.gnm2.ann2.Ah14g487500	turquoise	0.936030424195755	0.910902039247656
1223	arahy.Tifrunner.gnm2.ann2.Ah10g214600	turquoise	0.935965225102442	0.914046740498775
621	arahy.Tifrunner.gnm2.ann2.Ah03g205200	turquoise	0.935618026017887	0.814680949059524
739	arahy.Tifrunner.gnm2.ann2.Ah02g161300	turquoise	0.935601512716093	0.848904675161157
117	arahy.Tifrunner.gnm2.ann2.Ah10g361400	turquoise	0.9352763506561	0.724761471873484
941	arahy.Tifrunner.gnm2.ann2.Ah10g339800	turquoise	0.935218480588965	0.717491179923846
691	arahy.Tifrunner.gnm2.ann2.Ah09g375700	turquoise	0.93511704020479	0.924513519153953
973	arahy.Tifrunner.gnm2.ann2.Ah10g377800	turquoise	0.93469460173955	0.817507990252581
1282	arahy.Tifrunner.gnm2.ann2.Ah14g294100	turquoise	0.93432109639272	0.738767779817137
869	arahy.Tifrunner.gnm2.ann2.Ah08g099500	turquoise	0.93411556030211	0.906060575724524
1716	arahy.Tifrunner.gnm2.ann2.Ah18g127200	turquoise	-0.933865567931016	-0.806145911913943
164	arahy.Tifrunner.gnm2.ann2.Ah09g126100	turquoise	0.933842968617934	0.736203471506799
554	arahy.Tifrunner.gnm2.ann2.Ah20g451000	turquoise	0.933592107474934	0.924546177280828
1216	arahy.Tifrunner.gnm2.ann2.Ah01g269500	turquoise	0.933448759644513	0.819726293671318
940	arahy.Tifrunner.gnm2.ann2.Ah03g591700	turquoise	0.933037919060131	0.884243328474946
858	arahy.Tifrunner.gnm2.ann2.Ah15g064800	turquoise	0.932951431809844	0.831879250090999
1769	arahy.Tifrunner.gnm2.ann2.Ah03g033900	turquoise	0.932829487633181	0.809657769156693
293	arahy.Tifrunner.gnm2.ann2.Ah01g227300	turquoise	0.932777257652598	0.775035929531284
188	arahy.Tifrunner.gnm2.ann2.Ah12g318600	turquoise	0.93239702469048	0.700627383672786
683	arahy.Tifrunner.gnm2.ann2.Ah15g049200	turquoise	0.932379588460493	0.86076881276665
1217	arahy.Tifrunner.gnm2.ann2.Ah13g365300	turquoise	0.932360855972739	0.933646016037205
1727	arahy.Tifrunner.gnm2.ann2.Ah09g187300	turquoise	0.932280165643775	0.899855752032148
752	arahy.Tifrunner.gnm2.ann2.Ah09g384700	turquoise	0.931944365268425	0.84346346200163
780	arahy.Tifrunner.gnm2.ann2.Ah05g142800	turquoise	0.931766292292932	0.899505379949601
791	arahy.Tifrunner.gnm2.ann2.Ah16g075500	turquoise	0.93161271241999	0.773774180498106
950	arahy.Tifrunner.gnm2.ann2.Ah13g531800	turquoise	0.931282560371888	0.747345114826316
1285	arahy.Tifrunner.gnm2.ann2.Ah09g389800	turquoise	0.931256470538911	0.871473399689969
570	arahy.Tifrunner.gnm2.ann2.Ah13g252600	turquoise	0.931125553797235	0.694327498613923
71	arahy.Tifrunner.gnm2.ann2.Ah17g074900	turquoise	0.930809907031295	0.852591642638725
638	arahy.Tifrunner.gnm2.ann2.Ah11g001000	turquoise	0.930804926513045	0.743183700880169
172	arahy.Tifrunner.gnm2.ann2.Ah16g002900	turquoise	0.93055723691847	0.795991400573143
484	arahy.Tifrunner.gnm2.ann2.Ah12g154900	turquoise	0.930547353446387	0.783874258725475
532	arahy.Tifrunner.gnm2.ann2.Ah11g085800	turquoise	0.930507632776074	0.912330381155877
179	arahy.Tifrunner.gnm2.ann2.Ah20g047100	turquoise	0.93050589025542	0.72953313124028
1269	arahy.Tifrunner.gnm2.ann2.Ah13g310500	turquoise	0.930269940670517	0.969187604506548
26	arahy.Tifrunner.gnm2.ann2.Ah01g112000	turquoise	0.930099695162276	0.736262853429982
575	arahy.Tifrunner.gnm2.ann2.Ah01g409100	turquoise	0.929962633714688	0.926444069897365
261	arahy.Tifrunner.gnm2.ann2.Ah11g138000	turquoise	0.929614108998694	0.894940717026526
145	arahy.Tifrunner.gnm2.ann2.Ah13g123400	turquoise	0.929584733072477	0.728167260556186
840	arahy.Tifrunner.gnm2.ann2.Ah10g364900	turquoise	0.92957880939909	0.930487699265611
180	arahy.Tifrunner.gnm2.ann2.Ah14g103000	turquoise	0.929511490034142	0.792688334454178
1279	arahy.Tifrunner.gnm2.ann2.Ah14g321700	turquoise	0.929442267510595	0.736054033486179
94	arahy.Tifrunner.gnm2.ann2.Ah15g291200	turquoise	0.929330370155265	0.741284156547694
531	arahy.Tifrunner.gnm2.ann2.Ah13g580700	turquoise	0.92912301266199	0.925561030302068
883	arahy.Tifrunner.gnm2.ann2.Ah05g370400	turquoise	0.928902974542614	0.904763422228893
1016	arahy.Tifrunner.gnm2.ann2.Ah05g069600	turquoise	0.92864674764837	0.941107087236645
84	arahy.Tifrunner.gnm2.ann2.Ah03g145100	turquoise	0.928499665144743	0.803367089430302
354	arahy.Tifrunner.gnm2.ann2.Ah17g097000	turquoise	-0.928475993539584	-0.81783855495934
1290	arahy.Tifrunner.gnm2.ann2.Ah09g196000	turquoise	0.928278106182116	0.796529860583454
1170	arahy.Tifrunner.gnm2.ann2.Ah20g034700	turquoise	0.928132347412084	0.87197419872362
648	arahy.Tifrunner.gnm2.ann2.Ah15g434900	turquoise	0.927961979744227	0.71521115520814
772	arahy.Tifrunner.gnm2.ann2.Ah15g013900	turquoise	0.927945147882886	0.847147938307459
923	arahy.Tifrunner.gnm2.ann2.Ah17g354500	turquoise	0.927737156169548	0.721160871574238
972	arahy.Tifrunner.gnm2.ann2.Ah15g502600	turquoise	0.927700735804938	0.884297865066388
60	arahy.Tifrunner.gnm2.ann2.Ah12g453500	turquoise	0.927698172294426	0.721759625986539
905	arahy.Tifrunner.gnm2.ann2.Ah03g089800	turquoise	0.927501676114059	0.755800580674049
1123	arahy.Tifrunner.gnm2.ann2.Ah07g291200	turquoise	0.926642630912397	0.690301711783388
132	arahy.Tifrunner.gnm2.ann2.Ah01g356000	turquoise	0.926479158065317	0.761139258281345
1167	arahy.Tifrunner.gnm2.ann2.Ah15g356500	turquoise	0.925735780975161	0.701963828722173
1030	arahy.Tifrunner.gnm2.ann2.Ah20g078800	turquoise	0.925033382179141	0.820793447838056
1051	arahy.Tifrunner.gnm2.ann2.Ah18g096400	turquoise	0.925024993093861	0.916460360890913
70	arahy.Tifrunner.gnm2.ann2.Ah13g328200	turquoise	0.924777351033499	0.817609120607149
1033	arahy.Tifrunner.gnm2.ann2.Ah16g436300	turquoise	0.924771050917945	0.857340342747565
741	arahy.Tifrunner.gnm2.ann2.Ah19g528300	turquoise	0.924627309885255	0.786796066924051
714	arahy.Tifrunner.gnm2.ann2.Ah15g554900	turquoise	0.924620473333186	0.696573334031425
1092	arahy.Tifrunner.gnm2.ann2.Ah13g499100	turquoise	0.924507697943252	0.882627251297108
704	arahy.Tifrunner.gnm2.ann2.Ah15g310200	turquoise	0.924308216094031	0.829565551833618
421	arahy.Tifrunner.gnm2.ann2.Ah19g546100	turquoise	-0.9242202303075	-0.812538857685804
654	arahy.Tifrunner.gnm2.ann2.Ah20g460900	turquoise	0.924207393741259	0.944475055965756
852	arahy.Tifrunner.gnm2.ann2.Ah17g417300	turquoise	0.924205180418182	0.801491401889611
1233	arahy.Tifrunner.gnm2.ann2.Ah10g014300	turquoise	0.924170044265954	0.895232365874822
299	arahy.Tifrunner.gnm2.ann2.Ah13g405600	turquoise	0.924094936411273	0.77326352975271
1101	arahy.Tifrunner.gnm2.ann2.Ah20g031300	turquoise	0.923986199358953	0.712841702881316
1209	arahy.Tifrunner.gnm2.ann2.Ah15g319000	turquoise	0.92382131748354	0.701691016042929
144	arahy.Tifrunner.gnm2.ann2.Ah02g275500	turquoise	0.923719660820753	0.687337455728096
912	arahy.Tifrunner.gnm2.ann2.Ah19g490600	turquoise	0.92365238851535	0.81588320217414
550	arahy.Tifrunner.gnm2.ann2.Ah15g419700	turquoise	0.923259271836556	0.744746653875479
203	arahy.Tifrunner.gnm2.ann2.Ah16g001800	turquoise	0.923240179162541	0.75487658677209
426	arahy.Tifrunner.gnm2.ann2.Ah06g279000	turquoise	-0.923219600990953	-0.792121655251086
1831	arahy.Tifrunner.gnm2.ann2.Ah20g449900	turquoise	0.922739044715526	0.891104204187532
1196	arahy.Tifrunner.gnm2.ann2.Ah15g071600	turquoise	0.922522788746406	0.845284149616958
657	arahy.Tifrunner.gnm2.ann2.Ah03g271700	turquoise	0.922438398935269	0.968394345472172
958	arahy.Tifrunner.gnm2.ann2.Ah04g417600	turquoise	0.922422364797093	0.788569492292557
1359	arahy.Tifrunner.gnm2.ann2.Ah16g516300	turquoise	-0.922418269111823	-0.767482919676304
57	arahy.Tifrunner.gnm2.ann2.Ah20g023700	turquoise	0.922369384898727	0.703536281122329
989	arahy.Tifrunner.gnm2.ann2.Ah08g059300	turquoise	0.92234047423412	0.813538203892382
944	arahy.Tifrunner.gnm2.ann2.Ah03g066500	turquoise	0.922228544722224	0.78786334352529
265	arahy.Tifrunner.gnm2.ann2.Ah11g431300	turquoise	0.922221673652005	0.729857198963342
620	arahy.Tifrunner.gnm2.ann2.Ah19g524700	turquoise	0.922161744501114	0.808797910679204
800	arahy.Tifrunner.gnm2.ann2.Ah16g156000	turquoise	0.922136678547054	0.929405220905147
1071	arahy.Tifrunner.gnm2.ann2.Ah04g104900	turquoise	0.92192651080502	0.893066947752312
1858	arahy.Tifrunner.gnm2.ann2.Ah02g333500	turquoise	0.92192369848235	0.862170227937417
823	arahy.Tifrunner.gnm2.ann2.Ah19g532700	turquoise	0.921889727175154	0.855300000356882
167	arahy.Tifrunner.gnm2.ann2.Ah18g141200	turquoise	0.921788792732161	0.704394414108236
1855	arahy.Tifrunner.gnm2.ann2.Ah04g403200	turquoise	0.921567797072098	0.834130935684435
1256	arahy.Tifrunner.gnm2.ann2.Ah14g389100	turquoise	0.921489906838392	0.879370404097566
201	arahy.Tifrunner.gnm2.ann2.Ah15g559200	turquoise	0.921095555580356	0.69984015123204
1246	arahy.Tifrunner.gnm2.ann2.Ah03g035500	turquoise	0.920677418346886	0.794462732720104
556	arahy.Tifrunner.gnm2.ann2.Ah09g389600	turquoise	0.920369214746771	0.761213259179825
798	arahy.Tifrunner.gnm2.ann2.Ah12g148200	turquoise	0.920334372570934	0.823678063493886
1176	arahy.Tifrunner.gnm2.ann2.Ah19g141500	turquoise	0.920026609415259	0.785636755002935
21	arahy.Tifrunner.gnm2.ann2.Ah20g327300	turquoise	0.91999268269118	0.715033708896391
1619	arahy.Tifrunner.gnm2.ann2.Ah08g257000	turquoise	-0.919941196067491	-0.894633521730398
696	arahy.Tifrunner.gnm2.ann2.Ah10g053800	turquoise	0.91991194389686	0.815945581771313
1149	arahy.Tifrunner.gnm2.ann2.Ah14g381200	turquoise	0.91975785956211	0.815279308518239
553	arahy.Tifrunner.gnm2.ann2.Ah19g470000	turquoise	0.919710234212421	0.730932760785138
1095	arahy.Tifrunner.gnm2.ann2.Ah15g012400	turquoise	0.919596859901345	0.74699526691881
1398	arahy.Tifrunner.gnm2.ann2.Ah12g432400	turquoise	-0.919574605477864	-0.829716784206798
902	arahy.Tifrunner.gnm2.ann2.Ah14g319200	turquoise	0.919229253251152	0.745877546046939
1132	arahy.Tifrunner.gnm2.ann2.Ah05g064500	turquoise	0.919175378191634	0.767011729660692
422	arahy.Tifrunner.gnm2.ann2.Ah16g353100	turquoise	-0.919072509301973	-0.770499504562426
528	arahy.Tifrunner.gnm2.ann2.Ah06g050200	turquoise	0.918871554426856	0.825212372229492
543	arahy.Tifrunner.gnm2.ann2.Ah03g442300	turquoise	0.918855313967408	0.76525629545561
665	arahy.Tifrunner.gnm2.ann2.Ah04g138000	turquoise	0.918836843694445	0.896696189215661
2036	arahy.Tifrunner.gnm2.ann2.Ah07g124800	turquoise	-0.918580777794906	-0.878946162513163
494	arahy.Tifrunner.gnm2.ann2.Ah17g005500	turquoise	0.918477284794163	0.734283291289009
241	arahy.Tifrunner.gnm2.ann2.Ah17g093300	turquoise	0.91843823846283	0.77465719084104
722	arahy.Tifrunner.gnm2.ann2.Ah20g095600	turquoise	0.918368259360566	0.8007273693997
1075	arahy.Tifrunner.gnm2.ann2.Ah01g127900	turquoise	0.918037702541783	0.845466694332357
1230	arahy.Tifrunner.gnm2.ann2.Ah15g149300	turquoise	0.917889693560416	0.687386208609455
300	arahy.Tifrunner.gnm2.ann2.Ah06g028400	turquoise	0.91780230403491	0.710906330377863
716	arahy.Tifrunner.gnm2.ann2.Ah06g253000	turquoise	0.917606488797679	0.947445404994998
1271	arahy.Tifrunner.gnm2.ann2.Ah13g623200	turquoise	0.917512183252441	0.822903204092079
956	arahy.Tifrunner.gnm2.ann2.Ah09g101900	turquoise	0.917355251391644	0.79773057079936
95	arahy.Tifrunner.gnm2.ann2.Ah03g445600	turquoise	0.917305242260934	0.833043272843289
1139	arahy.Tifrunner.gnm2.ann2.Ah08g020700	turquoise	0.917300218288862	0.776707628957294
1265	arahy.Tifrunner.gnm2.ann2.Ah15g180600	turquoise	0.916961912602484	0.725736017890501
1837	arahy.Tifrunner.gnm2.ann2.Ah13g053800	turquoise	0.916883147669645	0.858765006240284
552	arahy.Tifrunner.gnm2.ann2.Ah16g080000	turquoise	0.916537435524548	0.696302575716342
843	arahy.Tifrunner.gnm2.ann2.Ah11g111200	turquoise	0.916443445308981	0.815552903679422
139	arahy.Tifrunner.gnm2.ann2.Ah19g088900	turquoise	0.916417756746787	0.814349563830356
569	arahy.Tifrunner.gnm2.ann2.Ah12g035500	turquoise	0.916388829527468	0.78735643355957
999	arahy.Tifrunner.gnm2.ann2.Ah05g108800	turquoise	0.916056594175787	0.732700477886115
1803	arahy.Tifrunner.gnm2.ann2.Ah18g429600	turquoise	0.916050004191536	0.871683871618872
1070	arahy.Tifrunner.gnm2.ann2.Ah06g387900	turquoise	0.915987369732772	0.891778954347147
317	arahy.Tifrunner.gnm2.ann2.Ah13g153800	turquoise	-0.915943736016431	-0.855843935171322
1021	arahy.Tifrunner.gnm2.ann2.Ah15g455400	turquoise	0.915853593980051	0.864111227794432
1041	arahy.Tifrunner.gnm2.ann2.Ah07g068700	turquoise	0.915765863625454	0.945817425237419
773	arahy.Tifrunner.gnm2.ann2.Ah20g078300	turquoise	0.915730802986993	0.761838229424191
779	arahy.Tifrunner.gnm2.ann2.Ah02g346100	turquoise	0.915670890719315	0.91105936692026
599	arahy.Tifrunner.gnm2.ann2.Ah10g226300	turquoise	0.915429673559519	0.713455605649743
1012	arahy.Tifrunner.gnm2.ann2.Ah14g047000	turquoise	0.91533026374089	0.922817891710553
183	arahy.Tifrunner.gnm2.ann2.Ah18g095600	turquoise	0.915226880600951	0.701486158951786
78	arahy.Tifrunner.gnm2.ann2.Ah13g457700	turquoise	0.915044395686025	0.738678204785844
870	arahy.Tifrunner.gnm2.ann2.Ah03g447700	turquoise	0.915020169185818	0.732368795364853
577	arahy.Tifrunner.gnm2.ann2.Ah18g078000	turquoise	0.914934004824368	0.918858986349241
278	arahy.Tifrunner.gnm2.ann2.Ah17g036200	turquoise	0.914902487888906	0.699417097433564
1082	arahy.Tifrunner.gnm2.ann2.Ah07g113100	turquoise	0.914879271640517	0.943947844605899
853	arahy.Tifrunner.gnm2.ann2.Ah07g150200	turquoise	0.914826912903357	0.724676471245958
1108	arahy.Tifrunner.gnm2.ann2.Ah10g262700	turquoise	0.914721425724318	0.805357491180319
641	arahy.Tifrunner.gnm2.ann2.Ah19g427300	turquoise	0.91464323038632	0.785115151306883
1032	arahy.Tifrunner.gnm2.ann2.Ah15g076000	turquoise	0.914642985751316	0.775354956018544
914	arahy.Tifrunner.gnm2.ann2.Ah03g050400	turquoise	0.91448305945254	0.734916376578329
126	arahy.Tifrunner.gnm2.ann2.Ah08g114400	turquoise	0.914254042065035	0.854319707685786
114	arahy.Tifrunner.gnm2.ann2.Ah15g109800	turquoise	0.914164581904817	0.710626565989896
1093	arahy.Tifrunner.gnm2.ann2.Ah02g278100	turquoise	0.914144309366815	0.766133391899998
545	arahy.Tifrunner.gnm2.ann2.Ah16g118000	turquoise	0.914085554541226	0.810937464700938
251	arahy.Tifrunner.gnm2.ann2.Ah20g381800	turquoise	0.914084115491296	0.695192456484134
1188	arahy.Tifrunner.gnm2.ann2.Ah07g262500	turquoise	0.914041325067975	0.731319620845716
948	arahy.Tifrunner.gnm2.ann2.Ah04g276500	turquoise	0.913950181194759	0.978918796850314
766	arahy.Tifrunner.gnm2.ann2.Ah02g288100	turquoise	0.913935848879202	0.91679316215365
1820	arahy.Tifrunner.gnm2.ann2.Ah19g576300	turquoise	0.91392260492165	0.880659923077101
718	arahy.Tifrunner.gnm2.ann2.Ah20g300000	turquoise	0.913905448113838	0.698325873339468
268	arahy.Tifrunner.gnm2.ann2.Ah08g224000	turquoise	0.913894904585169	0.737172247251726
136	arahy.Tifrunner.gnm2.ann2.Ah05g459400	turquoise	0.913807182676889	0.732721662223622
1181	arahy.Tifrunner.gnm2.ann2.Ah13g394200	turquoise	0.91370873900242	0.951273437149908
64	arahy.Tifrunner.gnm2.ann2.Ah10g008100	turquoise	0.913687834706385	0.703891936583875
496	arahy.Tifrunner.gnm2.ann2.Ah04g273900	turquoise	0.913575702188718	0.792621340485367
445	arahy.Tifrunner.gnm2.ann2.Ah02g057200	turquoise	-0.913481780253191	-0.701950394261106
1535	arahy.Tifrunner.gnm2.ann2.Ah09g027600	turquoise	-0.913406803684873	-0.769425837574374
30	arahy.Tifrunner.gnm2.ann2.Ah08g209100	turquoise	0.913239994802299	0.715161915390484
1062	arahy.Tifrunner.gnm2.ann2.Ah09g131600	turquoise	0.912959743371337	0.737712976260026
913	arahy.Tifrunner.gnm2.ann2.Ah16g442600	turquoise	0.912949101187278	0.684022619159792
250	arahy.Tifrunner.gnm2.ann2.Ah13g458700	turquoise	0.912944808974039	0.69436784465398
694	arahy.Tifrunner.gnm2.ann2.Ah11g331000	turquoise	0.912918432653493	0.757512194396056
193	arahy.Tifrunner.gnm2.ann2.Ah08g290200	turquoise	0.912912460409378	0.83073675190361
1020	arahy.Tifrunner.gnm2.ann2.Ah06g355400	turquoise	0.912772938078963	0.841460038715258
357	arahy.Tifrunner.gnm2.ann2.Ah08g166600	turquoise	-0.912645053690621	-0.720625855769601
1118	arahy.Tifrunner.gnm2.ann2.Ah10g354800	turquoise	0.912412253526993	0.920592701180942
945	arahy.Tifrunner.gnm2.ann2.Ah15g071700	turquoise	0.912212476800927	0.791419283688683
1262	arahy.Tifrunner.gnm2.ann2.Ah06g124600	turquoise	0.912123022897254	0.926892112082327
892	arahy.Tifrunner.gnm2.ann2.Ah03g364500	turquoise	0.912084909434307	0.786469194078166
1133	arahy.Tifrunner.gnm2.ann2.Ah14g325200	turquoise	0.911991126354513	0.86695057418273
1215	arahy.Tifrunner.gnm2.ann2.Ah14g447400	turquoise	0.911884341106767	0.922832938415524
315	arahy.Tifrunner.gnm2.ann2.Ah14g101800	turquoise	-0.911686455141885	-0.713237130805815
535	arahy.Tifrunner.gnm2.ann2.Ah12g360800	turquoise	0.911334576524698	0.917020716941866
611	arahy.Tifrunner.gnm2.ann2.Ah09g081500	turquoise	0.91115177532584	0.854074576033108
191	arahy.Tifrunner.gnm2.ann2.Ah11g493900	turquoise	0.911087755634185	0.755001150831928
916	arahy.Tifrunner.gnm2.ann2.Ah08g209800	turquoise	0.911085049696153	0.905294208476731
1420	arahy.Tifrunner.gnm2.ann2.Ah12g159900	turquoise	-0.910887559848973	-0.775968732544592
584	arahy.Tifrunner.gnm2.ann2.Ah13g638500	turquoise	0.910825202754684	0.828986771961491
1218	arahy.Tifrunner.gnm2.ann2.Ah12g404700	turquoise	0.910573002733381	0.80055724723668
327	arahy.Tifrunner.gnm2.ann2.Ah03g118200	turquoise	-0.910539189151364	-0.852182326718167
797	arahy.Tifrunner.gnm2.ann2.Ah09g389700	turquoise	0.910354879175919	0.8417833866884
830	arahy.Tifrunner.gnm2.ann2.Ah17g072000	turquoise	0.909997139372962	0.783037817650451
578	arahy.Tifrunner.gnm2.ann2.Ah17g238100	turquoise	0.909961151890185	0.749860150406633
143	arahy.Tifrunner.gnm2.ann2.Ah05g197200	turquoise	0.90993108583676	0.681217879954829
124	arahy.Tifrunner.gnm2.ann2.Ah18g382000	turquoise	0.909869639351104	0.783958133501615
851	arahy.Tifrunner.gnm2.ann2.Ah13g562300	turquoise	0.909750795967616	0.657085878975913
756	arahy.Tifrunner.gnm2.ann2.Ah03g332000	turquoise	0.909513257667811	0.690772833729845
1154	arahy.Tifrunner.gnm2.ann2.Ah05g422000	turquoise	0.909445278591361	0.669573894098566
687	arahy.Tifrunner.gnm2.ann2.Ah05g340000	turquoise	0.909415625132646	0.856621535705414
1011	arahy.Tifrunner.gnm2.ann2.Ah06g024600	turquoise	0.909226825960721	0.94943829055383
190	arahy.Tifrunner.gnm2.ann2.Ah16g236000	turquoise	0.909127976301912	0.851534436481108
1159	arahy.Tifrunner.gnm2.ann2.Ah04g032800	turquoise	0.90905728148592	0.902439403710351
1291	arahy.Tifrunner.gnm2.ann2.Ah14g422300	turquoise	0.908943599731855	0.746191664577842
273	arahy.Tifrunner.gnm2.ann2.Ah19g011400	turquoise	0.908563829035393	0.842537575560598
1245	arahy.Tifrunner.gnm2.ann2.Ah01g285800	turquoise	0.908454401573701	0.707814553707667
1059	arahy.Tifrunner.gnm2.ann2.Ah05g287600	turquoise	0.908226915344077	0.699055425879961
1295	arahy.Tifrunner.gnm2.ann2.Ah11g178400	turquoise	0.908177880555291	0.758149876279043
736	arahy.Tifrunner.gnm2.ann2.Ah04g314700	turquoise	0.908175705336308	0.85116877296503
3	arahy.Tifrunner.gnm2.ann2.Ah10g361600	turquoise	0.908104666178788	0.705028558696022
1332	arahy.Tifrunner.gnm2.ann2.Ah08g213200	turquoise	-0.907903489781643	-0.921993078446191
962	arahy.Tifrunner.gnm2.ann2.Ah05g309800	turquoise	0.907864180302602	0.716338916920445
519	arahy.Tifrunner.gnm2.ann2.Ah11g116900	turquoise	0.907844108405733	0.762926438883373
259	arahy.Tifrunner.gnm2.ann2.Ah20g424100	turquoise	0.907818709299402	0.820665672638005
269	arahy.Tifrunner.gnm2.ann2.Ah11g261900	turquoise	0.907688050171461	0.724987279579037
1134	arahy.Tifrunner.gnm2.ann2.Ah08g303200	turquoise	0.907521970511545	0.843433948420774
895	arahy.Tifrunner.gnm2.ann2.Ah13g227400	turquoise	0.907516374336719	0.667299932986532
675	arahy.Tifrunner.gnm2.ann2.Ah20g348700	turquoise	0.907114055960312	0.705493683384237
87	arahy.Tifrunner.gnm2.ann2.Ah16g411000	turquoise	0.90708395200247	0.724291464408741
1225	arahy.Tifrunner.gnm2.ann2.Ah08g164900	turquoise	0.907073814176931	0.797207879085026
981	arahy.Tifrunner.gnm2.ann2.Ah15g204500	turquoise	0.907038425256694	0.869100628904668
262	arahy.Tifrunner.gnm2.ann2.Ah13g563000	turquoise	0.907032493211175	0.766036395708952
715	arahy.Tifrunner.gnm2.ann2.Ah05g305600	turquoise	0.907011712243065	0.912174711791695
576	arahy.Tifrunner.gnm2.ann2.Ah17g030100	turquoise	0.906892871947162	0.746961582457821
929	arahy.Tifrunner.gnm2.ann2.Ah20g168700	turquoise	0.906824124745607	0.746968625705237
118	arahy.Tifrunner.gnm2.ann2.Ah01g003300	turquoise	0.906713618436265	0.694312008266446
544	arahy.Tifrunner.gnm2.ann2.Ah16g013900	turquoise	0.90650992222529	0.853953596443776
1868	arahy.Tifrunner.gnm2.ann2.Ah20g083000	turquoise	0.906309973621456	0.732462456611203
264	arahy.Tifrunner.gnm2.ann2.Ah16g045600	turquoise	0.906037200225258	0.778389172838759
623	arahy.Tifrunner.gnm2.ann2.Ah03g197500	turquoise	0.906026415293755	0.659484255952395
85	arahy.Tifrunner.gnm2.ann2.Ah11g476700	turquoise	0.905893177911891	0.692666481810665
1972	arahy.Tifrunner.gnm2.ann2.Ah18g459500	turquoise	-0.90588994528692	-0.849969541682374
769	arahy.Tifrunner.gnm2.ann2.Ah20g089200	turquoise	0.905678953000928	0.68500154737026
53	arahy.Tifrunner.gnm2.ann2.Ah05g166000	turquoise	0.905599019403469	0.66031089219884
723	arahy.Tifrunner.gnm2.ann2.Ah04g129200	turquoise	0.905429431933716	0.802821178527079
248	arahy.Tifrunner.gnm2.ann2.Ah06g048700	turquoise	0.905380138302564	0.672102923704058
7	arahy.Tifrunner.gnm2.ann2.Ah11g442000	turquoise	0.905238498142368	0.674525442740403
1140	arahy.Tifrunner.gnm2.ann2.Ah16g504900	turquoise	0.905229424592513	0.791659715102545
23	arahy.Tifrunner.gnm2.ann2.Ah15g137500	turquoise	0.904990108395248	0.694861814632658
169	arahy.Tifrunner.gnm2.ann2.Ah13g474800	turquoise	0.904245506724715	0.706326231916766
297	arahy.Tifrunner.gnm2.ann2.Ah13g233500	turquoise	0.903945765192021	0.715923965390725
1945	arahy.Tifrunner.gnm2.ann2.Ah04g400200	turquoise	-0.903845602955369	-0.862808911241112
827	arahy.Tifrunner.gnm2.ann2.Ah03g132300	turquoise	0.903754666732464	0.952494123519594
418	arahy.Tifrunner.gnm2.ann2.Ah09g363500	turquoise	-0.90374106038132	-0.74392432443485
402	arahy.Tifrunner.gnm2.ann2.Ah07g086700	turquoise	-0.903687071685086	-0.761482010424078
1048	arahy.Tifrunner.gnm2.ann2.Ah11g481900	turquoise	0.903683351788711	0.923031223823376
672	arahy.Tifrunner.gnm2.ann2.Ah19g143100	turquoise	0.90359143983016	0.90938998220337
974	arahy.Tifrunner.gnm2.ann2.Ah13g386900	turquoise	0.90356433897812	0.687002135848043
215	arahy.Tifrunner.gnm2.ann2.Ah06g325800	turquoise	0.903494046960681	0.718476281929711
1058	arahy.Tifrunner.gnm2.ann2.Ah19g041200	turquoise	0.902994460288279	0.70414727809948
711	arahy.Tifrunner.gnm2.ann2.Ah20g532100	turquoise	0.902849464689037	0.841559673780111
1853	arahy.Tifrunner.gnm2.ann2.Ah06g388100	turquoise	0.902626098930616	0.933200616376627
1812	arahy.Tifrunner.gnm2.ann2.Ah19g085500	turquoise	0.902392046956148	0.830153405867884
784	arahy.Tifrunner.gnm2.ann2.Ah05g196000	turquoise	0.902292738300632	0.853436954397053
558	arahy.Tifrunner.gnm2.ann2.Ah14g202200	turquoise	0.9021115944815	0.758722944252395
266	arahy.Tifrunner.gnm2.ann2.Ah19g171400	turquoise	0.902085430142679	0.673366677721315
1028	arahy.Tifrunner.gnm2.ann2.Ah04g222700	turquoise	0.901889857922227	0.722839450819215
1456	arahy.Tifrunner.gnm2.ann2.Ah03g538400	turquoise	-0.901872869502068	-0.734847013475716
1023	arahy.Tifrunner.gnm2.ann2.Ah20g054400	turquoise	0.901693353061123	0.688857795383373
926	arahy.Tifrunner.gnm2.ann2.Ah17g344700	turquoise	0.901658784887612	0.728645381348104
409	arahy.Tifrunner.gnm2.ann2.Ah02g284100	turquoise	-0.901614942317551	-0.731955761017538
121	arahy.Tifrunner.gnm2.ann2.Ah03g264200	turquoise	0.901362056534816	0.730043024097107
1204	arahy.Tifrunner.gnm2.ann2.Ah18g084200	turquoise	0.901349756972147	0.735837440059384
590	arahy.Tifrunner.gnm2.ann2.Ah08g183100	turquoise	0.901199358861679	0.669259079246749
1419	arahy.Tifrunner.gnm2.ann2.Ah18g444100	turquoise	-0.901052006880846	-0.784592860255129
16	arahy.Tifrunner.gnm2.ann2.Ah01g412700	turquoise	0.900504794697072	0.809990335751568
483	arahy.Tifrunner.gnm2.ann2.Ah11g032800	turquoise	0.900473762615398	0.725405967407599
1303	arahy.Tifrunner.gnm2.ann2.Ah15g134600	turquoise	0.900458996708461	0.919065175713543
292	arahy.Tifrunner.gnm2.ann2.Ah19g512000	turquoise	0.900431794026678	0.77445322797793
231	arahy.Tifrunner.gnm2.ann2.Ah06g116100	turquoise	0.900408373860325	0.865289190475687
200	arahy.Tifrunner.gnm2.ann2.Ah20g084300	turquoise	0.900295876899306	0.703254958569287
546	arahy.Tifrunner.gnm2.ann2.Ah03g142500	turquoise	0.900282060877633	0.650492426048545
749	arahy.Tifrunner.gnm2.ann2.Ah20g358800	turquoise	0.900255427121592	0.95857618402232
688	arahy.Tifrunner.gnm2.ann2.Ah09g277900	turquoise	0.900039849430762	0.856912502687072
868	arahy.Tifrunner.gnm2.ann2.Ah02g345900	turquoise	0.899813267566853	0.814405117509893
760	arahy.Tifrunner.gnm2.ann2.Ah05g070300	turquoise	0.89969968347146	0.777847893760153
1077	arahy.Tifrunner.gnm2.ann2.Ah16g372800	turquoise	0.89968599450476	0.698478249712181
306	arahy.Tifrunner.gnm2.ann2.Ah03g298200	turquoise	-0.899620632409677	-0.827074646309769
855	arahy.Tifrunner.gnm2.ann2.Ah08g092800	turquoise	0.899570811105619	0.770032658515597
806	arahy.Tifrunner.gnm2.ann2.Ah10g018400	turquoise	0.899507687429634	0.747746672183308
1299	arahy.Tifrunner.gnm2.ann2.Ah07g245700	turquoise	0.899189415308554	0.7880675634545
522	arahy.Tifrunner.gnm2.ann2.Ah04g016900	turquoise	0.899055539302243	0.765951822190123
1318	arahy.Tifrunner.gnm2.ann2.Ah04g090700	turquoise	-0.898972699263993	-0.717674546416335
1612	arahy.Tifrunner.gnm2.ann2.Ah04g044300	turquoise	-0.898901576925676	-0.705004640021502
906	arahy.Tifrunner.gnm2.ann2.Ah12g235500	turquoise	0.898724516572787	0.633076554476649
1113	arahy.Tifrunner.gnm2.ann2.Ah11g087300	turquoise	0.898608121868716	0.922808607610695
1042	arahy.Tifrunner.gnm2.ann2.Ah04g414100	turquoise	0.898459022337139	0.845106942924282
457	arahy.Tifrunner.gnm2.ann2.Ah15g092200	turquoise	-0.898412710827156	-0.726213335156202
1219	arahy.Tifrunner.gnm2.ann2.Ah15g492600	turquoise	0.89832821309121	0.776885979156772
1401	arahy.Tifrunner.gnm2.ann2.Ah10g359700	turquoise	-0.898260718806277	-0.873412720633418
275	arahy.Tifrunner.gnm2.ann2.Ah01g391600	turquoise	0.898151720340735	0.729019654308925
227	arahy.Tifrunner.gnm2.ann2.Ah08g161900	turquoise	0.898060644230919	0.70732720735546
2005	arahy.Tifrunner.gnm2.ann2.Ah19g064400	turquoise	-0.897862074550059	-0.751860550802219
795	arahy.Tifrunner.gnm2.ann2.Ah20g430800	turquoise	0.897795221465998	0.660905747086782
565	arahy.Tifrunner.gnm2.ann2.Ah19g532800	turquoise	0.897521835480714	0.72364720453502
148	arahy.Tifrunner.gnm2.ann2.Ah15g066900	turquoise	0.897488022942421	0.752768545228194
719	arahy.Tifrunner.gnm2.ann2.Ah16g093600	turquoise	0.897461788794714	0.77545351217936
839	arahy.Tifrunner.gnm2.ann2.Ah20g227000	turquoise	0.897306163119509	0.70186550538577
1891	arahy.Tifrunner.gnm2.ann2.Ah20g450400	turquoise	0.897291913801401	0.93646644663703
1227	arahy.Tifrunner.gnm2.ann2.Ah14g319100	turquoise	0.897279821789401	0.887213449995991
1551	arahy.Tifrunner.gnm2.ann2.Ah18g063200	turquoise	-0.897050298961852	-0.758439464079118
196	arahy.Tifrunner.gnm2.ann2.Ah13g426300	turquoise	0.896609039056739	0.70859017904115
731	arahy.Tifrunner.gnm2.ann2.Ah03g361000	turquoise	0.896289373402101	0.940978016043597
1085	arahy.Tifrunner.gnm2.ann2.Ah13g369600	turquoise	0.896269161132467	0.731534189837412
274	arahy.Tifrunner.gnm2.ann2.Ah09g084600	turquoise	0.896155427491556	0.707536451433604
1896	arahy.Tifrunner.gnm2.ann2.Ah15g084600	turquoise	0.89612011524124	0.885948093210231
887	arahy.Tifrunner.gnm2.ann2.Ah20g418900	turquoise	0.896070454579317	0.837633204848212
976	arahy.Tifrunner.gnm2.ann2.Ah11g331100	turquoise	0.895966807173546	0.743548902816555
1756	arahy.Tifrunner.gnm2.ann2.Ah18g044900	turquoise	0.895914829470398	0.815249166016237
787	arahy.Tifrunner.gnm2.ann2.Ah06g068400	turquoise	0.895675789622266	0.78406447768958
967	arahy.Tifrunner.gnm2.ann2.Ah15g170000	turquoise	0.895310565275911	0.791756050991149
829	arahy.Tifrunner.gnm2.ann2.Ah04g091900	turquoise	0.89504590337384	0.849737302499386
583	arahy.Tifrunner.gnm2.ann2.Ah16g443600	turquoise	0.894912718399494	0.748043569875198
105	arahy.Tifrunner.gnm2.ann2.Ah03g435700	turquoise	0.894732138838333	0.68327658475081
1128	arahy.Tifrunner.gnm2.ann2.Ah10g217600	turquoise	0.894689665345693	0.90771174128803
516	arahy.Tifrunner.gnm2.ann2.Ah17g226200	turquoise	0.894684920259281	0.810543446278664
1001	arahy.Tifrunner.gnm2.ann2.Ah15g120900	turquoise	0.894680221540901	0.837679363305284
1302	arahy.Tifrunner.gnm2.ann2.Ah16g093800	turquoise	0.894490652595458	0.772958972212227
1013	arahy.Tifrunner.gnm2.ann2.Ah18g161300	turquoise	0.894329886873803	0.87625004162157
1098	arahy.Tifrunner.gnm2.ann2.Ah10g017800	turquoise	0.89427712001822	0.902349637842754
1254	arahy.Tifrunner.gnm2.ann2.Ah06g328300	turquoise	0.894238010795045	0.709923170561425
1490	arahy.Tifrunner.gnm2.ann2.Ah03g538100	turquoise	-0.894169793459584	-0.747555110724439
640	arahy.Tifrunner.gnm2.ann2.Ah11g287500	turquoise	0.894091411702235	0.785491288582784
932	arahy.Tifrunner.gnm2.ann2.Ah08g039900	turquoise	0.893456995418174	0.842526669763434
1525	arahy.Tifrunner.gnm2.ann2.Ah13g032500	turquoise	-0.893195050250351	-0.737637469070601
1759	arahy.Tifrunner.gnm2.ann2.Ah13g011700	turquoise	0.893090309457454	0.734313090994872
647	arahy.Tifrunner.gnm2.ann2.Ah10g163600	turquoise	0.892839203115394	0.648290052464476
1547	arahy.Tifrunner.gnm2.ann2.Ah09g382400	turquoise	-0.892747364836874	-0.736937149606398
294	arahy.Tifrunner.gnm2.ann2.Ah03g060300	turquoise	0.892724624662637	0.704797252097442
841	arahy.Tifrunner.gnm2.ann2.Ah05g075100	turquoise	0.892578730590338	0.653655834253378
1097	arahy.Tifrunner.gnm2.ann2.Ah18g405400	turquoise	0.89244766248221	0.947283450756214
727	arahy.Tifrunner.gnm2.ann2.Ah20g427000	turquoise	0.892376684265874	0.906188768987998
677	arahy.Tifrunner.gnm2.ann2.Ah11g425100	turquoise	0.892222867992102	0.862204771971484
86	arahy.Tifrunner.gnm2.ann2.Ah08g240300	turquoise	0.892217318359932	0.660460654856552
567	arahy.Tifrunner.gnm2.ann2.Ah14g005100	turquoise	0.8922082692575	0.718686051591067
876	arahy.Tifrunner.gnm2.ann2.Ah07g004300	turquoise	0.892170822662175	0.874626944116975
1296	arahy.Tifrunner.gnm2.ann2.Ah04g224600	turquoise	0.892159516700685	0.752337180388126
298	arahy.Tifrunner.gnm2.ann2.Ah11g063200	turquoise	0.891880575564493	0.808787807684124
1057	arahy.Tifrunner.gnm2.ann2.Ah15g150400	turquoise	0.891845188018528	0.899907540250871
130	arahy.Tifrunner.gnm2.ann2.Ah13g483300	turquoise	0.891778646266697	0.705347743920322
984	arahy.Tifrunner.gnm2.ann2.Ah03g219000	turquoise	0.891745901021529	0.814170136948964
664	arahy.Tifrunner.gnm2.ann2.Ah10g014200	turquoise	0.891505911351211	0.932921018154752
1826	arahy.Tifrunner.gnm2.ann2.Ah05g211500	turquoise	0.891293596680051	0.857100269262854
701	arahy.Tifrunner.gnm2.ann2.Ah15g385800	turquoise	0.891286176254073	0.868017224156118
551	arahy.Tifrunner.gnm2.ann2.Ah14g488400	turquoise	0.891122439954407	0.671370578060869
1920	arahy.Tifrunner.gnm2.ann2.Ah17g191100	turquoise	-0.891073117833082	-0.860818698606003
222	arahy.Tifrunner.gnm2.ann2.Ah20g087300	turquoise	0.89106517703272	0.696759496235909
871	arahy.Tifrunner.gnm2.ann2.Ah14g199700	turquoise	0.891024084972764	0.710470088496039
1785	arahy.Tifrunner.gnm2.ann2.Ah16g316200	turquoise	0.891008655559082	0.944318876069558
1069	arahy.Tifrunner.gnm2.ann2.Ah13g162200	turquoise	0.890997986310012	0.706409259491097
594	arahy.Tifrunner.gnm2.ann2.Ah16g015700	turquoise	0.890923779912814	0.757712904233754
523	arahy.Tifrunner.gnm2.ann2.Ah15g256000	turquoise	0.890752868712524	0.839959131522574
530	arahy.Tifrunner.gnm2.ann2.Ah04g406900	turquoise	0.890675637279642	0.883276690635051
246	arahy.Tifrunner.gnm2.ann2.Ah16g407500	turquoise	0.890631241820753	0.707400464622068
1148	arahy.Tifrunner.gnm2.ann2.Ah10g190900	turquoise	0.890460218713649	0.645450076591176
1445	arahy.Tifrunner.gnm2.ann2.Ah10g040200	turquoise	-0.890385767116914	-0.739706786907148
884	arahy.Tifrunner.gnm2.ann2.Ah13g566000	turquoise	0.890361817729261	0.907205098974594
36	arahy.Tifrunner.gnm2.ann2.Ah11g397000	turquoise	0.889829632856253	0.694570438258878
673	arahy.Tifrunner.gnm2.ann2.Ah05g412900	turquoise	0.889570657813067	0.917469905849943
1138	arahy.Tifrunner.gnm2.ann2.Ah10g332000	turquoise	0.889192083842255	0.66339387018794
1231	arahy.Tifrunner.gnm2.ann2.Ah06g337100	turquoise	0.889055905781119	0.731805527895678
1987	arahy.Tifrunner.gnm2.ann2.Ah01g309400	turquoise	-0.888937320280239	-0.795327013551785
1823	arahy.Tifrunner.gnm2.ann2.Ah12g039700	turquoise	0.888785904033796	0.926885299520129
706	arahy.Tifrunner.gnm2.ann2.Ah17g172800	turquoise	0.888345548415667	0.926249352544865
1782	arahy.Tifrunner.gnm2.ann2.Ah09g182700	turquoise	0.888212035483643	0.905765668923763
764	arahy.Tifrunner.gnm2.ann2.Ah10g333400	turquoise	0.888143372029316	0.798431105036284
255	arahy.Tifrunner.gnm2.ann2.Ah05g066000	turquoise	0.887749555132513	0.720028120750966
917	arahy.Tifrunner.gnm2.ann2.Ah15g341800	turquoise	0.887482018301316	0.90943292122301
102	arahy.Tifrunner.gnm2.ann2.Ah12g315900	turquoise	0.887056222007474	0.637104539464383
182	arahy.Tifrunner.gnm2.ann2.Ah18g046100	turquoise	0.88684669563148	0.63099688853017
753	arahy.Tifrunner.gnm2.ann2.Ah16g150800	turquoise	0.886827009776249	0.683469203249583
41	arahy.Tifrunner.gnm2.ann2.Ah02g024500	turquoise	0.886786120133	0.741413606796926
14	arahy.Tifrunner.gnm2.ann2.Ah11g116200	turquoise	0.886697831503929	0.637532148219296
1362	arahy.Tifrunner.gnm2.ann2.Ah20g063300	turquoise	-0.88660351778386	-0.761484565109326
1102	arahy.Tifrunner.gnm2.ann2.Ah20g246200	turquoise	0.886285196839093	0.739933906168488
272	arahy.Tifrunner.gnm2.ann2.Ah09g069300	turquoise	0.886117143436792	0.657589405854842
600	arahy.Tifrunner.gnm2.ann2.Ah06g431700	turquoise	0.885987311185174	0.721079202893273
609	arahy.Tifrunner.gnm2.ann2.Ah19g177400	turquoise	0.885802058342716	0.679530294799022
908	arahy.Tifrunner.gnm2.ann2.Ah06g142000	turquoise	0.885779519424266	0.724640644573941
937	arahy.Tifrunner.gnm2.ann2.Ah16g492500	turquoise	0.885363364744897	0.633228152892935
440	arahy.Tifrunner.gnm2.ann2.Ah12g376600	turquoise	-0.885263921575723	-0.721146912363386
1440	arahy.Tifrunner.gnm2.ann2.Ah14g085100	turquoise	-0.885201407957126	-0.823075036137337
1076	arahy.Tifrunner.gnm2.ann2.Ah20g525500	turquoise	0.8849555155696	0.707030376627101
618	arahy.Tifrunner.gnm2.ann2.Ah05g122400	turquoise	0.884546912360173	0.62997365655615
1287	arahy.Tifrunner.gnm2.ann2.Ah16g116100	turquoise	0.884178543532872	0.642986066773613
1158	arahy.Tifrunner.gnm2.ann2.Ah08g332100	turquoise	0.884104395481073	0.843795339615044
171	arahy.Tifrunner.gnm2.ann2.Ah15g147200	turquoise	0.884048861311608	0.844997390557473
341	arahy.Tifrunner.gnm2.ann2.Ah18g067800	turquoise	-0.884030152762357	-0.818945985169528
510	arahy.Tifrunner.gnm2.ann2.Ah01g389300	turquoise	0.883743432426886	0.752313516416275
1894	arahy.Tifrunner.gnm2.ann2.Ah05g423300	turquoise	0.883464862805346	0.898829744989722
1226	arahy.Tifrunner.gnm2.ann2.Ah05g470000	turquoise	0.883395167128465	0.814002463379778
897	arahy.Tifrunner.gnm2.ann2.Ah17g101700	turquoise	0.883310244280527	0.924437840367197
947	arahy.Tifrunner.gnm2.ann2.Ah08g128400	turquoise	0.883140013429386	0.874069807070096
247	arahy.Tifrunner.gnm2.ann2.Ah07g233300	turquoise	0.883084010112112	0.660655742949808
213	arahy.Tifrunner.gnm2.ann2.Ah15g555500	turquoise	0.883040407061485	0.664171984942936
296	arahy.Tifrunner.gnm2.ann2.Ah04g091400	turquoise	0.882982272857759	0.717658795894628
122	arahy.Tifrunner.gnm2.ann2.Ah15g147400	turquoise	0.882863680385676	0.917286233326713
863	arahy.Tifrunner.gnm2.ann2.Ah15g482300	turquoise	0.882698288318091	0.669924832789948
1787	arahy.Tifrunner.gnm2.ann2.Ah20g077700	turquoise	0.882614774901242	0.708296423672961
1505	arahy.Tifrunner.gnm2.ann2.Ah04g072100	turquoise	-0.882418293782598	-0.884392679070553
754	arahy.Tifrunner.gnm2.ann2.Ah15g135600	turquoise	0.88229922535831	0.687224663772904
344	arahy.Tifrunner.gnm2.ann2.Ah15g398600	turquoise	-0.882089521089338	-0.691850831839831
2021	arahy.Tifrunner.gnm2.ann2.Ah08g364200	turquoise	-0.88207801999182	-0.680550279449348
413	arahy.Tifrunner.gnm2.ann2.Ah13g326300	turquoise	-0.881998067932249	-0.777613618067456
107	arahy.Tifrunner.gnm2.ann2.Ah01g380600	turquoise	0.881921215301551	0.666080357674028
1581	arahy.Tifrunner.gnm2.ann2.Ah15g522700	turquoise	-0.88149000487305	-0.805475668727883
1234	arahy.Tifrunner.gnm2.ann2.Ah13g545700	turquoise	0.881456780910209	0.816053228003124
159	arahy.Tifrunner.gnm2.ann2.Ah13g543500	turquoise	0.88127064247406	0.634297663484171
1518	arahy.Tifrunner.gnm2.ann2.Ah01g342300	turquoise	-0.881200826762262	-0.725247525734191
22	arahy.Tifrunner.gnm2.ann2.Ah01g118100	turquoise	0.881164130417571	0.642676921415643
1491	arahy.Tifrunner.gnm2.ann2.Ah15g556600	turquoise	-0.880885779187741	-0.883131758718324
429	arahy.Tifrunner.gnm2.ann2.Ah17g192800	turquoise	-0.880628955056677	-0.751159879163903
817	arahy.Tifrunner.gnm2.ann2.Ah09g404300	turquoise	0.880540156856745	0.634594231705591
1232	arahy.Tifrunner.gnm2.ann2.Ah10g377700	turquoise	0.880465212156664	0.841152799710473
189	arahy.Tifrunner.gnm2.ann2.Ah07g052800	turquoise	0.880447047018274	0.646947996704659
971	arahy.Tifrunner.gnm2.ann2.Ah14g075000	turquoise	0.880236911168526	0.658543625156563
725	arahy.Tifrunner.gnm2.ann2.Ah03g455500	turquoise	0.880086661515189	0.835025840025695
1131	arahy.Tifrunner.gnm2.ann2.Ah05g246400	turquoise	0.880013769161167	0.63491909599414
1602	arahy.Tifrunner.gnm2.ann2.Ah02g286300	turquoise	-0.87997102005426	-0.828613050447051
1876	arahy.Tifrunner.gnm2.ann2.Ah05g068100	turquoise	0.879928405321719	0.766916858007487
47	arahy.Tifrunner.gnm2.ann2.Ah13g543600	turquoise	0.87991754346948	0.669794836666682
879	arahy.Tifrunner.gnm2.ann2.Ah18g109700	turquoise	0.879894297454211	0.790930054601457
194	arahy.Tifrunner.gnm2.ann2.Ah03g526300	turquoise	0.879832360921066	0.720448294637823
493	arahy.Tifrunner.gnm2.ann2.Ah19g519400	turquoise	0.879706534432731	0.624711372598423
477	arahy.Tifrunner.gnm2.ann2.Ah14g120000	turquoise	0.879460065660549	0.913727331706946
486	arahy.Tifrunner.gnm2.ann2.Ah14g062100	turquoise	0.87926551388554	0.922033857301197
1191	arahy.Tifrunner.gnm2.ann2.Ah19g003200	turquoise	0.879235930748708	0.663886380027764
1365	arahy.Tifrunner.gnm2.ann2.Ah17g185500	turquoise	-0.879218420288722	-0.82615362186846
328	arahy.Tifrunner.gnm2.ann2.Ah14g470800	turquoise	-0.879183333418531	-0.654706956017595
2058	arahy.Tifrunner.gnm2.ann2.Ah05g167100	turquoise	0.878951461277573	0.653881936124352
470	arahy.Tifrunner.gnm2.ann2.Ah18g101700	turquoise	-0.878808604713826	-0.722492799755764
581	arahy.Tifrunner.gnm2.ann2.Ah10g309700	turquoise	0.878775118590715	0.72375452162491
765	arahy.Tifrunner.gnm2.ann2.Ah14g208500	turquoise	0.878517584282103	0.74821433923307
1735	arahy.Tifrunner.gnm2.ann2.Ah13g621100	turquoise	0.878491717556123	0.894510515176045
253	arahy.Tifrunner.gnm2.ann2.Ah20g524800	turquoise	0.878395029789176	0.87461791770844
1068	arahy.Tifrunner.gnm2.ann2.Ah16g184400	turquoise	0.878362126060244	0.707776564449046
394	arahy.Tifrunner.gnm2.ann2.Ah12g349500	turquoise	-0.878215311042134	-0.758777344189323
1179	arahy.Tifrunner.gnm2.ann2.Ah20g397400	turquoise	0.878008459399979	0.70543225696648
689	arahy.Tifrunner.gnm2.ann2.Ah16g020400	turquoise	0.877983469655655	0.716457306637419
386	arahy.Tifrunner.gnm2.ann2.Ah17g096200	turquoise	-0.877894432590582	-0.754322749840438
157	arahy.Tifrunner.gnm2.ann2.Ah15g080500	turquoise	0.877781268360813	0.713001970839221
1017	arahy.Tifrunner.gnm2.ann2.Ah11g081400	turquoise	0.877677372632992	0.761433705821379
1047	arahy.Tifrunner.gnm2.ann2.Ah13g054100	turquoise	0.877578844855914	0.615544660288407
1169	arahy.Tifrunner.gnm2.ann2.Ah04g060200	turquoise	0.877496175403524	0.632906720085702
728	arahy.Tifrunner.gnm2.ann2.Ah09g331700	turquoise	0.877494337159734	0.858631879372968
391	arahy.Tifrunner.gnm2.ann2.Ah18g149700	turquoise	-0.877259193399583	-0.7337997000438
907	arahy.Tifrunner.gnm2.ann2.Ah01g446100	turquoise	0.877248336132335	0.762551040029362
634	arahy.Tifrunner.gnm2.ann2.Ah03g068600	turquoise	0.877179478516439	0.659261145639025
334	arahy.Tifrunner.gnm2.ann2.Ah01g164100	turquoise	-0.877000362298192	-0.753294837612897
1300	arahy.Tifrunner.gnm2.ann2.Ah14g301900	turquoise	0.876658158511403	0.765579279670983
1750	arahy.Tifrunner.gnm2.ann2.Ah14g484700	turquoise	0.87665254876066	0.793226284604425
1010	arahy.Tifrunner.gnm2.ann2.Ah05g115800	turquoise	0.876377728735898	0.919386566119817
666	arahy.Tifrunner.gnm2.ann2.Ah18g452100	turquoise	0.876374640130786	0.755293528679379
777	arahy.Tifrunner.gnm2.ann2.Ah07g033600	turquoise	0.876348594950989	0.671771876428627
43	arahy.Tifrunner.gnm2.ann2.Ah13g496800	turquoise	0.876282204163008	0.671113226340155
1557	arahy.Tifrunner.gnm2.ann2.Ah12g169700	turquoise	-0.876112299370471	-0.788593732838317
810	arahy.Tifrunner.gnm2.ann2.Ah12g087400	turquoise	0.876102969422431	0.944011286516732
1086	arahy.Tifrunner.gnm2.ann2.Ah01g143000	turquoise	0.875848314653138	0.633296206317264
536	arahy.Tifrunner.gnm2.ann2.Ah02g334900	turquoise	0.875563181530046	0.812306188939373
233	arahy.Tifrunner.gnm2.ann2.Ah08g219900	turquoise	0.875545221880182	0.771444768636195
893	arahy.Tifrunner.gnm2.ann2.Ah06g030700	turquoise	0.875378517127197	0.759152999397395
257	arahy.Tifrunner.gnm2.ann2.Ah10g356600	turquoise	0.875280240432542	0.703097530609067
80	arahy.Tifrunner.gnm2.ann2.Ah10g297800	turquoise	0.87524016828613	0.644932110144272
1044	arahy.Tifrunner.gnm2.ann2.Ah17g075100	turquoise	0.875235920219924	0.78299007998227
59	arahy.Tifrunner.gnm2.ann2.Ah05g208400	turquoise	0.87516346024364	0.614775711353508
889	arahy.Tifrunner.gnm2.ann2.Ah08g126000	turquoise	0.875095670182585	0.646961787531868
15	arahy.Tifrunner.gnm2.ann2.Ah01g439600	turquoise	0.874910218885483	0.608339318087055
2064	arahy.Tifrunner.gnm2.ann2.Ah13g524900	turquoise	0.874904807006606	0.625203466755171
835	arahy.Tifrunner.gnm2.ann2.Ah18g356200	turquoise	0.874885327517752	0.742903387147883
846	arahy.Tifrunner.gnm2.ann2.Ah11g437400	turquoise	0.874868357685333	0.72217517752283
598	arahy.Tifrunner.gnm2.ann2.Ah08g150600	turquoise	0.874848015891926	0.819358013653385
137	arahy.Tifrunner.gnm2.ann2.Ah19g237600	turquoise	0.874790004496311	0.743365623810982
1103	arahy.Tifrunner.gnm2.ann2.Ah06g210300	turquoise	0.874780711405963	0.923017376126834
669	arahy.Tifrunner.gnm2.ann2.Ah13g258100	turquoise	0.874596394951192	0.733753560954092
460	arahy.Tifrunner.gnm2.ann2.Ah07g186100	turquoise	-0.874569077967758	-0.719239866239004
339	arahy.Tifrunner.gnm2.ann2.Ah17g045900	turquoise	-0.87423222638028	-0.694515204604703
206	arahy.Tifrunner.gnm2.ann2.Ah13g125700	turquoise	0.874028685764224	0.811579978309364
1253	arahy.Tifrunner.gnm2.ann2.Ah17g104400	turquoise	0.873989310215903	0.654442972248569
1056	arahy.Tifrunner.gnm2.ann2.Ah04g178600	turquoise	0.873847200612348	0.69997424420626
933	arahy.Tifrunner.gnm2.ann2.Ah01g360900	turquoise	0.873763329533468	0.796251724826519
1292	arahy.Tifrunner.gnm2.ann2.Ah04g222600	turquoise	0.873656244575681	0.657706812897477
844	arahy.Tifrunner.gnm2.ann2.Ah03g561200	turquoise	0.8736138624391	0.732390917917347
155	arahy.Tifrunner.gnm2.ann2.Ah18g207400	turquoise	0.873573512141243	0.656731488415793
563	arahy.Tifrunner.gnm2.ann2.Ah14g322700	turquoise	0.87307184162424	0.889404670419454
44	arahy.Tifrunner.gnm2.ann2.Ah13g644500	turquoise	0.872964568371583	0.709780091870864
99	arahy.Tifrunner.gnm2.ann2.Ah09g072400	turquoise	0.872957424514074	0.63820628870869
1184	arahy.Tifrunner.gnm2.ann2.Ah05g199100	turquoise	0.872886024308682	0.892429530779485
1272	arahy.Tifrunner.gnm2.ann2.Ah04g361300	turquoise	0.872645404434645	0.658327530401506
1207	arahy.Tifrunner.gnm2.ann2.Ah12g466100	turquoise	0.872575926740761	0.912106713367545
474	arahy.Tifrunner.gnm2.ann2.Ah07g005000	turquoise	0.872522969410733	0.695064674516506
831	arahy.Tifrunner.gnm2.ann2.Ah11g116400	turquoise	0.872390487275164	0.701827873045285
1015	arahy.Tifrunner.gnm2.ann2.Ah05g070200	turquoise	0.872225633093159	0.784895508999339
1421	arahy.Tifrunner.gnm2.ann2.Ah08g028100	turquoise	-0.872135885032775	-0.718412595448247
1494	arahy.Tifrunner.gnm2.ann2.Ah16g450000	turquoise	-0.871987628361281	-0.84745674187963
919	arahy.Tifrunner.gnm2.ann2.Ah20g049300	turquoise	0.871931459903043	0.851942446198693
1692	arahy.Tifrunner.gnm2.ann2.Ah13g028800	turquoise	-0.871922484717636	-0.901957330725346
1284	arahy.Tifrunner.gnm2.ann2.Ah14g487900	turquoise	0.871627863777641	0.852797638832131
38	arahy.Tifrunner.gnm2.ann2.Ah10g333500	turquoise	0.871589286722598	0.737175319187378
491	arahy.Tifrunner.gnm2.ann2.Ah05g198900	turquoise	0.871429263669789	0.889574756690832
990	arahy.Tifrunner.gnm2.ann2.Ah07g034900	turquoise	0.87088959127558	0.817295874081314
1273	arahy.Tifrunner.gnm2.ann2.Ah03g191300	turquoise	0.870807575830343	0.658187061990217
603	arahy.Tifrunner.gnm2.ann2.Ah20g040900	turquoise	0.870235444620329	0.779166326698936
987	arahy.Tifrunner.gnm2.ann2.Ah18g067500	turquoise	0.870227210452417	0.694473218500512
195	arahy.Tifrunner.gnm2.ann2.Ah09g280000	turquoise	0.870075410821588	0.757167749194425
165	arahy.Tifrunner.gnm2.ann2.Ah20g359800	turquoise	0.869749821847007	0.827282105032243
1034	arahy.Tifrunner.gnm2.ann2.Ah04g396600	turquoise	0.869736941255359	0.851096734115648
1888	arahy.Tifrunner.gnm2.ann2.Ah12g387300	turquoise	0.869396082619995	0.819126580853368
181	arahy.Tifrunner.gnm2.ann2.Ah03g232300	turquoise	0.869195408534484	0.742409348551258
865	arahy.Tifrunner.gnm2.ann2.Ah13g056800	turquoise	0.868918157763127	0.887402149345641
488	arahy.Tifrunner.gnm2.ann2.Ah04g395800	turquoise	0.868837384669273	0.906706233496763
920	arahy.Tifrunner.gnm2.ann2.Ah12g385500	turquoise	0.868653958992081	0.89981183418527
1301	arahy.Tifrunner.gnm2.ann2.Ah14g101300	turquoise	0.868510169025401	0.698965472527233
225	arahy.Tifrunner.gnm2.ann2.Ah07g158100	turquoise	0.868214846710403	0.616505052432848
1706	arahy.Tifrunner.gnm2.ann2.Ah17g348700	turquoise	-0.868096356491814	-0.724639560790065
425	arahy.Tifrunner.gnm2.ann2.Ah05g091100	turquoise	-0.867977881438264	-0.71113464760668
1591	arahy.Tifrunner.gnm2.ann2.Ah01g115900	turquoise	-0.867963939148344	-0.778231411239947
501	arahy.Tifrunner.gnm2.ann2.Ah08g105900	turquoise	0.86777053684546	0.820669422130103
353	arahy.Tifrunner.gnm2.ann2.Ah11g011700	turquoise	-0.867688160709847	-0.79108679135726
636	arahy.Tifrunner.gnm2.ann2.Ah11g449600	turquoise	0.867656090922587	0.724300302906315
505	arahy.Tifrunner.gnm2.ann2.Ah06g348500	turquoise	0.867514871923348	0.790759968613153
365	arahy.Tifrunner.gnm2.ann2.Ah01g061600	turquoise	-0.867436217707872	-0.712647956353563
1286	arahy.Tifrunner.gnm2.ann2.Ah08g196000	turquoise	0.867426582645952	0.827310307218192
301	arahy.Tifrunner.gnm2.ann2.Ah15g038400	turquoise	0.867398112830042	0.765964038346992
561	arahy.Tifrunner.gnm2.ann2.Ah07g120700	turquoise	0.867179969559407	0.784934673836596
1319	arahy.Tifrunner.gnm2.ann2.Ah08g357800	turquoise	-0.867134826479541	-0.784955162663115
412	arahy.Tifrunner.gnm2.ann2.Ah05g238100	turquoise	-0.867132912785729	-0.753906904841016
473	arahy.Tifrunner.gnm2.ann2.Ah14g421400	turquoise	0.867018598258263	0.760693863584492
27	arahy.Tifrunner.gnm2.ann2.Ah05g472900	turquoise	0.866953692947855	0.611086215046482
205	arahy.Tifrunner.gnm2.ann2.Ah20g208500	turquoise	0.866810765566411	0.594745853484504
1400	arahy.Tifrunner.gnm2.ann2.Ah12g316500	turquoise	-0.866800389134924	-0.66405751099707
751	arahy.Tifrunner.gnm2.ann2.Ah13g230000	turquoise	0.866517937525643	0.865757417955706
1263	arahy.Tifrunner.gnm2.ann2.Ah13g631700	turquoise	0.866437302555336	0.649366701506641
762	arahy.Tifrunner.gnm2.ann2.Ah15g119100	turquoise	0.866299173766744	0.920933674613404
131	arahy.Tifrunner.gnm2.ann2.Ah08g145600	turquoise	0.866225915259528	0.744192479942972
676	arahy.Tifrunner.gnm2.ann2.Ah17g054100	turquoise	0.866208533419745	0.740993256634434
988	arahy.Tifrunner.gnm2.ann2.Ah15g029400	turquoise	0.865995246932491	0.889399962271787
511	arahy.Tifrunner.gnm2.ann2.Ah03g467100	turquoise	0.865868065828002	0.721343430625187
548	arahy.Tifrunner.gnm2.ann2.Ah13g590200	turquoise	0.865695188955173	0.708642663354868
32	arahy.Tifrunner.gnm2.ann2.Ah03g298700	turquoise	0.865509870367699	0.616155011595753
464	arahy.Tifrunner.gnm2.ann2.Ah16g164900	turquoise	-0.865454453865948	-0.627663982978049
138	arahy.Tifrunner.gnm2.ann2.Ah11g395600	turquoise	0.865445096956437	0.627368167526299
850	arahy.Tifrunner.gnm2.ann2.Ah12g437100	turquoise	0.865094345759142	0.83917548738496
1278	arahy.Tifrunner.gnm2.ann2.Ah16g432200	turquoise	0.86477698579225	0.898972590844041
579	arahy.Tifrunner.gnm2.ann2.Ah11g066600	turquoise	0.864732761787971	0.963960841211034
1220	arahy.Tifrunner.gnm2.ann2.Ah17g389700	turquoise	0.864542553802151	0.842792840745226
1324	arahy.Tifrunner.gnm2.ann2.Ah12g351600	turquoise	-0.864502693514132	-0.93526900211853
1206	arahy.Tifrunner.gnm2.ann2.Ah08g300500	turquoise	0.864457429139411	0.660464215531843
533	arahy.Tifrunner.gnm2.ann2.Ah16g123000	turquoise	0.86429529392387	0.78658309978085
1695	arahy.Tifrunner.gnm2.ann2.Ah16g222300	turquoise	-0.864193205168705	-0.795596930919824
316	arahy.Tifrunner.gnm2.ann2.Ah16g012500	turquoise	-0.86412049963679	-0.689294410794734
508	arahy.Tifrunner.gnm2.ann2.Ah15g486500	turquoise	0.86404220307096	0.797086040851079
1316	arahy.Tifrunner.gnm2.ann2.Ah08g327400	turquoise	-0.863952421419789	-0.785345312634946
1986	arahy.Tifrunner.gnm2.ann2.Ah01g063000	turquoise	-0.863757143828301	-0.692843669458741
1274	arahy.Tifrunner.gnm2.ann2.Ah11g147500	turquoise	0.863696911941867	0.618273943960001
439	arahy.Tifrunner.gnm2.ann2.Ah01g165300	turquoise	-0.863577845483095	-0.647553921868998
1144	arahy.Tifrunner.gnm2.ann2.Ah16g145500	turquoise	0.863560668126647	0.858000116309132
952	arahy.Tifrunner.gnm2.ann2.Ah06g150000	turquoise	0.863470742300514	0.769284876483644
541	arahy.Tifrunner.gnm2.ann2.Ah06g345300	turquoise	0.863399037054719	0.913344470297092
995	arahy.Tifrunner.gnm2.ann2.Ah15g012900	turquoise	0.863328244788616	0.716124806556987
1270	arahy.Tifrunner.gnm2.ann2.Ah18g435000	turquoise	0.863311220481415	0.867571147346029
1348	arahy.Tifrunner.gnm2.ann2.Ah08g185500	turquoise	-0.86329133974433	-0.817749143043582
729	arahy.Tifrunner.gnm2.ann2.Ah03g037000	turquoise	0.862849837136357	0.88313835259323
1293	arahy.Tifrunner.gnm2.ann2.Ah04g181200	turquoise	0.862715590829368	0.725489417957877
888	arahy.Tifrunner.gnm2.ann2.Ah20g498700	turquoise	0.862194288955217	0.828658016109522
1208	arahy.Tifrunner.gnm2.ann2.Ah15g227900	turquoise	0.862121747251837	0.60588872320537
1043	arahy.Tifrunner.gnm2.ann2.Ah10g280600	turquoise	0.862121145955772	0.933164148519245
1314	arahy.Tifrunner.gnm2.ann2.Ah16g483800	turquoise	-0.861825111491361	-0.801697930043617
560	arahy.Tifrunner.gnm2.ann2.Ah07g062300	turquoise	0.861704848527626	0.698359573411424
1266	arahy.Tifrunner.gnm2.ann2.Ah07g302100	turquoise	0.861535926946484	0.920102904396896
1238	arahy.Tifrunner.gnm2.ann2.Ah20g474900	turquoise	0.86090282271952	0.847026624393335
886	arahy.Tifrunner.gnm2.ann2.Ah05g068600	turquoise	0.860805012126481	0.770866019884054
866	arahy.Tifrunner.gnm2.ann2.Ah17g131500	turquoise	0.860538363489669	0.7979363748774
861	arahy.Tifrunner.gnm2.ann2.Ah13g579000	turquoise	0.8604028010273	0.873175283233037
1431	arahy.Tifrunner.gnm2.ann2.Ah07g046100	turquoise	-0.860290275920736	-0.854085117977465
816	arahy.Tifrunner.gnm2.ann2.Ah08g258700	turquoise	0.860239120776659	0.661808750439666
1574	arahy.Tifrunner.gnm2.ann2.Ah14g116200	turquoise	-0.860187199063652	-0.778088904383423
709	arahy.Tifrunner.gnm2.ann2.Ah04g222500	turquoise	0.859828237408627	0.711340625394531
1416	arahy.Tifrunner.gnm2.ann2.Ah03g542800	turquoise	-0.859548187107256	-0.81726552001608
1222	arahy.Tifrunner.gnm2.ann2.Ah03g271600	turquoise	0.859242773444424	0.818884894946038
663	arahy.Tifrunner.gnm2.ann2.Ah16g305000	turquoise	0.858816584185964	0.729565877697819
966	arahy.Tifrunner.gnm2.ann2.Ah08g330500	turquoise	0.858654768232178	0.730960413478639
1045	arahy.Tifrunner.gnm2.ann2.Ah18g400000	turquoise	0.85856622464417	0.67585714464945
210	arahy.Tifrunner.gnm2.ann2.Ah03g479600	turquoise	0.858235085906766	0.7127540302269
346	arahy.Tifrunner.gnm2.ann2.Ah17g466200	turquoise	-0.858034618179515	-0.712250806437502
1788	arahy.Tifrunner.gnm2.ann2.Ah15g081600	turquoise	0.857889275836572	0.756189742999495
1531	arahy.Tifrunner.gnm2.ann2.Ah05g453800	turquoise	-0.857786745406854	-0.785713423080557
1584	arahy.Tifrunner.gnm2.ann2.Ah08g117300	turquoise	-0.857608088337468	-0.729094489757646
1354	arahy.Tifrunner.gnm2.ann2.Ah15g549600	turquoise	-0.85758369901955	-0.804354882909855
697	arahy.Tifrunner.gnm2.ann2.Ah06g140500	turquoise	0.857541769253115	0.59421452929326
8	arahy.Tifrunner.gnm2.ann2.Ah19g480900	turquoise	0.857273017698897	0.577568334136738
479	arahy.Tifrunner.gnm2.ann2.Ah05g473900	turquoise	0.85709471759393	0.786809597777291
1948	arahy.Tifrunner.gnm2.ann2.Ah05g460800	turquoise	-0.856784347971458	-0.900418084578149
74	arahy.Tifrunner.gnm2.ann2.Ah03g248400	turquoise	0.855963998300391	0.581465516584628
564	arahy.Tifrunner.gnm2.ann2.Ah15g010600	turquoise	0.855906008618712	0.748678032407184
405	arahy.Tifrunner.gnm2.ann2.Ah01g072100	turquoise	-0.855840667135807	-0.638566660345913
1363	arahy.Tifrunner.gnm2.ann2.Ah14g497500	turquoise	-0.85571305034477	-0.792125186495406
1251	arahy.Tifrunner.gnm2.ann2.Ah09g382000	turquoise	0.855325749840185	0.863307982398962
1083	arahy.Tifrunner.gnm2.ann2.Ah04g072800	turquoise	0.855242083354814	0.771949090998579
1432	arahy.Tifrunner.gnm2.ann2.Ah08g061400	turquoise	-0.855191438893582	-0.715617441351753
547	arahy.Tifrunner.gnm2.ann2.Ah04g368900	turquoise	0.855132847768031	0.830619660058324
900	arahy.Tifrunner.gnm2.ann2.Ah07g160600	turquoise	0.855082212590174	0.890269199269039
1194	arahy.Tifrunner.gnm2.ann2.Ah14g424800	turquoise	0.854746781027776	0.810979326833542
303	arahy.Tifrunner.gnm2.ann2.Ah03g426200	turquoise	-0.854736941673587	-0.618532786510524
730	arahy.Tifrunner.gnm2.ann2.Ah14g487700	turquoise	0.854328309250577	0.679502723661081
703	arahy.Tifrunner.gnm2.ann2.Ah11g463900	turquoise	0.854285403744397	0.852844358934341
332	arahy.Tifrunner.gnm2.ann2.Ah08g157500	turquoise	-0.854211041654575	-0.667564272951646
808	arahy.Tifrunner.gnm2.ann2.Ah15g407100	turquoise	0.854036554422638	0.844239682933475
173	arahy.Tifrunner.gnm2.ann2.Ah11g067600	turquoise	0.853418251137307	0.752352617787447
527	arahy.Tifrunner.gnm2.ann2.Ah04g091000	turquoise	0.85329280762127	0.656715446778405
828	arahy.Tifrunner.gnm2.ann2.Ah02g198800	turquoise	0.85325753970181	0.886148618782211
1573	arahy.Tifrunner.gnm2.ann2.Ah03g491500	turquoise	-0.853172059998818	-0.760038307201499
1190	arahy.Tifrunner.gnm2.ann2.Ah08g272600	turquoise	0.853167476265577	0.596568327899211
389	arahy.Tifrunner.gnm2.ann2.Ah02g263900	turquoise	-0.852997365061245	-0.661463525019574
698	arahy.Tifrunner.gnm2.ann2.Ah16g237000	turquoise	0.852980435667112	0.603309133304837
1773	arahy.Tifrunner.gnm2.ann2.Ah04g428800	turquoise	0.852691441953064	0.8950581268007
447	arahy.Tifrunner.gnm2.ann2.Ah14g128300	turquoise	-0.852545819906013	-0.789937622321207
1185	arahy.Tifrunner.gnm2.ann2.Ah05g196900	turquoise	0.8522718548643	0.923617141047828
1228	arahy.Tifrunner.gnm2.ann2.Ah06g245100	turquoise	0.852005190761172	0.81844432850953
1985	arahy.Tifrunner.gnm2.ann2.Ah06g073900	turquoise	-0.851948168127398	-0.717526451803595
465	arahy.Tifrunner.gnm2.ann2.Ah06g401500	turquoise	-0.85193216755458	-0.67427487296453
1121	arahy.Tifrunner.gnm2.ann2.Ah17g157200	turquoise	0.85185242411244	0.55165457977876
29	arahy.Tifrunner.gnm2.ann2.Ah13g646300	turquoise	0.851819502397728	0.772085645932797
786	arahy.Tifrunner.gnm2.ann2.Ah19g548700	turquoise	0.851396694834238	0.89959651599517
1449	arahy.Tifrunner.gnm2.ann2.Ah18g046700	turquoise	-0.851361763269841	-0.806432511937711
1572	arahy.Tifrunner.gnm2.ann2.Ah14g059700	turquoise	-0.851319571883605	-0.635245995496886
1163	arahy.Tifrunner.gnm2.ann2.Ah20g031700	turquoise	0.851123620738098	0.886341040300883
1444	arahy.Tifrunner.gnm2.ann2.Ah13g538300	turquoise	-0.850672578684331	-0.786317684060811
1990	arahy.Tifrunner.gnm2.ann2.Ah11g481100	turquoise	-0.850664111199817	-0.839050303054296
93	arahy.Tifrunner.gnm2.ann2.Ah06g080700	turquoise	0.850061884656314	0.595651156433126
1646	arahy.Tifrunner.gnm2.ann2.Ah20g085800	turquoise	-0.8498571099874	-0.84685101568911
1119	arahy.Tifrunner.gnm2.ann2.Ah19g513200	turquoise	0.849363866062586	0.623359336125693
1055	arahy.Tifrunner.gnm2.ann2.Ah18g336500	turquoise	0.849113360388767	0.944312347362608
1824	arahy.Tifrunner.gnm2.ann2.Ah03g431300	turquoise	0.849044968433776	0.832495150171428
1147	arahy.Tifrunner.gnm2.ann2.Ah06g079200	turquoise	0.848291651413534	0.69691922390271
1161	arahy.Tifrunner.gnm2.ann2.Ah05g338000	turquoise	0.848278605141872	0.656701080047104
290	arahy.Tifrunner.gnm2.ann2.Ah20g020400	turquoise	0.848010299993873	0.568330808253143
921	arahy.Tifrunner.gnm2.ann2.Ah12g334100	turquoise	0.847855794222327	0.633048560787204
1723	arahy.Tifrunner.gnm2.ann2.Ah10g064500	turquoise	-0.847793080465698	-0.806831578504149
1862	arahy.Tifrunner.gnm2.ann2.Ah20g060800	turquoise	0.847303869066668	0.781754556070969
758	arahy.Tifrunner.gnm2.ann2.Ah03g410100	turquoise	0.847137773808324	0.670406674626403
2000	arahy.Tifrunner.gnm2.ann2.Ah03g208600	turquoise	-0.846767399153789	-0.600172137851569
283	arahy.Tifrunner.gnm2.ann2.Ah18g077800	turquoise	0.846756886105708	0.589070607559513
17	arahy.Tifrunner.gnm2.ann2.Ah20g118400	turquoise	0.846590572536252	0.708298780073757
1530	arahy.Tifrunner.gnm2.ann2.Ah02g046300	turquoise	-0.846228305779669	-0.748084803814323
323	arahy.Tifrunner.gnm2.ann2.Ah14g488600	turquoise	-0.845725224077702	-0.767524964545658
1141	arahy.Tifrunner.gnm2.ann2.Ah14g320700	turquoise	0.845716953172166	0.923476029285434
372	arahy.Tifrunner.gnm2.ann2.Ah16g028000	turquoise	-0.845687357110669	-0.647061147947817
513	arahy.Tifrunner.gnm2.ann2.Ah01g137800	turquoise	0.845511964507204	0.829133448213536
2030	arahy.Tifrunner.gnm2.ann2.Ah04g076400	turquoise	-0.845432652382226	-0.672917425485225
724	arahy.Tifrunner.gnm2.ann2.Ah18g156700	turquoise	0.845333435244955	0.801099133980181
1164	arahy.Tifrunner.gnm2.ann2.Ah03g471300	turquoise	0.845238091044686	0.904662189323453
1717	arahy.Tifrunner.gnm2.ann2.Ah10g371200	turquoise	-0.845201910923707	-0.760138468701675
1427	arahy.Tifrunner.gnm2.ann2.Ah01g093800	turquoise	-0.844943194948989	-0.674666150566305
133	arahy.Tifrunner.gnm2.ann2.Ah13g528900	turquoise	0.84432177955625	0.718187904604299
49	arahy.Tifrunner.gnm2.ann2.Ah01g013800	turquoise	0.844245756396	0.606945865464713
115	arahy.Tifrunner.gnm2.ann2.Ah05g412400	turquoise	0.843902730357099	0.58625298444558
837	arahy.Tifrunner.gnm2.ann2.Ah01g006800	turquoise	0.843862240959799	0.849112449256565
969	arahy.Tifrunner.gnm2.ann2.Ah15g069900	turquoise	0.843842349372883	0.709527225652069
580	arahy.Tifrunner.gnm2.ann2.Ah17g435100	turquoise	0.84359551715287	0.613780497288943
1520	arahy.Tifrunner.gnm2.ann2.Ah17g449900	turquoise	-0.843243377522134	-0.7176636959146
1369	arahy.Tifrunner.gnm2.ann2.Ah08g294900	turquoise	-0.843027704726481	-0.673342954048691
1993	arahy.Tifrunner.gnm2.ann2.Ah19g327100	turquoise	-0.842994198540678	-0.712110501815461
1651	arahy.Tifrunner.gnm2.ann2.Ah13g090300	turquoise	-0.842623087854343	-0.739720046113078
592	arahy.Tifrunner.gnm2.ann2.Ah04g406400	turquoise	0.84261389481941	0.912889462040063
878	arahy.Tifrunner.gnm2.ann2.Ah09g069800	turquoise	0.842496957082174	0.94133038584569
1418	arahy.Tifrunner.gnm2.ann2.Ah01g374000	turquoise	-0.842465884671267	-0.700169453253147
1003	arahy.Tifrunner.gnm2.ann2.Ah01g026000	turquoise	0.842269822866045	0.712231096009549
410	arahy.Tifrunner.gnm2.ann2.Ah13g046600	turquoise	-0.842230526486019	-0.600792200256663
378	arahy.Tifrunner.gnm2.ann2.Ah04g254400	turquoise	-0.841817963027458	-0.739629942146916
1934	arahy.Tifrunner.gnm2.ann2.Ah13g465400	turquoise	-0.84149300265305	-0.708675977286454
2016	arahy.Tifrunner.gnm2.ann2.Ah09g207200	turquoise	-0.841480206613754	-0.6828389745814
430	arahy.Tifrunner.gnm2.ann2.Ah17g231500	turquoise	-0.841399539987999	-0.673965699578652
1000	arahy.Tifrunner.gnm2.ann2.Ah14g059400	turquoise	0.841178066086462	0.828315226876412
1772	arahy.Tifrunner.gnm2.ann2.Ah06g012100	turquoise	0.841140966007644	0.892261279043974
651	arahy.Tifrunner.gnm2.ann2.Ah12g185400	turquoise	0.84103996995424	0.6908074053272
373	arahy.Tifrunner.gnm2.ann2.Ah18g117200	turquoise	-0.840858360182556	-0.648409661770369
82	arahy.Tifrunner.gnm2.ann2.Ah14g055600	turquoise	0.840342080495111	0.621547810971335
1453	arahy.Tifrunner.gnm2.ann2.Ah11g162700	turquoise	-0.840110053234041	-0.720433583738756
1912	arahy.Tifrunner.gnm2.ann2.Ah05g348800	turquoise	-0.839767008954538	-0.605695099400252
520	arahy.Tifrunner.gnm2.ann2.Ah02g330800	turquoise	0.839513168853106	0.940278142377015
566	arahy.Tifrunner.gnm2.ann2.Ah13g100900	turquoise	0.83916382027554	0.629532956522778
1298	arahy.Tifrunner.gnm2.ann2.Ah08g160300	turquoise	0.838799515147164	0.586518879645209
624	arahy.Tifrunner.gnm2.ann2.Ah20g058100	turquoise	0.83857921888639	0.608487133291622
555	arahy.Tifrunner.gnm2.ann2.Ah04g098500	turquoise	0.838567379542403	0.816193450714438
340	arahy.Tifrunner.gnm2.ann2.Ah15g348800	turquoise	-0.83851787862166	-0.713528726734137
1467	arahy.Tifrunner.gnm2.ann2.Ah17g485600	turquoise	-0.838404017934746	-0.649071597789759
680	arahy.Tifrunner.gnm2.ann2.Ah15g221600	turquoise	0.838126575193129	0.686267743067216
755	arahy.Tifrunner.gnm2.ann2.Ah14g277500	turquoise	0.838120121200947	0.913523143301377
1288	arahy.Tifrunner.gnm2.ann2.Ah13g131300	turquoise	0.83795397379373	0.878388855945762
461	arahy.Tifrunner.gnm2.ann2.Ah07g041900	turquoise	-0.837708612850911	-0.617963371709963
260	arahy.Tifrunner.gnm2.ann2.Ah19g432400	turquoise	0.837247710595617	0.689077697203903
1729	arahy.Tifrunner.gnm2.ann2.Ah14g059000	turquoise	0.836697918534115	0.794456907106211
1050	arahy.Tifrunner.gnm2.ann2.Ah20g039000	turquoise	0.836444262496756	0.637217659916913
375	arahy.Tifrunner.gnm2.ann2.Ah01g318200	turquoise	-0.836166784477868	-0.731925826007995
1702	arahy.Tifrunner.gnm2.ann2.Ah01g301200	turquoise	-0.836121979317669	-0.737866076987875
775	arahy.Tifrunner.gnm2.ann2.Ah04g406800	turquoise	0.835794492957325	0.905019816093176
1982	arahy.Tifrunner.gnm2.ann2.Ah16g492700	turquoise	-0.835786147180904	-0.795426190999832
1026	arahy.Tifrunner.gnm2.ann2.Ah05g188900	turquoise	0.835606221880685	0.902673419391256
1783	arahy.Tifrunner.gnm2.ann2.Ah03g090000	turquoise	0.834906711429605	0.884626101412029
2010	arahy.Tifrunner.gnm2.ann2.Ah08g210100	turquoise	-0.834886660047842	-0.801286390197082
1844	arahy.Tifrunner.gnm2.ann2.Ah16g483600	turquoise	0.834876044376286	0.920377787654393
1038	arahy.Tifrunner.gnm2.ann2.Ah20g451100	turquoise	0.834554948650532	0.869301620360325
1937	arahy.Tifrunner.gnm2.ann2.Ah16g040200	turquoise	-0.834484739359488	-0.719652788735746
1761	arahy.Tifrunner.gnm2.ann2.Ah08g278300	turquoise	0.83429662165286	0.738254396984812
1880	arahy.Tifrunner.gnm2.ann2.Ah13g303400	turquoise	0.834196283163974	0.809383863886118
930	arahy.Tifrunner.gnm2.ann2.Ah10g355700	turquoise	0.833706522835472	0.614893638482016
1681	arahy.Tifrunner.gnm2.ann2.Ah03g533400	turquoise	-0.833611570590719	-0.651197414512158
588	arahy.Tifrunner.gnm2.ann2.Ah13g644900	turquoise	0.833505063467465	0.781473655076165
738	arahy.Tifrunner.gnm2.ann2.Ah10g245200	turquoise	0.83334774634714	0.780404444824808
1242	arahy.Tifrunner.gnm2.ann2.Ah10g081300	turquoise	0.833306390157968	0.592950646352032
2023	arahy.Tifrunner.gnm2.ann2.Ah01g144800	turquoise	-0.833103021737217	-0.81053483019941
1203	arahy.Tifrunner.gnm2.ann2.Ah09g060100	turquoise	0.833089132870434	0.557731804671915
1126	arahy.Tifrunner.gnm2.ann2.Ah10g402400	turquoise	0.832899533411949	0.733901139171702
707	arahy.Tifrunner.gnm2.ann2.Ah07g007300	turquoise	0.8327456848995	0.896532767998336
1640	arahy.Tifrunner.gnm2.ann2.Ah10g299400	turquoise	-0.832670028436541	-0.662705564364716
1063	arahy.Tifrunner.gnm2.ann2.Ah08g061100	turquoise	0.832527443416263	0.832865228839151
364	arahy.Tifrunner.gnm2.ann2.Ah14g299000	turquoise	-0.832486446474486	-0.731025464299588
160	arahy.Tifrunner.gnm2.ann2.Ah04g226100	turquoise	0.832256840302755	0.625995620533446
557	arahy.Tifrunner.gnm2.ann2.Ah10g060500	turquoise	0.831963970661227	0.693186004624952
2024	arahy.Tifrunner.gnm2.ann2.Ah07g116600	turquoise	-0.831899849125803	-0.646197227200066
1736	arahy.Tifrunner.gnm2.ann2.Ah15g547600	turquoise	0.831563565593923	0.757867185909482
207	arahy.Tifrunner.gnm2.ann2.Ah03g399800	turquoise	0.830865462773378	0.644198811259752
1106	arahy.Tifrunner.gnm2.ann2.Ah15g372100	turquoise	0.83036963634345	0.791796811913986
1283	arahy.Tifrunner.gnm2.ann2.Ah04g365000	turquoise	0.83035300467846	0.707054164447538
1957	arahy.Tifrunner.gnm2.ann2.Ah10g211500	turquoise	-0.830145733273145	-0.734165512412072
1462	arahy.Tifrunner.gnm2.ann2.Ah12g340800	turquoise	-0.829976712673971	-0.669941691827008
792	arahy.Tifrunner.gnm2.ann2.Ah11g480600	turquoise	0.829583950200695	0.718730646733895
1334	arahy.Tifrunner.gnm2.ann2.Ah10g305500	turquoise	-0.82943522742697	-0.604398819046732
549	arahy.Tifrunner.gnm2.ann2.Ah06g433700	turquoise	0.829362036445784	0.720901511517952
320	arahy.Tifrunner.gnm2.ann2.Ah13g021800	turquoise	-0.829125789480835	-0.645532420754968
1687	arahy.Tifrunner.gnm2.ann2.Ah04g418400	turquoise	-0.829098398207948	-0.710748866562723
998	arahy.Tifrunner.gnm2.ann2.Ah07g274200	turquoise	0.829001595969253	0.586895927848654
219	arahy.Tifrunner.gnm2.ann2.Ah15g457800	turquoise	0.828819928676012	0.591311070130836
589	arahy.Tifrunner.gnm2.ann2.Ah20g451200	turquoise	0.828809608732306	0.662387750988281
342	arahy.Tifrunner.gnm2.ann2.Ah13g522000	turquoise	-0.828570127051653	-0.636529702395021
291	arahy.Tifrunner.gnm2.ann2.Ah08g130100	turquoise	0.8284806894147	0.59164772212421
1213	arahy.Tifrunner.gnm2.ann2.Ah19g418400	turquoise	0.828342681271064	0.622631823443523
1544	arahy.Tifrunner.gnm2.ann2.Ah06g395000	turquoise	-0.828107742949233	-0.880823723650932
1956	arahy.Tifrunner.gnm2.ann2.Ah11g460300	turquoise	-0.827926751698547	-0.750899364188006
1162	arahy.Tifrunner.gnm2.ann2.Ah09g014300	turquoise	0.827805812408802	0.759955975409931
652	arahy.Tifrunner.gnm2.ann2.Ah13g546600	turquoise	0.827316252710806	0.773768669442692
807	arahy.Tifrunner.gnm2.ann2.Ah07g068800	turquoise	0.826586197631392	0.854385502758194
1350	arahy.Tifrunner.gnm2.ann2.Ah20g456500	turquoise	-0.826522048391396	-0.839042208223554
1468	arahy.Tifrunner.gnm2.ann2.Ah20g392100	turquoise	-0.82648745678688	-0.626480902947702
1768	arahy.Tifrunner.gnm2.ann2.Ah14g476100	turquoise	0.826454564638914	0.86700569249491
1339	arahy.Tifrunner.gnm2.ann2.Ah01g141500	turquoise	-0.82614754186759	-0.715471917912617
1009	arahy.Tifrunner.gnm2.ann2.Ah20g515600	turquoise	0.826142646183899	0.900443826514015
1825	arahy.Tifrunner.gnm2.ann2.Ah06g394700	turquoise	0.825869921541665	0.803886115584505
1754	arahy.Tifrunner.gnm2.ann2.Ah18g358300	turquoise	0.825855369708928	0.705569386950352
1370	arahy.Tifrunner.gnm2.ann2.Ah14g084100	turquoise	-0.825836000940822	-0.796692391882503
539	arahy.Tifrunner.gnm2.ann2.Ah07g291500	turquoise	0.825794943754094	0.571091990819923
506	arahy.Tifrunner.gnm2.ann2.Ah17g459600	turquoise	0.82535731296669	0.834369917163522
1240	arahy.Tifrunner.gnm2.ann2.Ah16g415300	turquoise	0.825284389328859	0.727177336339058
1854	arahy.Tifrunner.gnm2.ann2.Ah14g172100	turquoise	0.825278685721101	0.791963382237308
499	arahy.Tifrunner.gnm2.ann2.Ah06g123900	turquoise	0.824496022184572	0.822967211997295
1435	arahy.Tifrunner.gnm2.ann2.Ah13g166900	turquoise	-0.82433760060577	-0.767429764262818
1264	arahy.Tifrunner.gnm2.ann2.Ah01g235800	turquoise	0.824328815016962	0.646969004643418
1037	arahy.Tifrunner.gnm2.ann2.Ah04g066800	turquoise	0.82429885718225	0.614692689511403
331	arahy.Tifrunner.gnm2.ann2.Ah08g223700	turquoise	-0.824104565132527	-0.688174712709988
404	arahy.Tifrunner.gnm2.ann2.Ah03g521500	turquoise	-0.823935749922937	-0.642316246467471
1482	arahy.Tifrunner.gnm2.ann2.Ah12g052800	turquoise	-0.823305824934497	-0.783819330375403
1374	arahy.Tifrunner.gnm2.ann2.Ah05g376800	turquoise	-0.82314892778595	-0.626267672812868
529	arahy.Tifrunner.gnm2.ann2.Ah12g417000	turquoise	0.823108942047974	0.633634683601716
1104	arahy.Tifrunner.gnm2.ann2.Ah20g497600	turquoise	0.822505702844293	0.796326499736064
571	arahy.Tifrunner.gnm2.ann2.Ah05g370600	turquoise	0.822249500489696	0.826299778885823
411	arahy.Tifrunner.gnm2.ann2.Ah14g101100	turquoise	-0.822160328053451	-0.610266410891168
382	arahy.Tifrunner.gnm2.ann2.Ah13g475500	turquoise	-0.821826191588939	-0.71851341043144
150	arahy.Tifrunner.gnm2.ann2.Ah06g353400	turquoise	0.821614420398169	0.575064236835107
469	arahy.Tifrunner.gnm2.ann2.Ah02g307100	turquoise	-0.821541103533943	-0.666437129969629
1690	arahy.Tifrunner.gnm2.ann2.Ah03g230600	turquoise	-0.821335676107466	-0.702963935275282
1840	arahy.Tifrunner.gnm2.ann2.Ah07g068200	turquoise	0.821330042241867	0.8391135136849
970	arahy.Tifrunner.gnm2.ann2.Ah12g196900	turquoise	0.821201717101024	0.711752910508572
699	arahy.Tifrunner.gnm2.ann2.Ah13g077300	turquoise	0.821189456932672	0.629719341022117
646	arahy.Tifrunner.gnm2.ann2.Ah13g390200	turquoise	0.821138704518399	0.681080548805176
1479	arahy.Tifrunner.gnm2.ann2.Ah06g114300	turquoise	-0.82089613567392	-0.627784605057033
684	arahy.Tifrunner.gnm2.ann2.Ah08g219500	turquoise	0.820877631448082	0.74412042442153
746	arahy.Tifrunner.gnm2.ann2.Ah12g035600	turquoise	0.820836725722364	0.709008376441401
542	arahy.Tifrunner.gnm2.ann2.Ah19g476800	turquoise	0.8208040290951	0.746278037267507
1780	arahy.Tifrunner.gnm2.ann2.Ah20g323400	turquoise	0.820701685900221	0.783231331490367
1198	arahy.Tifrunner.gnm2.ann2.Ah16g391700	turquoise	0.820585864999774	0.700385290005165
1781	arahy.Tifrunner.gnm2.ann2.Ah10g401700	turquoise	0.820486195442906	0.779870921982435
1828	arahy.Tifrunner.gnm2.ann2.Ah20g140100	turquoise	0.820221577614481	0.776652554043791
1552	arahy.Tifrunner.gnm2.ann2.Ah09g447600	turquoise	-0.820058082478735	-0.618847586457652
1383	arahy.Tifrunner.gnm2.ann2.Ah04g390600	turquoise	-0.819620966608502	-0.774720003848158
826	arahy.Tifrunner.gnm2.ann2.Ah20g474600	turquoise	0.819570105292028	0.841055055937044
771	arahy.Tifrunner.gnm2.ann2.Ah05g387200	turquoise	0.819504351800648	0.677696908174781
73	arahy.Tifrunner.gnm2.ann2.Ah03g097600	turquoise	0.819345261169543	0.833777046668312
1327	arahy.Tifrunner.gnm2.ann2.Ah20g100100	turquoise	-0.819148003284728	-0.919599113255456
129	arahy.Tifrunner.gnm2.ann2.Ah09g460500	turquoise	0.818766198145365	0.670028001704927
721	arahy.Tifrunner.gnm2.ann2.Ah19g105400	turquoise	0.818523950927155	0.674265192644749
1936	arahy.Tifrunner.gnm2.ann2.Ah15g122400	turquoise	-0.817965908180064	-0.683763422866306
1446	arahy.Tifrunner.gnm2.ann2.Ah11g351800	turquoise	-0.817899190721835	-0.79221658766023
1160	arahy.Tifrunner.gnm2.ann2.Ah20g168800	turquoise	0.817887429512524	0.78923760068356
1289	arahy.Tifrunner.gnm2.ann2.Ah15g061700	turquoise	0.817530275755032	0.690084871016976
1580	arahy.Tifrunner.gnm2.ann2.Ah20g189000	turquoise	-0.817386527235225	-0.849090945998644
617	arahy.Tifrunner.gnm2.ann2.Ah17g499600	turquoise	0.817283396670777	0.86102684436498
873	arahy.Tifrunner.gnm2.ann2.Ah18g179200	turquoise	0.81710413653919	0.637003114876312
1670	arahy.Tifrunner.gnm2.ann2.Ah04g047400	turquoise	-0.816748484730425	-0.73462456031176
1827	arahy.Tifrunner.gnm2.ann2.Ah14g531800	turquoise	0.81614993820675	0.878294960068169
45	arahy.Tifrunner.gnm2.ann2.Ah07g308500	turquoise	0.815837610531767	0.739462141964844
679	arahy.Tifrunner.gnm2.ann2.Ah03g385200	turquoise	0.815740424564867	0.628714791588457
1709	arahy.Tifrunner.gnm2.ann2.Ah11g484100	turquoise	-0.815177992586066	-0.654372648243879
369	arahy.Tifrunner.gnm2.ann2.Ah12g308000	turquoise	-0.81512525967716	-0.646683001573609
377	arahy.Tifrunner.gnm2.ann2.Ah01g206000	turquoise	-0.814879156102582	-0.63306067650965
954	arahy.Tifrunner.gnm2.ann2.Ah01g317500	turquoise	0.81462721065098	0.757121543850077
239	arahy.Tifrunner.gnm2.ann2.Ah01g034900	turquoise	0.814482028274059	0.813978302672985
1907	arahy.Tifrunner.gnm2.ann2.Ah01g122600	turquoise	-0.814342992097677	-0.59105515646907
79	arahy.Tifrunner.gnm2.ann2.Ah07g078100	turquoise	0.813495984713161	0.71261901225227
1054	arahy.Tifrunner.gnm2.ann2.Ah01g379600	turquoise	0.813060267872494	0.917414764595571
336	arahy.Tifrunner.gnm2.ann2.Ah08g243700	turquoise	-0.813034068000879	-0.702462433185782
39	arahy.Tifrunner.gnm2.ann2.Ah06g199000	turquoise	0.812856606946856	0.756079290405734
1605	arahy.Tifrunner.gnm2.ann2.Ah16g483900	turquoise	-0.812351594109117	-0.836787052327099
1488	arahy.Tifrunner.gnm2.ann2.Ah16g019000	turquoise	-0.812308863917496	-0.832057818381516
442	arahy.Tifrunner.gnm2.ann2.Ah07g154600	turquoise	-0.812232325835009	-0.629524994489916
199	arahy.Tifrunner.gnm2.ann2.Ah15g435100	turquoise	0.81209161677085	0.687290680908282
1607	arahy.Tifrunner.gnm2.ann2.Ah06g212400	turquoise	-0.811821797511406	-0.787479349967284
455	arahy.Tifrunner.gnm2.ann2.Ah09g040300	turquoise	-0.811609628047235	-0.735761210630671
1667	arahy.Tifrunner.gnm2.ann2.Ah01g071900	turquoise	-0.810850769601827	-0.71310824756112
1333	arahy.Tifrunner.gnm2.ann2.Ah14g160000	turquoise	-0.81070696600011	-0.748857072987031
1722	arahy.Tifrunner.gnm2.ann2.Ah13g199500	turquoise	-0.810620873904631	-0.678760206234389
1187	arahy.Tifrunner.gnm2.ann2.Ah02g071300	turquoise	0.810371208644637	0.907311507178606
1258	arahy.Tifrunner.gnm2.ann2.Ah18g269700	turquoise	0.810274614133525	0.589793361572697
1536	arahy.Tifrunner.gnm2.ann2.Ah14g290500	turquoise	-0.810100454367341	-0.71711030766003
1668	arahy.Tifrunner.gnm2.ann2.Ah03g469800	turquoise	-0.810020287869314	-0.715639341527775
1659	arahy.Tifrunner.gnm2.ann2.Ah12g419200	turquoise	-0.809694000185882	-0.772686929445602
1671	arahy.Tifrunner.gnm2.ann2.Ah11g463700	turquoise	-0.809258825746061	-0.661882747144539
1882	arahy.Tifrunner.gnm2.ann2.Ah03g120700	turquoise	0.808585673676136	0.578197869957314
834	arahy.Tifrunner.gnm2.ann2.Ah12g433600	turquoise	0.808455571753482	0.56639525970372
202	arahy.Tifrunner.gnm2.ann2.Ah17g172500	turquoise	0.808251690914185	0.602548518699315
106	arahy.Tifrunner.gnm2.ann2.Ah12g404400	turquoise	0.80789105729025	0.562188733235105
140	arahy.Tifrunner.gnm2.ann2.Ah05g408400	turquoise	0.807838719262406	0.535287909784212
1344	arahy.Tifrunner.gnm2.ann2.Ah01g329600	turquoise	-0.807631018623899	-0.853408401300066
1970	arahy.Tifrunner.gnm2.ann2.Ah12g384000	turquoise	-0.807610100770587	-0.860935436893762
1458	arahy.Tifrunner.gnm2.ann2.Ah10g036000	turquoise	-0.807586810029183	-0.715600369715897
982	arahy.Tifrunner.gnm2.ann2.Ah11g430200	turquoise	0.807350748346255	0.873460267258985
1360	arahy.Tifrunner.gnm2.ann2.Ah16g484000	turquoise	-0.807303591405769	-0.802282442520856
1943	arahy.Tifrunner.gnm2.ann2.Ah13g440300	turquoise	-0.807026828645022	-0.660075094489163
1424	arahy.Tifrunner.gnm2.ann2.Ah08g239700	turquoise	-0.806909086919155	-0.690446654879578
662	arahy.Tifrunner.gnm2.ann2.Ah05g426000	turquoise	0.806658226881921	0.630613234924355
901	arahy.Tifrunner.gnm2.ann2.Ah19g541900	turquoise	0.806368334525982	0.851040220570851
1889	arahy.Tifrunner.gnm2.ann2.Ah01g305000	turquoise	0.806016436873876	0.589168675213732
1384	arahy.Tifrunner.gnm2.ann2.Ah11g490900	turquoise	-0.80597517438389	-0.679489559677305
1116	arahy.Tifrunner.gnm2.ann2.Ah20g113400	turquoise	0.805870089744905	0.61552156527933
417	arahy.Tifrunner.gnm2.ann2.Ah10g339600	turquoise	-0.805766193635446	-0.679395461842133
911	arahy.Tifrunner.gnm2.ann2.Ah03g536800	turquoise	0.805141865849016	0.802181620787459
1341	arahy.Tifrunner.gnm2.ann2.Ah19g053600	turquoise	-0.805122546245292	-0.721470336560797
1409	arahy.Tifrunner.gnm2.ann2.Ah08g095000	turquoise	-0.804816102878852	-0.648394224262973
1801	arahy.Tifrunner.gnm2.ann2.Ah03g067600	turquoise	0.804785735120446	0.830567279342861
1610	arahy.Tifrunner.gnm2.ann2.Ah06g115000	turquoise	-0.804686332105553	-0.681509378030256
319	arahy.Tifrunner.gnm2.ann2.Ah11g200200	turquoise	-0.80464063085255	-0.598809805354032
1813	arahy.Tifrunner.gnm2.ann2.Ah03g121500	turquoise	0.804501732463852	0.885528452458149
845	arahy.Tifrunner.gnm2.ann2.Ah20g017800	turquoise	0.804437816949295	0.593148767243646
92	arahy.Tifrunner.gnm2.ann2.Ah06g399000	turquoise	0.804233648403404	0.53647223361232
1579	arahy.Tifrunner.gnm2.ann2.Ah06g067500	turquoise	-0.804065455606825	-0.656149071678857
1752	arahy.Tifrunner.gnm2.ann2.Ah15g091800	turquoise	0.804036343591668	0.891147214278512
610	arahy.Tifrunner.gnm2.ann2.Ah14g461500	turquoise	0.803912616951285	0.914769920131557
1476	arahy.Tifrunner.gnm2.ann2.Ah10g017500	turquoise	-0.803884788316407	-0.743570727188761
1847	arahy.Tifrunner.gnm2.ann2.Ah19g558200	turquoise	0.80366419009366	0.761909103127819
1523	arahy.Tifrunner.gnm2.ann2.Ah13g572500	turquoise	-0.803655205979428	-0.746762940073405
267	arahy.Tifrunner.gnm2.ann2.Ah17g487000	turquoise	0.80358683461428	0.805560739965307
1710	arahy.Tifrunner.gnm2.ann2.Ah03g436400	turquoise	-0.803219539531512	-0.728547402105652
1201	arahy.Tifrunner.gnm2.ann2.Ah06g210800	turquoise	0.803160101748878	0.620949532097067
793	arahy.Tifrunner.gnm2.ann2.Ah05g210500	turquoise	0.803070828538156	0.855866382384264
2070	arahy.Tifrunner.gnm2.ann2.Ah06g003600	turquoise	-0.803028218398226	-0.510068183626897
690	arahy.Tifrunner.gnm2.ann2.Ah18g365400	turquoise	0.802752418289974	0.822811625488068
1512	arahy.Tifrunner.gnm2.ann2.Ah01g313900	turquoise	-0.802654884122201	-0.64735138748646
1778	arahy.Tifrunner.gnm2.ann2.Ah01g327100	turquoise	0.802600382828155	0.88804826474235
419	arahy.Tifrunner.gnm2.ann2.Ah17g424500	turquoise	-0.802287886651352	-0.67273283477222
504	arahy.Tifrunner.gnm2.ann2.Ah08g120900	turquoise	0.802270223575318	0.641160899719529
475	arahy.Tifrunner.gnm2.ann2.Ah10g062500	turquoise	0.802259250101176	0.578857270140772
1953	arahy.Tifrunner.gnm2.ann2.Ah15g444200	turquoise	-0.802256839460469	-0.669922685526189
1613	arahy.Tifrunner.gnm2.ann2.Ah01g086600	turquoise	-0.801762256243074	-0.850346929981756
1096	arahy.Tifrunner.gnm2.ann2.Ah04g333100	turquoise	0.801577991833173	0.786144200661701
726	arahy.Tifrunner.gnm2.ann2.Ah11g368800	turquoise	0.801510135407313	0.691746794710298
1049	arahy.Tifrunner.gnm2.ann2.Ah05g395600	turquoise	0.801253100347643	0.723602620494255
249	arahy.Tifrunner.gnm2.ann2.Ah07g100000	turquoise	0.801222980077653	0.75440396840686
20	arahy.Tifrunner.gnm2.ann2.Ah17g008400	turquoise	0.801200758474159	0.856067263133279
1347	arahy.Tifrunner.gnm2.ann2.Ah04g320900	turquoise	-0.800987185272877	-0.618900635843265
1753	arahy.Tifrunner.gnm2.ann2.Ah13g501800	turquoise	0.80095957506618	0.867611271748684
983	arahy.Tifrunner.gnm2.ann2.Ah13g558000	turquoise	0.800594466199146	0.61605718897001
1396	arahy.Tifrunner.gnm2.ann2.Ah20g453700	turquoise	-0.799966996611386	-0.637442354670384
700	arahy.Tifrunner.gnm2.ann2.Ah10g377100	turquoise	0.799573023200095	0.87196987780857
289	arahy.Tifrunner.gnm2.ann2.Ah01g347000	turquoise	0.799554117828283	0.590810114325526
1441	arahy.Tifrunner.gnm2.ann2.Ah10g066200	turquoise	-0.798744939457056	-0.796695266406149
1599	arahy.Tifrunner.gnm2.ann2.Ah19g273100	turquoise	-0.79858362973477	-0.706426153049132
1480	arahy.Tifrunner.gnm2.ann2.Ah02g309500	turquoise	-0.798199897024404	-0.929848832180557
1429	arahy.Tifrunner.gnm2.ann2.Ah10g374100	turquoise	-0.797741846678872	-0.892171944402658
2098	arahy.Tifrunner.gnm2.ann2.Ah17g371700	turquoise	-0.797732518418209	-0.60418731017258
1088	arahy.Tifrunner.gnm2.ann2.Ah03g407500	turquoise	0.797724343877167	0.733497228448443
934	arahy.Tifrunner.gnm2.ann2.Ah01g415200	turquoise	0.797437863015987	0.766464669447267
9	arahy.Tifrunner.gnm2.ann2.Ah08g001800	turquoise	0.796863073358856	0.727625401425158
453	arahy.Tifrunner.gnm2.ann2.Ah17g111800	turquoise	-0.796426377614323	-0.685526039437393
515	arahy.Tifrunner.gnm2.ann2.Ah03g127700	turquoise	0.796145168650974	0.72923019134008
1763	arahy.Tifrunner.gnm2.ann2.Ah20g446300	turquoise	0.795844767358691	0.897889618703523
1587	arahy.Tifrunner.gnm2.ann2.Ah12g420100	turquoise	-0.79428799695961	-0.634000270141865
198	arahy.Tifrunner.gnm2.ann2.Ah01g298600	turquoise	0.794165179448783	0.758607835592047
1950	arahy.Tifrunner.gnm2.ann2.Ah07g039400	turquoise	-0.793780248294741	-0.778093020841543
1794	arahy.Tifrunner.gnm2.ann2.Ah13g408800	turquoise	0.793705718565576	0.862778660399321
1312	arahy.Tifrunner.gnm2.ann2.Ah18g140600	turquoise	-0.793584720288117	-0.692185138283701
1492	arahy.Tifrunner.gnm2.ann2.Ah10g247800	turquoise	-0.793078615854546	-0.704494789203729
616	arahy.Tifrunner.gnm2.ann2.Ah13g457800	turquoise	0.792592101453833	0.581735999022269
1904	arahy.Tifrunner.gnm2.ann2.Ah13g306200	turquoise	-0.792522311666313	-0.670123921925737
1539	arahy.Tifrunner.gnm2.ann2.Ah01g037000	turquoise	-0.791806196350152	-0.598569997966612
1935	arahy.Tifrunner.gnm2.ann2.Ah09g379400	turquoise	-0.790801781072021	-0.561665077766473
478	arahy.Tifrunner.gnm2.ann2.Ah14g526100	turquoise	0.790527216869477	0.768482650430657
1105	arahy.Tifrunner.gnm2.ann2.Ah11g366000	turquoise	0.790318217707657	0.734868023985331
1905	arahy.Tifrunner.gnm2.ann2.Ah18g249400	turquoise	-0.790101357316917	-0.743428795997737
968	arahy.Tifrunner.gnm2.ann2.Ah14g112400	turquoise	0.789694982298731	0.887180860919327
1638	arahy.Tifrunner.gnm2.ann2.Ah08g031700	turquoise	-0.78949992189768	-0.734177270997427
821	arahy.Tifrunner.gnm2.ann2.Ah20g515500	turquoise	0.789447342978953	0.858350266291246
1111	arahy.Tifrunner.gnm2.ann2.Ah07g291300	turquoise	0.78920264101972	0.733304821668359
1966	arahy.Tifrunner.gnm2.ann2.Ah04g427200	turquoise	-0.788965993269293	-0.734382674575626
12	arahy.Tifrunner.gnm2.ann2.Ah15g179300	turquoise	0.788787235150794	0.593583760418775
1340	arahy.Tifrunner.gnm2.ann2.Ah04g071200	turquoise	-0.78831049739939	-0.667481755683569
1630	arahy.Tifrunner.gnm2.ann2.Ah17g335900	turquoise	-0.788284422228719	-0.662892329731069
2045	arahy.Tifrunner.gnm2.ann2.Ah06g155000	turquoise	-0.788068133521831	-0.823113317110234
347	arahy.Tifrunner.gnm2.ann2.Ah19g558500	turquoise	-0.788030883863168	-0.60252437992814
1475	arahy.Tifrunner.gnm2.ann2.Ah02g374700	turquoise	-0.787261490814021	-0.673555276187561
18	arahy.Tifrunner.gnm2.ann2.Ah04g410800	turquoise	0.787204699195532	0.598414497432306
842	arahy.Tifrunner.gnm2.ann2.Ah01g397600	turquoise	0.786932965554634	0.830055768966757
441	arahy.Tifrunner.gnm2.ann2.Ah03g487200	turquoise	-0.78685589771564	-0.695664449438005
310	arahy.Tifrunner.gnm2.ann2.Ah20g046800	turquoise	-0.78605503969285	-0.56401718319949
1307	arahy.Tifrunner.gnm2.ann2.Ah17g350000	turquoise	0.786030561083319	0.781084832640506
1364	arahy.Tifrunner.gnm2.ann2.Ah20g097900	turquoise	-0.785958729713736	-0.762713302018149
2043	arahy.Tifrunner.gnm2.ann2.Ah05g106400	turquoise	-0.785591267676813	-0.70422431006431
1550	arahy.Tifrunner.gnm2.ann2.Ah05g351200	turquoise	-0.78541342394868	-0.669498432037218
2015	arahy.Tifrunner.gnm2.ann2.Ah13g047000	turquoise	-0.78510385948207	-0.704465880142983
1355	arahy.Tifrunner.gnm2.ann2.Ah10g036800	turquoise	-0.785071236830325	-0.643650858675953
1984	arahy.Tifrunner.gnm2.ann2.Ah19g460000	turquoise	-0.784827525222034	-0.675861650989138
1277	arahy.Tifrunner.gnm2.ann2.Ah16g101400	turquoise	0.784261871941236	0.875610608395321
489	arahy.Tifrunner.gnm2.ann2.Ah03g356100	turquoise	0.784096302533389	0.662799611053907
1893	arahy.Tifrunner.gnm2.ann2.Ah08g221200	turquoise	0.783951606270513	0.689340622263529
1926	arahy.Tifrunner.gnm2.ann2.Ah06g405700	turquoise	-0.783849110754965	-0.817175104135153
625	arahy.Tifrunner.gnm2.ann2.Ah11g067100	turquoise	0.783757197862497	0.694426504771103
330	arahy.Tifrunner.gnm2.ann2.Ah10g003300	turquoise	-0.783525977982394	-0.609445337722631
1393	arahy.Tifrunner.gnm2.ann2.Ah16g047500	turquoise	-0.783368006671728	-0.660893866986203
1660	arahy.Tifrunner.gnm2.ann2.Ah08g317600	turquoise	-0.783245333274238	-0.782972671582747
674	arahy.Tifrunner.gnm2.ann2.Ah03g415000	turquoise	0.783235052055839	0.66582346347626
1686	arahy.Tifrunner.gnm2.ann2.Ah15g550600	turquoise	-0.783091722293814	-0.816032329601485
1485	arahy.Tifrunner.gnm2.ann2.Ah15g440300	turquoise	-0.782645949287256	-0.672375619904235
1647	arahy.Tifrunner.gnm2.ann2.Ah11g164200	turquoise	-0.782398457709568	-0.584944827461142
232	arahy.Tifrunner.gnm2.ann2.Ah15g512800	turquoise	0.782185626478341	0.720708834316637
1836	arahy.Tifrunner.gnm2.ann2.Ah20g516000	turquoise	0.781518276737144	0.902947686940203
1929	arahy.Tifrunner.gnm2.ann2.Ah10g016400	turquoise	-0.781257201336308	-0.65171624113776
1608	arahy.Tifrunner.gnm2.ann2.Ah18g140000	turquoise	-0.781243864200069	-0.698340971691664
1711	arahy.Tifrunner.gnm2.ann2.Ah18g078300	turquoise	-0.780456433623003	-0.617731460135305
237	arahy.Tifrunner.gnm2.ann2.Ah06g454000	turquoise	0.780350962571948	0.778778636759085
1509	arahy.Tifrunner.gnm2.ann2.Ah20g457300	turquoise	-0.780278729143496	-0.687840756100617
979	arahy.Tifrunner.gnm2.ann2.Ah15g135900	turquoise	0.780213611864754	0.76226937080617
1771	arahy.Tifrunner.gnm2.ann2.Ah11g019900	turquoise	0.780080488173664	0.588720860964993
1558	arahy.Tifrunner.gnm2.ann2.Ah13g508300	turquoise	-0.780062263333697	-0.708395241924859
860	arahy.Tifrunner.gnm2.ann2.Ah20g011500	turquoise	0.779976549992856	0.582105049181374
1900	arahy.Tifrunner.gnm2.ann2.Ah03g499600	turquoise	-0.77959109453656	-0.664336932068399
1878	arahy.Tifrunner.gnm2.ann2.Ah12g366000	turquoise	0.779498299483994	0.801998174775424
614	arahy.Tifrunner.gnm2.ann2.Ah01g031700	turquoise	0.779387257369406	0.847073415865125
802	arahy.Tifrunner.gnm2.ann2.Ah13g288900	turquoise	0.779360832792656	0.635412025212039
559	arahy.Tifrunner.gnm2.ann2.Ah09g408300	turquoise	0.779120575100171	0.681609699336676
56	arahy.Tifrunner.gnm2.ann2.Ah12g056700	turquoise	0.779057723043937	0.775544266237613
1120	arahy.Tifrunner.gnm2.ann2.Ah15g071200	turquoise	0.778917009508254	0.832397266350674
778	arahy.Tifrunner.gnm2.ann2.Ah06g264400	turquoise	0.778899881683306	0.857796376973736
1697	arahy.Tifrunner.gnm2.ann2.Ah18g379700	turquoise	-0.778274817697333	-0.677831930933885
805	arahy.Tifrunner.gnm2.ann2.Ah11g349900	turquoise	0.778049818410278	0.761650707618425
1561	arahy.Tifrunner.gnm2.ann2.Ah05g453500	turquoise	-0.777885638177951	-0.660993243017448
228	arahy.Tifrunner.gnm2.ann2.Ah04g302900	turquoise	0.777330366262423	0.593679824089964
925	arahy.Tifrunner.gnm2.ann2.Ah03g025600	turquoise	0.777202023891804	0.71809051556024
1766	arahy.Tifrunner.gnm2.ann2.Ah12g336700	turquoise	0.777100393460745	0.837971381685513
1899	arahy.Tifrunner.gnm2.ann2.Ah05g117000	turquoise	-0.776163316880753	-0.680575975534431
1852	arahy.Tifrunner.gnm2.ann2.Ah20g502800	turquoise	0.776133138041256	0.837925238130486
1229	arahy.Tifrunner.gnm2.ann2.Ah03g051200	turquoise	0.776113219866057	0.80723523484915
1454	arahy.Tifrunner.gnm2.ann2.Ah01g217900	turquoise	-0.774710076992466	-0.808775327546386
2046	arahy.Tifrunner.gnm2.ann2.Ah01g306000	turquoise	-0.773810133151866	-0.529194403947005
949	arahy.Tifrunner.gnm2.ann2.Ah19g121900	turquoise	0.773700997951413	0.527177123434257
562	arahy.Tifrunner.gnm2.ann2.Ah19g019100	turquoise	0.773651837940852	0.778325938474322
1887	arahy.Tifrunner.gnm2.ann2.Ah13g123600	turquoise	0.773638364716525	0.868863275623673
931	arahy.Tifrunner.gnm2.ann2.Ah05g067400	turquoise	0.773463404900564	0.777324084697257
313	arahy.Tifrunner.gnm2.ann2.Ah07g103900	turquoise	-0.773382838451931	-0.690515485804011
1142	arahy.Tifrunner.gnm2.ann2.Ah15g024000	turquoise	0.773255830519403	0.786766982864751
882	arahy.Tifrunner.gnm2.ann2.Ah06g452200	turquoise	0.772515042940108	0.710688378798302
1872	arahy.Tifrunner.gnm2.ann2.Ah18g013100	turquoise	0.771959907987749	0.716722397881694
1927	arahy.Tifrunner.gnm2.ann2.Ah17g395300	turquoise	-0.771902723333173	-0.683258369948825
254	arahy.Tifrunner.gnm2.ann2.Ah06g073700	turquoise	0.771860309220663	0.600145047702357
1323	arahy.Tifrunner.gnm2.ann2.Ah17g049800	turquoise	-0.771435874411279	-0.747983279406304
1210	arahy.Tifrunner.gnm2.ann2.Ah12g220600	turquoise	0.771281139725324	0.874486512570818
305	arahy.Tifrunner.gnm2.ann2.Ah18g238600	turquoise	-0.771200392158013	-0.621077283620392
1641	arahy.Tifrunner.gnm2.ann2.Ah13g576300	turquoise	-0.770990398639858	-0.612969374458825
737	arahy.Tifrunner.gnm2.ann2.Ah05g063200	turquoise	0.770571647430315	0.597663746324739
351	arahy.Tifrunner.gnm2.ann2.Ah19g523100	turquoise	-0.770569799392385	-0.668176680318193
1040	arahy.Tifrunner.gnm2.ann2.Ah08g247500	turquoise	0.769614249144874	0.824790129168319
1906	arahy.Tifrunner.gnm2.ann2.Ah16g013100	turquoise	-0.769569880246866	-0.815568261288107
1751	arahy.Tifrunner.gnm2.ann2.Ah06g124200	turquoise	0.769432531672206	0.911068051102092
379	arahy.Tifrunner.gnm2.ann2.Ah03g022000	turquoise	-0.769380964246156	-0.658864120591594
146	arahy.Tifrunner.gnm2.ann2.Ah03g412000	turquoise	0.769358611679922	0.563765334440066
1052	arahy.Tifrunner.gnm2.ann2.Ah08g277500	turquoise	0.769259294862073	0.612946890730328
1313	arahy.Tifrunner.gnm2.ann2.Ah17g419900	turquoise	-0.769227894845004	-0.685769174377893
186	arahy.Tifrunner.gnm2.ann2.Ah12g386600	turquoise	0.769146889058851	0.765642795981584
1799	arahy.Tifrunner.gnm2.ann2.Ah04g118000	turquoise	0.768804108548077	0.830254102184303
1819	arahy.Tifrunner.gnm2.ann2.Ah12g011500	turquoise	0.768525735922246	0.668563973803721
1928	arahy.Tifrunner.gnm2.ann2.Ah18g144700	turquoise	-0.768481540242597	-0.684435069349554
472	arahy.Tifrunner.gnm2.ann2.Ah03g357600	turquoise	0.768228356875992	0.905567548080623
655	arahy.Tifrunner.gnm2.ann2.Ah14g140500	turquoise	0.767970018280534	0.884166711569558
397	arahy.Tifrunner.gnm2.ann2.Ah13g601700	turquoise	-0.767605598744317	-0.597409352538603
1636	arahy.Tifrunner.gnm2.ann2.Ah04g142000	turquoise	-0.767464265831307	-0.700274915472988
1224	arahy.Tifrunner.gnm2.ann2.Ah09g430700	turquoise	0.767388242958648	0.594247091607522
1455	arahy.Tifrunner.gnm2.ann2.Ah17g495400	turquoise	-0.767359306040733	-0.558569319955685
2042	arahy.Tifrunner.gnm2.ann2.Ah17g461200	turquoise	-0.766350106346195	-0.782015083708328
1734	arahy.Tifrunner.gnm2.ann2.Ah15g098300	turquoise	0.766292000914073	0.875465955315866
1776	arahy.Tifrunner.gnm2.ann2.Ah16g038900	turquoise	0.766183100519352	0.770472971010008
955	arahy.Tifrunner.gnm2.ann2.Ah14g282400	turquoise	0.766165180889492	0.753626346976296
1738	arahy.Tifrunner.gnm2.ann2.Ah12g389200	turquoise	0.765595197356024	0.74122657086514
1543	arahy.Tifrunner.gnm2.ann2.Ah03g600800	turquoise	-0.765349839083243	-0.76085049696167
668	arahy.Tifrunner.gnm2.ann2.Ah03g550000	turquoise	0.765136039973162	0.817804644027385
1890	arahy.Tifrunner.gnm2.ann2.Ah07g014700	turquoise	0.765134292910617	0.603055915272262
434	arahy.Tifrunner.gnm2.ann2.Ah17g333400	turquoise	-0.764996451276026	-0.685979224482331
1955	arahy.Tifrunner.gnm2.ann2.Ah10g026000	turquoise	-0.764780217877462	-0.619540852276551
1679	arahy.Tifrunner.gnm2.ann2.Ah20g459300	turquoise	-0.764657840604634	-0.768388749832723
1790	arahy.Tifrunner.gnm2.ann2.Ah02g332800	turquoise	0.763845836627283	0.838471535824442
1361	arahy.Tifrunner.gnm2.ann2.Ah12g301600	turquoise	-0.763014564286614	-0.792178705179229
1898	arahy.Tifrunner.gnm2.ann2.Ah20g043400	turquoise	-0.762616305117977	-0.597554898495158
452	arahy.Tifrunner.gnm2.ann2.Ah20g337000	turquoise	-0.762430176216166	-0.609467230345531
1529	arahy.Tifrunner.gnm2.ann2.Ah09g015200	turquoise	-0.760898869203546	-0.750356465516983
361	arahy.Tifrunner.gnm2.ann2.Ah02g374300	turquoise	-0.760233079884429	-0.54032796496739
163	arahy.Tifrunner.gnm2.ann2.Ah13g246900	turquoise	0.759476064100005	0.522582531270703
1830	arahy.Tifrunner.gnm2.ann2.Ah10g322000	turquoise	0.758811237662403	0.92328892708025
1603	arahy.Tifrunner.gnm2.ann2.Ah09g251600	turquoise	-0.758651663339104	-0.724474533967238
785	arahy.Tifrunner.gnm2.ann2.Ah18g157000	turquoise	0.758625412227448	0.618141868895982
922	arahy.Tifrunner.gnm2.ann2.Ah13g202200	turquoise	0.758308528786051	0.669493458548618
1911	arahy.Tifrunner.gnm2.ann2.Ah09g010100	turquoise	-0.757983861150549	-0.656360227485454
1859	arahy.Tifrunner.gnm2.ann2.Ah02g293000	turquoise	0.757697479104646	0.838848677033922
481	arahy.Tifrunner.gnm2.ann2.Ah01g346000	turquoise	0.757080568579615	0.679443932428319
1297	arahy.Tifrunner.gnm2.ann2.Ah11g447000	turquoise	0.756407851850439	0.558118818738068
1959	arahy.Tifrunner.gnm2.ann2.Ah13g021500	turquoise	-0.75605959290173	-0.569589824076456
833	arahy.Tifrunner.gnm2.ann2.Ah14g157000	turquoise	0.755932253713975	0.764176238016249
1564	arahy.Tifrunner.gnm2.ann2.Ah03g246400	turquoise	-0.755661830661096	-0.57317520311333
437	arahy.Tifrunner.gnm2.ann2.Ah15g080700	turquoise	-0.755345517725762	-0.565407700589363
1089	arahy.Tifrunner.gnm2.ann2.Ah17g156100	turquoise	0.754824700636628	0.80695255932971
2027	arahy.Tifrunner.gnm2.ann2.Ah06g212300	turquoise	-0.754636253072071	-0.591947052547426
51	arahy.Tifrunner.gnm2.ann2.Ah11g022900	turquoise	0.754557300042875	0.637770879054194
1569	arahy.Tifrunner.gnm2.ann2.Ah11g368400	turquoise	-0.754401525464595	-0.543087164401261
596	arahy.Tifrunner.gnm2.ann2.Ah07g261400	turquoise	0.754353395273054	0.881957133448696
1555	arahy.Tifrunner.gnm2.ann2.Ah08g320200	turquoise	-0.754141450001399	-0.714383004057904
1860	arahy.Tifrunner.gnm2.ann2.Ah05g096300	turquoise	0.754029582911652	0.853567894410217
1486	arahy.Tifrunner.gnm2.ann2.Ah15g266300	turquoise	-0.753885179338639	-0.716121156024416
1632	arahy.Tifrunner.gnm2.ann2.Ah04g078200	turquoise	-0.753804764578523	-0.72414810897632
2031	arahy.Tifrunner.gnm2.ann2.Ah13g500500	turquoise	-0.75379213905501	-0.626819934080712
435	arahy.Tifrunner.gnm2.ann2.Ah08g200600	turquoise	-0.752975281824198	-0.652526013468703
2048	arahy.Tifrunner.gnm2.ann2.Ah18g391300	turquoise	-0.752737334408184	-0.833528235110061
1260	arahy.Tifrunner.gnm2.ann2.Ah12g386400	turquoise	0.752724216592765	0.778574580085477
713	arahy.Tifrunner.gnm2.ann2.Ah11g484900	turquoise	0.752709007724195	0.593331739362155
125	arahy.Tifrunner.gnm2.ann2.Ah09g376900	turquoise	0.752684236418682	0.678432978648778
740	arahy.Tifrunner.gnm2.ann2.Ah08g129800	turquoise	0.75235536014718	0.770941333368646
743	arahy.Tifrunner.gnm2.ann2.Ah04g047100	turquoise	0.752263721594367	0.853376984351787
660	arahy.Tifrunner.gnm2.ann2.Ah15g045500	turquoise	0.752116675010179	0.586011373974875
1349	arahy.Tifrunner.gnm2.ann2.Ah19g097000	turquoise	-0.751655128111865	-0.566239584832782
2062	arahy.Tifrunner.gnm2.ann2.Ah08g302300	turquoise	0.751602530867827	0.584760315416274
1916	arahy.Tifrunner.gnm2.ann2.Ah18g362100	turquoise	-0.751540578369927	-0.811250073469711
333	arahy.Tifrunner.gnm2.ann2.Ah12g350100	turquoise	-0.751490277499596	-0.541721128284398
1236	arahy.Tifrunner.gnm2.ann2.Ah06g452100	turquoise	0.751241616742375	0.685621068530492
832	arahy.Tifrunner.gnm2.ann2.Ah13g204600	turquoise	0.750900269744953	0.881166105101997
2059	arahy.Tifrunner.gnm2.ann2.Ah14g187800	turquoise	0.750833488116564	0.449554941594564
1760	arahy.Tifrunner.gnm2.ann2.Ah03g248000	turquoise	0.750664003612	0.674757788891837
1521	arahy.Tifrunner.gnm2.ann2.Ah16g047400	turquoise	-0.750657205703258	-0.640733108780524
350	arahy.Tifrunner.gnm2.ann2.Ah13g213000	turquoise	-0.750411143279657	-0.645947026012677
642	arahy.Tifrunner.gnm2.ann2.Ah13g509400	turquoise	0.750185861333598	0.650911875644344
462	arahy.Tifrunner.gnm2.ann2.Ah13g208000	turquoise	-0.750113949133959	-0.626533823379852
1129	arahy.Tifrunner.gnm2.ann2.Ah11g367400	turquoise	0.749576258366109	0.826053948848421
40	arahy.Tifrunner.gnm2.ann2.Ah14g500500	turquoise	0.748746284017042	0.754480229951642
2095	arahy.Tifrunner.gnm2.ann2.Ah03g026600	turquoise	-0.748581998202385	-0.6762077070068
363	arahy.Tifrunner.gnm2.ann2.Ah18g322000	turquoise	-0.748446024784149	-0.596391188880132
1594	arahy.Tifrunner.gnm2.ann2.Ah15g465300	turquoise	-0.748336132670671	-0.650865166431383
307	arahy.Tifrunner.gnm2.ann2.Ah16g114500	turquoise	-0.748334184997472	-0.619797652490287
406	arahy.Tifrunner.gnm2.ann2.Ah20g479200	turquoise	-0.748075510325058	-0.678974070715705
1408	arahy.Tifrunner.gnm2.ann2.Ah03g200000	turquoise	-0.74796901046662	-0.57365943220928
75	arahy.Tifrunner.gnm2.ann2.Ah12g404100	turquoise	0.747662049573428	0.605753242446062
1650	arahy.Tifrunner.gnm2.ann2.Ah03g594800	turquoise	-0.747241945919538	-0.759759702749796
2065	arahy.Tifrunner.gnm2.ann2.Ah10g227600	turquoise	0.747037572243725	0.57302323030908
384	arahy.Tifrunner.gnm2.ann2.Ah08g062700	turquoise	-0.747023344415714	-0.579581802557555
1328	arahy.Tifrunner.gnm2.ann2.Ah07g063400	turquoise	-0.746462824971738	-0.626885898381615
1839	arahy.Tifrunner.gnm2.ann2.Ah04g415100	turquoise	0.745842862658146	0.805226119276218
1866	arahy.Tifrunner.gnm2.ann2.Ah02g049400	turquoise	0.745786394982553	0.844109605495647
1791	arahy.Tifrunner.gnm2.ann2.Ah12g461700	turquoise	0.745549917215549	0.690382954836647
2097	arahy.Tifrunner.gnm2.ann2.Ah14g050600	turquoise	-0.745266922001451	-0.546364210924277
1281	arahy.Tifrunner.gnm2.ann2.Ah18g188400	turquoise	0.74475216760101	0.790582051925919
1784	arahy.Tifrunner.gnm2.ann2.Ah10g082100	turquoise	0.744706966441204	0.774187150804093
993	arahy.Tifrunner.gnm2.ann2.Ah14g004000	turquoise	0.744555018747872	0.57080053446841
1851	arahy.Tifrunner.gnm2.ann2.Ah02g049200	turquoise	0.744546936201871	0.850180160117917
1902	arahy.Tifrunner.gnm2.ann2.Ah18g339600	turquoise	-0.743529553320046	-0.741088782423748
928	arahy.Tifrunner.gnm2.ann2.Ah14g093600	turquoise	0.743495895350608	0.511577870168038
1189	arahy.Tifrunner.gnm2.ann2.Ah13g039900	turquoise	0.743332313691922	0.561183281064197
1496	arahy.Tifrunner.gnm2.ann2.Ah15g194300	turquoise	-0.743186450467562	-0.627577810488021
1351	arahy.Tifrunner.gnm2.ann2.Ah16g099300	turquoise	-0.743176244767773	-0.58691967825999
1704	arahy.Tifrunner.gnm2.ann2.Ah08g154500	turquoise	-0.74296374173078	-0.665849316433736
67	arahy.Tifrunner.gnm2.ann2.Ah16g055700	turquoise	0.742943538866443	0.685255267354216
820	arahy.Tifrunner.gnm2.ann2.Ah19g176500	turquoise	0.742806183397967	0.500686040581447
1177	arahy.Tifrunner.gnm2.ann2.Ah15g036500	turquoise	0.742330058020422	0.677641283074242
1843	arahy.Tifrunner.gnm2.ann2.Ah11g463000	turquoise	0.742303683210988	0.792588578403053
935	arahy.Tifrunner.gnm2.ann2.Ah06g313300	turquoise	0.741614743214994	0.717635285004951
104	arahy.Tifrunner.gnm2.ann2.Ah09g295100	turquoise	0.741553663332798	0.587391973259271
1110	arahy.Tifrunner.gnm2.ann2.Ah17g240100	turquoise	0.741129537407517	0.883104246415226
1885	arahy.Tifrunner.gnm2.ann2.Ah10g014400	turquoise	0.74101697148152	0.809490358729969
1155	arahy.Tifrunner.gnm2.ann2.Ah05g439400	turquoise	0.740573897032612	0.629473088213094
1699	arahy.Tifrunner.gnm2.ann2.Ah01g297900	turquoise	-0.740569504875941	-0.744192888671175
747	arahy.Tifrunner.gnm2.ann2.Ah03g437200	turquoise	0.74026098834934	0.639806294866743
2007	arahy.Tifrunner.gnm2.ann2.Ah04g403900	turquoise	-0.74004866927475	-0.642270348693831
175	arahy.Tifrunner.gnm2.ann2.Ah15g022900	turquoise	0.739876668875365	0.564506060158383
1493	arahy.Tifrunner.gnm2.ann2.Ah03g041500	turquoise	-0.739823401254726	-0.628654514964114
1774	arahy.Tifrunner.gnm2.ann2.Ah19g565600	turquoise	0.739717677040055	0.77836677994798
963	arahy.Tifrunner.gnm2.ann2.Ah03g581400	turquoise	0.739267918248496	0.80795601641962
345	arahy.Tifrunner.gnm2.ann2.Ah17g191600	turquoise	-0.738971017912326	-0.568108522378417
1678	arahy.Tifrunner.gnm2.ann2.Ah08g330300	turquoise	-0.738829604656873	-0.74145767877337
1755	arahy.Tifrunner.gnm2.ann2.Ah07g007200	turquoise	0.738510735530553	0.899163349798373
1193	arahy.Tifrunner.gnm2.ann2.Ah14g280400	turquoise	0.738145265730041	0.706017809087554
1308	arahy.Tifrunner.gnm2.ann2.Ah20g086000	turquoise	-0.738038894336373	-0.58760919184796
1470	arahy.Tifrunner.gnm2.ann2.Ah18g102000	turquoise	-0.737647172557706	-0.926700836790016
1676	arahy.Tifrunner.gnm2.ann2.Ah12g106200	turquoise	-0.737593399434794	-0.550500517222188
1925	arahy.Tifrunner.gnm2.ann2.Ah13g288100	turquoise	-0.737180349397986	-0.849701358757255
1156	arahy.Tifrunner.gnm2.ann2.Ah15g250000	turquoise	0.737109610929174	0.678162399643761
348	arahy.Tifrunner.gnm2.ann2.Ah17g252900	turquoise	-0.736964647282197	-0.685081113172907
1707	arahy.Tifrunner.gnm2.ann2.Ah05g065500	turquoise	-0.736762785920415	-0.554889278648262
245	arahy.Tifrunner.gnm2.ann2.Ah12g404200	turquoise	0.736640712461999	0.582896953019452
1598	arahy.Tifrunner.gnm2.ann2.Ah13g559600	turquoise	-0.73655451593997	-0.6928743763031
1464	arahy.Tifrunner.gnm2.ann2.Ah09g124900	turquoise	-0.736425797410025	-0.684229848230513
1321	arahy.Tifrunner.gnm2.ann2.Ah19g062400	turquoise	-0.736065538868722	-0.664309685431505
244	arahy.Tifrunner.gnm2.ann2.Ah09g313600	turquoise	0.735819810559263	0.693684704828485
1221	arahy.Tifrunner.gnm2.ann2.Ah03g265400	turquoise	0.73570290983785	0.703127861342501
1399	arahy.Tifrunner.gnm2.ann2.Ah13g277700	turquoise	-0.735533873820736	-0.665721576670675
630	arahy.Tifrunner.gnm2.ann2.Ah10g038900	turquoise	0.735045015046951	0.503252894652261
500	arahy.Tifrunner.gnm2.ann2.Ah04g111600	turquoise	0.734676691457901	0.810310259288155
416	arahy.Tifrunner.gnm2.ann2.Ah18g018200	turquoise	-0.734546862848071	-0.489083874455094
321	arahy.Tifrunner.gnm2.ann2.Ah03g589800	turquoise	-0.733821804646713	-0.561099395669492
2026	arahy.Tifrunner.gnm2.ann2.Ah06g216400	turquoise	-0.733778199204548	-0.589314662757959
223	arahy.Tifrunner.gnm2.ann2.Ah20g530700	turquoise	0.733616316219067	0.57321362393254
50	arahy.Tifrunner.gnm2.ann2.Ah06g455700	turquoise	0.733029421151989	0.580506838747326
1652	arahy.Tifrunner.gnm2.ann2.Ah11g457300	turquoise	-0.732368753132382	-0.505527174914986
2054	arahy.Tifrunner.gnm2.ann2.Ah05g468800	turquoise	0.732147751333571	0.432071139209629
1397	arahy.Tifrunner.gnm2.ann2.Ah10g364600	turquoise	-0.732022040824126	-0.748660777718878
2084	arahy.Tifrunner.gnm2.ann2.Ah03g397700	turquoise	-0.731922057962717	-0.570523945361117
953	arahy.Tifrunner.gnm2.ann2.Ah16g160500	turquoise	0.731741835455314	0.714840999973925
387	arahy.Tifrunner.gnm2.ann2.Ah06g139300	turquoise	-0.730935196996351	-0.572764812296324
717	arahy.Tifrunner.gnm2.ann2.Ah10g282100	turquoise	0.730916903289272	0.773321906724321
619	arahy.Tifrunner.gnm2.ann2.Ah19g331500	turquoise	0.730907258459393	0.733506278271649
1829	arahy.Tifrunner.gnm2.ann2.Ah09g065200	turquoise	0.730779062184293	0.764089610687417
1477	arahy.Tifrunner.gnm2.ann2.Ah11g040400	turquoise	-0.730300119787787	-0.664833062499176
1205	arahy.Tifrunner.gnm2.ann2.Ah16g298400	turquoise	0.728856973317731	0.566457640294303
1553	arahy.Tifrunner.gnm2.ann2.Ah06g330300	turquoise	-0.728676632499875	-0.640817607503296
1549	arahy.Tifrunner.gnm2.ann2.Ah06g103500	turquoise	-0.728624618615288	-0.5311435560673
10	arahy.Tifrunner.gnm2.ann2.Ah10g028200	turquoise	0.728428125491632	0.506602966007631
1372	arahy.Tifrunner.gnm2.ann2.Ah06g418200	turquoise	-0.728392336309387	-0.565314992959902
742	arahy.Tifrunner.gnm2.ann2.Ah14g062200	turquoise	0.728245181567584	0.798723989871997
1391	arahy.Tifrunner.gnm2.ann2.Ah13g074200	turquoise	-0.728228079724438	-0.550917389150108
1629	arahy.Tifrunner.gnm2.ann2.Ah20g324900	turquoise	-0.72807196620651	-0.582830955514671
1873	arahy.Tifrunner.gnm2.ann2.Ah13g503600	turquoise	0.727685507495747	0.865761068454473
456	arahy.Tifrunner.gnm2.ann2.Ah06g414200	turquoise	-0.727194829972629	-0.477696780293155
1864	arahy.Tifrunner.gnm2.ann2.Ah06g387500	turquoise	0.726976510050849	0.833984773101185
90	arahy.Tifrunner.gnm2.ann2.Ah08g061300	turquoise	0.726567190048023	0.530960552961918
1428	arahy.Tifrunner.gnm2.ann2.Ah16g088400	turquoise	-0.72639042859312	-0.600710821525252
318	arahy.Tifrunner.gnm2.ann2.Ah04g391300	turquoise	-0.726147534561326	-0.658501008679541
1511	arahy.Tifrunner.gnm2.ann2.Ah20g312500	turquoise	-0.725503656303807	-0.751853130754843
1816	arahy.Tifrunner.gnm2.ann2.Ah16g473500	turquoise	0.725416657724798	0.815728529356803
1694	arahy.Tifrunner.gnm2.ann2.Ah07g271900	turquoise	-0.725235874098952	-0.729879623002987
1202	arahy.Tifrunner.gnm2.ann2.Ah10g042700	turquoise	0.725100578150823	0.676484365589626
1174	arahy.Tifrunner.gnm2.ann2.Ah14g515900	turquoise	0.724444314110243	0.579463312500976
128	arahy.Tifrunner.gnm2.ann2.Ah20g265900	turquoise	0.724435178050594	0.69819269047902
693	arahy.Tifrunner.gnm2.ann2.Ah13g524700	turquoise	0.724209737133643	0.586286517355289
1342	arahy.Tifrunner.gnm2.ann2.Ah12g327500	turquoise	-0.724096700060515	-0.699972348882118
1800	arahy.Tifrunner.gnm2.ann2.Ah14g524300	turquoise	0.723677304481732	0.526466304691681
1386	arahy.Tifrunner.gnm2.ann2.Ah07g018300	turquoise	-0.723472062647928	-0.661360863717606
864	arahy.Tifrunner.gnm2.ann2.Ah10g380900	turquoise	0.722954509524156	0.63898182920405
2040	arahy.Tifrunner.gnm2.ann2.Ah20g382700	turquoise	-0.722387492958385	-0.632894192209499
1884	arahy.Tifrunner.gnm2.ann2.Ah08g060400	turquoise	0.722209437007886	0.629692645005698
1100	arahy.Tifrunner.gnm2.ann2.Ah06g101600	turquoise	0.722171066837949	0.487692544477783
1407	arahy.Tifrunner.gnm2.ann2.Ah15g079300	turquoise	-0.722035858340211	-0.597914669390656
1413	arahy.Tifrunner.gnm2.ann2.Ah16g157500	turquoise	-0.721802379904498	-0.61779570069555
628	arahy.Tifrunner.gnm2.ann2.Ah09g008200	turquoise	0.721367531636561	0.609887047080343
286	arahy.Tifrunner.gnm2.ann2.Ah19g009400	turquoise	0.720918514695197	0.757269672678853
1949	arahy.Tifrunner.gnm2.ann2.Ah16g193100	turquoise	-0.720714756332902	-0.676399450232912
31	arahy.Tifrunner.gnm2.ann2.Ah15g513300	turquoise	0.720672864611033	0.60741981202543
720	arahy.Tifrunner.gnm2.ann2.Ah01g309800	turquoise	0.720129631685699	0.622710406774966
1130	arahy.Tifrunner.gnm2.ann2.Ah13g450800	turquoise	0.718922383945832	0.71260950177199
1094	arahy.Tifrunner.gnm2.ann2.Ah09g272700	turquoise	0.718814438689326	0.719067278160215
1317	arahy.Tifrunner.gnm2.ann2.Ah04g401200	turquoise	-0.718728040198603	-0.524392041220631
1007	arahy.Tifrunner.gnm2.ann2.Ah06g329700	turquoise	0.718713047473778	0.592665204734173
692	arahy.Tifrunner.gnm2.ann2.Ah19g339600	turquoise	0.717826100509051	0.492049064156313
1633	arahy.Tifrunner.gnm2.ann2.Ah05g351500	turquoise	-0.71776252014347	-0.832014789375097
1915	arahy.Tifrunner.gnm2.ann2.Ah18g168900	turquoise	-0.717541123564235	-0.570945306395619
1631	arahy.Tifrunner.gnm2.ann2.Ah17g293800	turquoise	-0.717497373713986	-0.595593168915658
1675	arahy.Tifrunner.gnm2.ann2.Ah02g359300	turquoise	-0.717464032108354	-0.74347493428213
1765	arahy.Tifrunner.gnm2.ann2.Ah13g156900	turquoise	0.717291029994025	0.836022402974292
359	arahy.Tifrunner.gnm2.ann2.Ah14g047100	turquoise	-0.717076870703766	-0.637150039910657
1499	arahy.Tifrunner.gnm2.ann2.Ah20g104700	turquoise	-0.715234264393728	-0.605486866630428
1863	arahy.Tifrunner.gnm2.ann2.Ah18g029900	turquoise	0.715091172956215	0.657057589691483
446	arahy.Tifrunner.gnm2.ann2.Ah14g390300	turquoise	-0.715073470476496	-0.489000513136699
910	arahy.Tifrunner.gnm2.ann2.Ah06g034500	turquoise	0.714479494575311	0.457491775120389
1996	arahy.Tifrunner.gnm2.ann2.Ah07g287900	turquoise	-0.714464354032532	-0.745161883600728
1469	arahy.Tifrunner.gnm2.ann2.Ah13g401100	turquoise	-0.714404695880228	-0.621508458133789
459	arahy.Tifrunner.gnm2.ann2.Ah16g208800	turquoise	-0.714127398914058	-0.615532399824212
1644	arahy.Tifrunner.gnm2.ann2.Ah12g251600	turquoise	-0.71364129734943	-0.713587442891246
2047	arahy.Tifrunner.gnm2.ann2.Ah12g140700	turquoise	-0.713524998847828	-0.604562285803341
1322	arahy.Tifrunner.gnm2.ann2.Ah18g429300	turquoise	-0.713211158803815	-0.733450935470752
1792	arahy.Tifrunner.gnm2.ann2.Ah03g194600	turquoise	0.713177620966304	0.618299799616202
1732	arahy.Tifrunner.gnm2.ann2.Ah11g419000	turquoise	0.712488661971044	0.753071577376153
1002	arahy.Tifrunner.gnm2.ann2.Ah14g004100	turquoise	0.71117688268554	0.567271630828149
809	arahy.Tifrunner.gnm2.ann2.Ah03g177100	turquoise	0.710742364406286	0.843678174438404
1115	arahy.Tifrunner.gnm2.ann2.Ah17g501500	turquoise	0.710702243539173	0.669834825000665
1713	arahy.Tifrunner.gnm2.ann2.Ah09g421600	turquoise	-0.710326703084883	-0.621082887025178
1724	arahy.Tifrunner.gnm2.ann2.Ah03g516600	turquoise	-0.71024601484127	-0.730806640043421
424	arahy.Tifrunner.gnm2.ann2.Ah01g048100	turquoise	-0.710165009617499	-0.5678866948044
176	arahy.Tifrunner.gnm2.ann2.Ah10g041100	turquoise	0.709762947758491	0.590451000054652
1746	arahy.Tifrunner.gnm2.ann2.Ah17g416500	turquoise	0.709383816806762	0.660402170682539
468	arahy.Tifrunner.gnm2.ann2.Ah08g288700	turquoise	-0.708078019626628	-0.565673863632845
1472	arahy.Tifrunner.gnm2.ann2.Ah11g039200	turquoise	-0.707054517683187	-0.578376363031036
1951	arahy.Tifrunner.gnm2.ann2.Ah20g486200	turquoise	-0.70696834245251	-0.671929460803951
1259	arahy.Tifrunner.gnm2.ann2.Ah13g262800	turquoise	0.706645195187036	0.791113607234093
1060	arahy.Tifrunner.gnm2.ann2.Ah13g086900	turquoise	0.706230274801798	0.748919936579174
1590	arahy.Tifrunner.gnm2.ann2.Ah15g493200	turquoise	-0.706150936707071	-0.539484416102541
423	arahy.Tifrunner.gnm2.ann2.Ah08g023700	turquoise	-0.706083279003424	-0.578799308617397
1614	arahy.Tifrunner.gnm2.ann2.Ah03g431900	turquoise	-0.705886639089893	-0.567273238116125
236	arahy.Tifrunner.gnm2.ann2.Ah03g272300	turquoise	0.705860760573085	0.655451500831238
111	arahy.Tifrunner.gnm2.ann2.Ah07g100100	turquoise	0.705816108370465	0.673235769308058
433	arahy.Tifrunner.gnm2.ann2.Ah09g378400	turquoise	-0.705612258215077	-0.612214586847591
467	arahy.Tifrunner.gnm2.ann2.Ah03g264600	turquoise	-0.70511298049422	-0.536271722946912
349	arahy.Tifrunner.gnm2.ann2.Ah18g083400	turquoise	-0.70480496643925	-0.574820289493677
1442	arahy.Tifrunner.gnm2.ann2.Ah20g099200	turquoise	-0.704774164830081	-0.561954724906123
1575	arahy.Tifrunner.gnm2.ann2.Ah13g095300	turquoise	-0.704480382489539	-0.602848318232648
759	arahy.Tifrunner.gnm2.ann2.Ah20g517500	turquoise	0.70440785054781	0.759699698910549
1808	arahy.Tifrunner.gnm2.ann2.Ah11g370200	turquoise	0.704326889269063	0.687581479844045
1615	arahy.Tifrunner.gnm2.ann2.Ah13g550600	turquoise	-0.703864083524928	-0.484834872056919
1947	arahy.Tifrunner.gnm2.ann2.Ah07g044800	turquoise	-0.703677738954312	-0.533389263923159
1392	arahy.Tifrunner.gnm2.ann2.Ah20g484700	turquoise	-0.703621029373428	-0.604514371304761
1833	arahy.Tifrunner.gnm2.ann2.Ah19g028800	turquoise	0.703300805270501	0.65194286907078
2006	arahy.Tifrunner.gnm2.ann2.Ah15g532100	turquoise	-0.703033167426751	-0.588708171255939
1079	arahy.Tifrunner.gnm2.ann2.Ah11g442100	turquoise	0.70226170288665	0.412306973880431
705	arahy.Tifrunner.gnm2.ann2.Ah07g174300	turquoise	0.702031601373714	0.628415615734593
997	arahy.Tifrunner.gnm2.ann2.Ah03g572300	turquoise	0.701899525790716	0.687268992299415
659	arahy.Tifrunner.gnm2.ann2.Ah15g048800	turquoise	0.70167493688706	0.746488972900689
2068	arahy.Tifrunner.gnm2.ann2.Ah19g537400	turquoise	-0.701561122501857	-0.504519239625939
849	arahy.Tifrunner.gnm2.ann2.Ah13g393500	turquoise	0.701085629876374	0.704891056947926
1502	arahy.Tifrunner.gnm2.ann2.Ah03g111700	turquoise	-0.700741393248774	-0.65306137554611
1841	arahy.Tifrunner.gnm2.ann2.Ah07g067700	turquoise	0.700531623326851	0.706126386314971
395	arahy.Tifrunner.gnm2.ann2.Ah02g091800	turquoise	-0.700481149458715	-0.480533455417925
1516	arahy.Tifrunner.gnm2.ann2.Ah03g184700	turquoise	-0.700284616345402	-0.674796093248809
1677	arahy.Tifrunner.gnm2.ann2.Ah15g535800	turquoise	-0.699923442516746	-0.515298573230476
744	arahy.Tifrunner.gnm2.ann2.Ah01g312300	turquoise	0.699838929101871	0.710968011133498
1487	arahy.Tifrunner.gnm2.ann2.Ah01g118800	turquoise	-0.699818030585667	-0.624278558423863
898	arahy.Tifrunner.gnm2.ann2.Ah10g180200	turquoise	0.699773269034245	0.644718524001712
1871	arahy.Tifrunner.gnm2.ann2.Ah15g523800	turquoise	0.699585232091415	0.645040354045945
881	arahy.Tifrunner.gnm2.ann2.Ah12g082700	turquoise	0.699490764784836	0.765002697291168
1992	arahy.Tifrunner.gnm2.ann2.Ah08g349800	turquoise	-0.699397181899348	-0.59708215235205
1674	arahy.Tifrunner.gnm2.ann2.Ah13g064700	turquoise	-0.699146556040387	-0.558432503788233
1247	arahy.Tifrunner.gnm2.ann2.Ah13g159800	turquoise	0.699035346787007	0.661409936487971
1214	arahy.Tifrunner.gnm2.ann2.Ah13g044700	turquoise	0.698991741177297	0.680138577608215
454	arahy.Tifrunner.gnm2.ann2.Ah09g353700	turquoise	-0.698666113902132	-0.578998099396491
1842	arahy.Tifrunner.gnm2.ann2.Ah20g073600	turquoise	0.69814226340709	0.858310721515588
1389	arahy.Tifrunner.gnm2.ann2.Ah18g136500	turquoise	-0.697903965645555	-0.568353948660517
685	arahy.Tifrunner.gnm2.ann2.Ah11g459900	turquoise	0.697772203029047	0.760037905318728
1371	arahy.Tifrunner.gnm2.ann2.Ah18g143600	turquoise	-0.697063645483474	-0.735097898922466
1654	arahy.Tifrunner.gnm2.ann2.Ah12g047800	turquoise	-0.696090477818527	-0.494190122756858
360	arahy.Tifrunner.gnm2.ann2.Ah19g170000	turquoise	-0.695442283167002	-0.565389721000172
1586	arahy.Tifrunner.gnm2.ann2.Ah01g047300	turquoise	-0.69512756704293	-0.615232834126567
396	arahy.Tifrunner.gnm2.ann2.Ah18g095000	turquoise	-0.69479981882217	-0.605800863702643
2067	arahy.Tifrunner.gnm2.ann2.Ah11g381800	turquoise	-0.694238390342383	-0.482929188903162
1452	arahy.Tifrunner.gnm2.ann2.Ah19g191400	turquoise	-0.694178547994891	-0.550432878397901
2053	arahy.Tifrunner.gnm2.ann2.Ah16g028700	turquoise	0.69361000694597	0.536639832672278
534	arahy.Tifrunner.gnm2.ann2.Ah04g073700	turquoise	0.693521139180622	0.855642340517364
1663	arahy.Tifrunner.gnm2.ann2.Ah11g032400	turquoise	-0.69343299820232	-0.621657258305753
1338	arahy.Tifrunner.gnm2.ann2.Ah08g062100	turquoise	-0.692298745487156	-0.534705138024833
1877	arahy.Tifrunner.gnm2.ann2.Ah08g147300	turquoise	0.691994933173639	0.590858415725462
1478	arahy.Tifrunner.gnm2.ann2.Ah19g350400	turquoise	-0.691726119046418	-0.562061958945469
374	arahy.Tifrunner.gnm2.ann2.Ah02g042800	turquoise	-0.691628275267294	-0.599318025388476
1199	arahy.Tifrunner.gnm2.ann2.Ah03g601800	turquoise	0.690580199247091	0.729717298444563
431	arahy.Tifrunner.gnm2.ann2.Ah14g160500	turquoise	-0.690202627161931	-0.519848090979524
1932	arahy.Tifrunner.gnm2.ann2.Ah08g252700	turquoise	-0.689980681302223	-0.560179553216484
1933	arahy.Tifrunner.gnm2.ann2.Ah16g479800	turquoise	-0.689895470386538	-0.804493670907536
329	arahy.Tifrunner.gnm2.ann2.Ah08g079900	turquoise	-0.68977603563535	-0.490307433239891
757	arahy.Tifrunner.gnm2.ann2.Ah19g329400	turquoise	0.689708676702196	0.779806757415448
2075	arahy.Tifrunner.gnm2.ann2.Ah01g323100	turquoise	-0.688820000308773	-0.501889216665445
1112	arahy.Tifrunner.gnm2.ann2.Ah06g433400	turquoise	0.688688693621039	0.485493693933747
1834	arahy.Tifrunner.gnm2.ann2.Ah11g137300	turquoise	0.688597238099382	0.874080400418167
1248	arahy.Tifrunner.gnm2.ann2.Ah20g356100	turquoise	0.688475248118333	0.731790136661296
540	arahy.Tifrunner.gnm2.ann2.Ah14g224700	turquoise	0.687853463793283	0.669463587811997
1848	arahy.Tifrunner.gnm2.ann2.Ah19g514200	turquoise	0.687805820874391	0.655111995770791
1382	arahy.Tifrunner.gnm2.ann2.Ah20g003400	turquoise	-0.687709272175171	-0.536644385716601
965	arahy.Tifrunner.gnm2.ann2.Ah03g271100	turquoise	0.687687458376461	0.593270169747872
1892	arahy.Tifrunner.gnm2.ann2.Ah08g145400	turquoise	0.687438272890135	0.534245816993962
2057	arahy.Tifrunner.gnm2.ann2.Ah11g423300	turquoise	0.686775163600389	0.698681235423045
1861	arahy.Tifrunner.gnm2.ann2.Ah03g515700	turquoise	0.686190018376444	0.67036089761793
134	arahy.Tifrunner.gnm2.ann2.Ah12g374500	turquoise	0.685636461835454	0.610531617846042
1565	arahy.Tifrunner.gnm2.ann2.Ah11g043900	turquoise	-0.685415877208813	-0.526190481568807
1897	arahy.Tifrunner.gnm2.ann2.Ah15g042900	turquoise	0.685285021930108	0.702496270388526
627	arahy.Tifrunner.gnm2.ann2.Ah19g050400	turquoise	0.685244363782924	0.720214466915448
326	arahy.Tifrunner.gnm2.ann2.Ah08g192500	turquoise	-0.684756922705719	-0.556036740799023
97	arahy.Tifrunner.gnm2.ann2.Ah05g440000	turquoise	0.684685933665312	0.714432111206798
1304	arahy.Tifrunner.gnm2.ann2.Ah15g007700	turquoise	0.684426897122915	0.616874609921576
1414	arahy.Tifrunner.gnm2.ann2.Ah01g332700	turquoise	-0.683645878255623	-0.517677237359136
1720	arahy.Tifrunner.gnm2.ann2.Ah13g590700	turquoise	-0.683186473792403	-0.606501540801324
1714	arahy.Tifrunner.gnm2.ann2.Ah19g160500	turquoise	-0.681902620003348	-0.690216236381988
1983	arahy.Tifrunner.gnm2.ann2.Ah10g093900	turquoise	-0.681789098742104	-0.71546869380699
794	arahy.Tifrunner.gnm2.ann2.Ah09g161700	turquoise	0.681671758859979	0.771514572072765
2029	arahy.Tifrunner.gnm2.ann2.Ah03g254100	turquoise	-0.681232311309556	-0.75162580571964
309	arahy.Tifrunner.gnm2.ann2.Ah19g065800	turquoise	-0.680643886125728	-0.566198715567609
463	arahy.Tifrunner.gnm2.ann2.Ah07g042100	turquoise	-0.680334250806865	-0.598791364251514
1664	arahy.Tifrunner.gnm2.ann2.Ah20g499200	turquoise	-0.68010459832606	-0.595673137753054
407	arahy.Tifrunner.gnm2.ann2.Ah16g503000	turquoise	-0.680069777738431	-0.515390624782749
1979	arahy.Tifrunner.gnm2.ann2.Ah10g360600	turquoise	-0.679902990582597	-0.679338357071098
1346	arahy.Tifrunner.gnm2.ann2.Ah02g230600	turquoise	-0.679804863385296	-0.850263758221327
1981	arahy.Tifrunner.gnm2.ann2.Ah07g323300	turquoise	-0.679049201070957	-0.727377216681341
801	arahy.Tifrunner.gnm2.ann2.Ah16g105500	turquoise	0.678771563686458	0.605289984920132
1918	arahy.Tifrunner.gnm2.ann2.Ah17g035700	turquoise	-0.677928920009749	-0.700029230877959
1433	arahy.Tifrunner.gnm2.ann2.Ah13g573200	turquoise	-0.67736133242044	-0.64138057882147
1793	arahy.Tifrunner.gnm2.ann2.Ah12g210300	turquoise	0.677196451226601	0.685161195654887
1922	arahy.Tifrunner.gnm2.ann2.Ah14g386200	turquoise	-0.676854913839439	-0.853543354890575
100	arahy.Tifrunner.gnm2.ann2.Ah12g471100	turquoise	0.676286172344593	0.564219406218161
109	arahy.Tifrunner.gnm2.ann2.Ah09g361900	turquoise	0.676170567810609	0.515728832942481
1434	arahy.Tifrunner.gnm2.ann2.Ah10g374800	turquoise	-0.67565082434173	-0.580081453959478
1500	arahy.Tifrunner.gnm2.ann2.Ah20g020600	turquoise	-0.675467282042357	-0.584977412494307
1325	arahy.Tifrunner.gnm2.ann2.Ah01g259800	turquoise	-0.675042211677056	-0.644562451187536
1415	arahy.Tifrunner.gnm2.ann2.Ah19g179700	turquoise	-0.674761426096277	-0.533130267930867
1978	arahy.Tifrunner.gnm2.ann2.Ah16g100300	turquoise	-0.674255233623602	-0.792729412805635
1648	arahy.Tifrunner.gnm2.ann2.Ah11g041300	turquoise	-0.674105781261787	-0.592540019571649
1600	arahy.Tifrunner.gnm2.ann2.Ah20g482300	turquoise	-0.67379060370039	-0.572006301051499
371	arahy.Tifrunner.gnm2.ann2.Ah20g019200	turquoise	-0.67361343621527	-0.465014177021742
449	arahy.Tifrunner.gnm2.ann2.Ah17g047200	turquoise	-0.672802011834254	-0.573792067169682
1806	arahy.Tifrunner.gnm2.ann2.Ah03g387600	turquoise	0.6700965465662	0.737743319423783
1997	arahy.Tifrunner.gnm2.ann2.Ah14g039400	turquoise	-0.670023573227696	-0.58994558343547
466	arahy.Tifrunner.gnm2.ann2.Ah07g042000	turquoise	-0.669982553310308	-0.562499755408212
1626	arahy.Tifrunner.gnm2.ann2.Ah19g525800	turquoise	-0.669641388103696	-0.599697252075508
2011	arahy.Tifrunner.gnm2.ann2.Ah19g490800	turquoise	-0.669269297357459	-0.676998516654577
1542	arahy.Tifrunner.gnm2.ann2.Ah08g300400	turquoise	-0.668619652806819	-0.57580603937692
1024	arahy.Tifrunner.gnm2.ann2.Ah10g410700	turquoise	0.668040943229889	0.615643258260386
1255	arahy.Tifrunner.gnm2.ann2.Ah13g609100	turquoise	0.667400614540953	0.826385452356252
1261	arahy.Tifrunner.gnm2.ann2.Ah05g247500	turquoise	0.667377224388473	0.559243489497846
1387	arahy.Tifrunner.gnm2.ann2.Ah03g155200	turquoise	-0.667055070409618	-0.589605893709115
2066	arahy.Tifrunner.gnm2.ann2.Ah10g350100	turquoise	-0.666876955476193	-0.485854407119429
1474	arahy.Tifrunner.gnm2.ann2.Ah12g108600	turquoise	-0.666764035911766	-0.636523782765677
11	arahy.Tifrunner.gnm2.ann2.Ah06g254500	turquoise	0.665454218546497	0.518063515064012
1481	arahy.Tifrunner.gnm2.ann2.Ah03g083900	turquoise	-0.665383468058933	-0.578622670236584
492	arahy.Tifrunner.gnm2.ann2.Ah02g355900	turquoise	0.665253659206967	0.617424986293512
656	arahy.Tifrunner.gnm2.ann2.Ah18g299500	turquoise	0.664549266541723	0.653790710367763
702	arahy.Tifrunner.gnm2.ann2.Ah19g462300	turquoise	0.664041543957416	0.594685999417103
1740	arahy.Tifrunner.gnm2.ann2.Ah15g492000	turquoise	0.663949879787757	0.635354329773836
1373	arahy.Tifrunner.gnm2.ann2.Ah12g292800	turquoise	-0.66362714543291	-0.52342521454522
1571	arahy.Tifrunner.gnm2.ann2.Ah19g019700	turquoise	-0.662795265901688	-0.79655720870057
420	arahy.Tifrunner.gnm2.ann2.Ah17g353100	turquoise	-0.662709101622405	-0.560325803939379
1998	arahy.Tifrunner.gnm2.ann2.Ah06g363300	turquoise	-0.662476000356774	-0.543931040356667
767	arahy.Tifrunner.gnm2.ann2.Ah01g035400	turquoise	0.662032145615174	0.575233077398235
1053	arahy.Tifrunner.gnm2.ann2.Ah05g063000	turquoise	0.661876149582882	0.375716139561713
1730	arahy.Tifrunner.gnm2.ann2.Ah06g028900	turquoise	0.66158980116913	0.748938437653689
1715	arahy.Tifrunner.gnm2.ann2.Ah13g337800	turquoise	-0.660865110897578	-0.536766965370215
221	arahy.Tifrunner.gnm2.ann2.Ah20g075800	turquoise	0.659739445544178	0.48084638368823
1733	arahy.Tifrunner.gnm2.ann2.Ah10g021800	turquoise	0.659735039097976	0.633910203543089
314	arahy.Tifrunner.gnm2.ann2.Ah13g182900	turquoise	-0.659573451127873	-0.671196316536329
436	arahy.Tifrunner.gnm2.ann2.Ah06g414900	turquoise	-0.659322022365477	-0.503543418092378
1239	arahy.Tifrunner.gnm2.ann2.Ah05g074600	turquoise	0.658497273892643	0.643350853648762
338	arahy.Tifrunner.gnm2.ann2.Ah13g228000	turquoise	-0.657611480345979	-0.576611239276534
1562	arahy.Tifrunner.gnm2.ann2.Ah18g090400	turquoise	-0.657518052174354	-0.618679366105994
403	arahy.Tifrunner.gnm2.ann2.Ah20g076200	turquoise	-0.657374889718848	-0.458165825887612
116	arahy.Tifrunner.gnm2.ann2.Ah12g403700	turquoise	0.657004850371605	0.608874905096172
495	arahy.Tifrunner.gnm2.ann2.Ah04g065600	turquoise	0.655403686271502	0.445097637359427
712	arahy.Tifrunner.gnm2.ann2.Ah15g056900	turquoise	0.655160989867138	0.670741712826348
370	arahy.Tifrunner.gnm2.ann2.Ah04g142200	turquoise	-0.655144036283934	-0.434413095231937
1173	arahy.Tifrunner.gnm2.ann2.Ah15g039700	turquoise	0.65431401967956	0.633095265201027
507	arahy.Tifrunner.gnm2.ann2.Ah16g171000	turquoise	0.654177812487262	0.67823453151345
1881	arahy.Tifrunner.gnm2.ann2.Ah13g474300	turquoise	0.653092676709593	0.701384220343716
1027	arahy.Tifrunner.gnm2.ann2.Ah06g326700	turquoise	0.65279198294451	0.706008521315968
1437	arahy.Tifrunner.gnm2.ann2.Ah14g080500	turquoise	-0.652719882311256	-0.534234569643941
142	arahy.Tifrunner.gnm2.ann2.Ah17g187800	turquoise	0.652195445003887	0.540038445995232
2056	arahy.Tifrunner.gnm2.ann2.Ah02g280000	turquoise	0.65171670200752	0.434017017388461
324	arahy.Tifrunner.gnm2.ann2.Ah02g042700	turquoise	-0.651666372323395	-0.636186324583466
415	arahy.Tifrunner.gnm2.ann2.Ah13g597800	turquoise	-0.651291114380441	-0.495603339985307
2033	arahy.Tifrunner.gnm2.ann2.Ah01g412200	turquoise	-0.651051922877368	-0.563112443083164
1849	arahy.Tifrunner.gnm2.ann2.Ah06g452500	turquoise	0.6505273851797	0.644985486565079
1725	arahy.Tifrunner.gnm2.ann2.Ah13g082700	turquoise	-0.650462737996423	-0.460001587346145
1352	arahy.Tifrunner.gnm2.ann2.Ah01g382400	turquoise	-0.650452759398867	-0.478840548800231
1691	arahy.Tifrunner.gnm2.ann2.Ah14g095100	turquoise	-0.650111332519719	-0.709234732790265
875	arahy.Tifrunner.gnm2.ann2.Ah04g445900	turquoise	0.650043196482595	0.737418461889046
1910	arahy.Tifrunner.gnm2.ann2.Ah08g087800	turquoise	-0.64896386436087	-0.71544578609509
1757	arahy.Tifrunner.gnm2.ann2.Ah15g086900	turquoise	0.648807271224656	0.58209527917677
811	arahy.Tifrunner.gnm2.ann2.Ah11g103200	turquoise	0.647831655437357	0.64851205623636
1818	arahy.Tifrunner.gnm2.ann2.Ah03g201300	turquoise	0.647496487411747	0.643835326022493
1909	arahy.Tifrunner.gnm2.ann2.Ah09g424100	turquoise	-0.647091921772833	-0.696532668690687
2050	arahy.Tifrunner.gnm2.ann2.Ah04g275200	turquoise	0.646922120408434	0.705930625912065
812	arahy.Tifrunner.gnm2.ann2.Ah18g152900	turquoise	0.646722356841297	0.630815988376697
825	arahy.Tifrunner.gnm2.ann2.Ah04g263900	turquoise	0.646356579891594	0.516407821590999
1971	arahy.Tifrunner.gnm2.ann2.Ah03g432300	turquoise	-0.645553974176762	-0.704895925075919
1596	arahy.Tifrunner.gnm2.ann2.Ah16g168400	turquoise	-0.644071568201898	-0.510477695251333
390	arahy.Tifrunner.gnm2.ann2.Ah01g163500	turquoise	-0.643262017575178	-0.519208699362283
1537	arahy.Tifrunner.gnm2.ann2.Ah18g195700	turquoise	-0.642589067115559	-0.62456396098797
1747	arahy.Tifrunner.gnm2.ann2.Ah11g399500	turquoise	0.641019728417277	0.748584146609248
392	arahy.Tifrunner.gnm2.ann2.Ah10g396400	turquoise	-0.640914953516717	-0.531194868719655
1705	arahy.Tifrunner.gnm2.ann2.Ah13g284500	turquoise	-0.64086090002342	-0.472480422674883
1589	arahy.Tifrunner.gnm2.ann2.Ah03g154100	turquoise	-0.640665082399223	-0.636428632903096
1968	arahy.Tifrunner.gnm2.ann2.Ah08g018500	turquoise	-0.639692497831803	-0.752834296038245
1593	arahy.Tifrunner.gnm2.ann2.Ah09g040200	turquoise	-0.639626326379353	-0.630173018572146
1541	arahy.Tifrunner.gnm2.ann2.Ah06g386500	turquoise	-0.63961149676044	-0.709814216922949
450	arahy.Tifrunner.gnm2.ann2.Ah12g358700	turquoise	-0.639508213804784	-0.603783327476259
1497	arahy.Tifrunner.gnm2.ann2.Ah05g398400	turquoise	-0.63832183117749	-0.543861781089958
1963	arahy.Tifrunner.gnm2.ann2.Ah13g486200	turquoise	-0.638052628544862	-0.766313423856913
1546	arahy.Tifrunner.gnm2.ann2.Ah11g010800	turquoise	-0.637205972921979	-0.523897257968246
1617	arahy.Tifrunner.gnm2.ann2.Ah08g324200	turquoise	-0.636617480252668	-0.599713858696779
414	arahy.Tifrunner.gnm2.ann2.Ah06g003300	turquoise	-0.636410164388393	-0.461393056943481
1870	arahy.Tifrunner.gnm2.ann2.Ah20g448900	turquoise	0.63612883406548	0.775548170343861
1498	arahy.Tifrunner.gnm2.ann2.Ah12g031900	turquoise	-0.63609588905279	-0.50849708840308
458	arahy.Tifrunner.gnm2.ann2.Ah08g176500	turquoise	-0.635162185634401	-0.517932612422044
1965	arahy.Tifrunner.gnm2.ann2.Ah13g409300	turquoise	-0.634155644482725	-0.560287846201106
1712	arahy.Tifrunner.gnm2.ann2.Ah20g019500	turquoise	-0.633982023842692	-0.520104024306416
1701	arahy.Tifrunner.gnm2.ann2.Ah17g157900	turquoise	-0.633299181854876	-0.758720729761501
1305	arahy.Tifrunner.gnm2.ann2.Ah03g386600	turquoise	0.633234151101273	0.425596998391039
626	arahy.Tifrunner.gnm2.ann2.Ah06g239300	turquoise	0.633094836865226	0.545377395188485
1563	arahy.Tifrunner.gnm2.ann2.Ah16g448600	turquoise	-0.632491820170121	-0.586470312584351
1961	arahy.Tifrunner.gnm2.ann2.Ah14g135800	turquoise	-0.63207291280979	-0.716139919908589
1385	arahy.Tifrunner.gnm2.ann2.Ah13g169400	turquoise	-0.632020437708874	-0.564901452291791
1874	arahy.Tifrunner.gnm2.ann2.Ah12g465000	turquoise	0.631915011729172	0.657287075287395
304	arahy.Tifrunner.gnm2.ann2.Ah13g082000	turquoise	-0.631367709986171	-0.450718116517516
796	arahy.Tifrunner.gnm2.ann2.Ah06g394600	turquoise	0.630902379212933	0.660693425742198
1658	arahy.Tifrunner.gnm2.ann2.Ah10g291000	turquoise	-0.630440734865413	-0.532318352525412
1977	arahy.Tifrunner.gnm2.ann2.Ah19g063800	turquoise	-0.629552180566456	-0.679910348861231
13	arahy.Tifrunner.gnm2.ann2.Ah16g116500	turquoise	0.62935471674724	0.555834203105952
1867	arahy.Tifrunner.gnm2.ann2.Ah06g442900	turquoise	0.629108008028342	0.703971631072588
428	arahy.Tifrunner.gnm2.ann2.Ah20g020900	turquoise	0.629020456067928	0.802392598455305
649	arahy.Tifrunner.gnm2.ann2.Ah04g360600	turquoise	0.628824991858944	0.524208496825613
1366	arahy.Tifrunner.gnm2.ann2.Ah17g021600	turquoise	-0.628718914030411	-0.65179975764002
1642	arahy.Tifrunner.gnm2.ann2.Ah04g126900	turquoise	-0.628609209664949	-0.634734699750879
1465	arahy.Tifrunner.gnm2.ann2.Ah17g137700	turquoise	-0.628451340723936	-0.50466670685315
1622	arahy.Tifrunner.gnm2.ann2.Ah16g484700	turquoise	-0.628135750722666	-0.484176073849261
427	arahy.Tifrunner.gnm2.ann2.Ah08g325100	turquoise	-0.627824733231364	-0.563962627479649
1357	arahy.Tifrunner.gnm2.ann2.Ah01g062700	turquoise	-0.627332414220602	-0.597725448292694
1309	arahy.Tifrunner.gnm2.ann2.Ah08g174200	turquoise	-0.627318995846643	-0.541063038036877
1495	arahy.Tifrunner.gnm2.ann2.Ah15g433200	turquoise	-0.62726570595301	-0.461226388982245
103	arahy.Tifrunner.gnm2.ann2.Ah18g475000	turquoise	0.626347722187773	0.519123885478595
1743	arahy.Tifrunner.gnm2.ann2.Ah03g523000	turquoise	0.626330325090202	0.572503098411756
671	arahy.Tifrunner.gnm2.ann2.Ah03g560600	turquoise	0.625748589556061	0.66062790632692
1583	arahy.Tifrunner.gnm2.ann2.Ah03g156600	turquoise	-0.625599098935831	-0.579264639392683
2012	arahy.Tifrunner.gnm2.ann2.Ah03g345900	turquoise	-0.625128838497477	-0.547262497682086
1331	arahy.Tifrunner.gnm2.ann2.Ah16g062800	turquoise	-0.625061421622699	-0.530699061962991
1335	arahy.Tifrunner.gnm2.ann2.Ah04g036700	turquoise	-0.624766131426967	-0.740019577955309
356	arahy.Tifrunner.gnm2.ann2.Ah16g498500	turquoise	-0.624582187162443	-0.522512617222876
1597	arahy.Tifrunner.gnm2.ann2.Ah05g091800	turquoise	-0.622709452131986	-0.682718646655952
388	arahy.Tifrunner.gnm2.ann2.Ah10g036100	turquoise	-0.622660828702183	-0.47907376255976
1685	arahy.Tifrunner.gnm2.ann2.Ah04g413700	turquoise	-0.622621560254738	-0.719955937590133
1601	arahy.Tifrunner.gnm2.ann2.Ah18g348400	turquoise	-0.622616052140518	-0.619922082963769
197	arahy.Tifrunner.gnm2.ann2.Ah15g555000	turquoise	0.622269956513424	0.533609093202452
1669	arahy.Tifrunner.gnm2.ann2.Ah08g305300	turquoise	-0.622044284768918	-0.419790524349995
1770	arahy.Tifrunner.gnm2.ann2.Ah03g286500	turquoise	0.622012834294182	0.759447987553453
2025	arahy.Tifrunner.gnm2.ann2.Ah09g087000	turquoise	-0.621112305214333	-0.618635904975339
1473	arahy.Tifrunner.gnm2.ann2.Ah19g497700	turquoise	-0.619685859428851	-0.512584635718029
1588	arahy.Tifrunner.gnm2.ann2.Ah01g212300	turquoise	-0.619590048228602	-0.706330178044028
1405	arahy.Tifrunner.gnm2.ann2.Ah05g295900	turquoise	-0.619193145679923	-0.504721062344682
1764	arahy.Tifrunner.gnm2.ann2.Ah18g074100	turquoise	0.618776575226161	0.650286335572892
1721	arahy.Tifrunner.gnm2.ann2.Ah03g492200	turquoise	-0.618166873975296	-0.621512049876508
1797	arahy.Tifrunner.gnm2.ann2.Ah18g434800	turquoise	0.617377824489676	0.689383953525016
2034	arahy.Tifrunner.gnm2.ann2.Ah19g349700	turquoise	-0.616953038185281	-0.789005608889647
1019	arahy.Tifrunner.gnm2.ann2.Ah06g065000	turquoise	0.616901955187096	0.735112086617872
1886	arahy.Tifrunner.gnm2.ann2.Ah10g297500	turquoise	0.616585158273445	0.517666178940721
1519	arahy.Tifrunner.gnm2.ann2.Ah02g315600	turquoise	-0.616143938840495	-0.634205605535043
857	arahy.Tifrunner.gnm2.ann2.Ah05g306700	turquoise	0.615391303259744	0.615738795086781
1412	arahy.Tifrunner.gnm2.ann2.Ah01g190500	turquoise	-0.61469177864274	-0.524544468581282
1489	arahy.Tifrunner.gnm2.ann2.Ah08g190100	turquoise	-0.614511176641211	-0.595366219002875
2032	arahy.Tifrunner.gnm2.ann2.Ah17g208200	turquoise	-0.61435869291654	-0.826861286641219
1388	arahy.Tifrunner.gnm2.ann2.Ah13g222400	turquoise	-0.61429895079806	-0.594963890929997
1661	arahy.Tifrunner.gnm2.ann2.Ah18g074700	turquoise	-0.613344923741425	-0.596843343769458
1356	arahy.Tifrunner.gnm2.ann2.Ah04g052700	turquoise	-0.613221491032736	-0.459467697753444
1439	arahy.Tifrunner.gnm2.ann2.Ah20g004600	turquoise	-0.610840896905391	-0.685007464105584
1865	arahy.Tifrunner.gnm2.ann2.Ah20g227100	turquoise	0.609523079150369	0.449452552732019
605	arahy.Tifrunner.gnm2.ann2.Ah06g455800	turquoise	0.609318697041345	0.647046993791798
509	arahy.Tifrunner.gnm2.ann2.Ah08g284500	turquoise	0.609287637676324	0.757188484742267
1353	arahy.Tifrunner.gnm2.ann2.Ah04g032900	turquoise	-0.609035865815997	-0.574641754934052
1358	arahy.Tifrunner.gnm2.ann2.Ah11g276900	turquoise	-0.608468675933771	-0.680207801476733
977	arahy.Tifrunner.gnm2.ann2.Ah12g104300	turquoise	0.608255811302813	0.595301509767133
1526	arahy.Tifrunner.gnm2.ann2.Ah08g021500	turquoise	-0.607883954266063	-0.501814804314486
1623	arahy.Tifrunner.gnm2.ann2.Ah08g188300	turquoise	-0.607606790838799	-0.656490696579572
1643	arahy.Tifrunner.gnm2.ann2.Ah01g408200	turquoise	-0.607318344265184	-0.6734429237018
366	arahy.Tifrunner.gnm2.ann2.Ah18g021200	turquoise	-0.607134250223651	-0.462639270763053
1524	arahy.Tifrunner.gnm2.ann2.Ah08g019300	turquoise	-0.606589601130975	-0.448561252279481
613	arahy.Tifrunner.gnm2.ann2.Ah11g375500	turquoise	0.605002833930763	0.512260635142207
1146	arahy.Tifrunner.gnm2.ann2.Ah05g461100	turquoise	0.604807909144891	0.698852596478057
1810	arahy.Tifrunner.gnm2.ann2.Ah03g180000	turquoise	0.603562945319052	0.615112083294602
1817	arahy.Tifrunner.gnm2.ann2.Ah08g058900	turquoise	0.603219573648334	0.574526818703631
1534	arahy.Tifrunner.gnm2.ann2.Ah18g036000	turquoise	-0.603157628855734	-0.832583678652756
939	arahy.Tifrunner.gnm2.ann2.Ah05g127900	turquoise	0.602935523801718	0.546189594204374
1944	arahy.Tifrunner.gnm2.ann2.Ah10g396000	turquoise	-0.602666844101905	-0.750576501055747
1508	arahy.Tifrunner.gnm2.ann2.Ah20g444700	turquoise	-0.602042837432891	-0.362123718065783
490	arahy.Tifrunner.gnm2.ann2.Ah15g052500	turquoise	0.601581263837902	0.564616625419612
337	arahy.Tifrunner.gnm2.ann2.Ah09g188000	turquoise	-0.601477719082817	-0.394638782716739
1838	arahy.Tifrunner.gnm2.ann2.Ah19g010900	turquoise	0.601233159542863	0.62827235502915
2028	arahy.Tifrunner.gnm2.ann2.Ah16g349100	turquoise	-0.600443432331321	-0.780363585744815
1744	arahy.Tifrunner.gnm2.ann2.Ah09g353100	turquoise	0.599610408845822	0.780474185036239
1845	arahy.Tifrunner.gnm2.ann2.Ah12g464600	turquoise	0.598911662264418	0.647017479914883
996	arahy.Tifrunner.gnm2.ann2.Ah04g428400	turquoise	0.59832051818149	0.608205537792926
1570	arahy.Tifrunner.gnm2.ann2.Ah14g142500	turquoise	-0.597963940566244	-0.461399672648606
226	arahy.Tifrunner.gnm2.ann2.Ah20g530200	turquoise	0.597455318497351	0.493332988388667
856	arahy.Tifrunner.gnm2.ann2.Ah04g256800	turquoise	0.595600570669569	0.493699311495994
1395	arahy.Tifrunner.gnm2.ann2.Ah04g092500	turquoise	-0.595247142147486	-0.531793874898954
1460	arahy.Tifrunner.gnm2.ann2.Ah07g336600	turquoise	-0.595039224140237	-0.57470313052616
401	arahy.Tifrunner.gnm2.ann2.Ah20g161700	turquoise	-0.5941325931163	-0.410957706694136
1578	arahy.Tifrunner.gnm2.ann2.Ah04g016500	turquoise	-0.593274183557559	-0.680078114755977
1447	arahy.Tifrunner.gnm2.ann2.Ah11g125400	turquoise	-0.593201987858448	-0.527197054510596
1461	arahy.Tifrunner.gnm2.ann2.Ah03g074400	turquoise	-0.593076472212935	-0.680658936706292
783	arahy.Tifrunner.gnm2.ann2.Ah06g452400	turquoise	0.593038094690704	0.665713202217608
1585	arahy.Tifrunner.gnm2.ann2.Ah20g468400	turquoise	-0.592634166512172	-0.394129142477461
1576	arahy.Tifrunner.gnm2.ann2.Ah07g034200	turquoise	-0.590708786750262	-0.811247965353822
1807	arahy.Tifrunner.gnm2.ann2.Ah09g041600	turquoise	0.590526673178946	0.430509095343267
1628	arahy.Tifrunner.gnm2.ann2.Ah13g089600	turquoise	-0.588105846579251	-0.381613571090462
1422	arahy.Tifrunner.gnm2.ann2.Ah06g393600	turquoise	-0.587537179923104	-0.625242001337704
1938	arahy.Tifrunner.gnm2.ann2.Ah01g321700	turquoise	-0.585964512399725	-0.763133952066615
381	arahy.Tifrunner.gnm2.ann2.Ah06g380300	turquoise	-0.585941490839702	-0.614218905690561
1795	arahy.Tifrunner.gnm2.ann2.Ah10g392700	turquoise	0.585430727506096	0.460096940637694
1459	arahy.Tifrunner.gnm2.ann2.Ah16g220700	turquoise	-0.58342333552857	-0.686031402685838
1940	arahy.Tifrunner.gnm2.ann2.Ah06g061000	turquoise	-0.582482910691581	-0.622498101069989
1995	arahy.Tifrunner.gnm2.ann2.Ah13g465100	turquoise	-0.581318921328464	-0.801050203317696
1786	arahy.Tifrunner.gnm2.ann2.Ah05g186100	turquoise	0.581137354978629	0.626172529897969
1832	arahy.Tifrunner.gnm2.ann2.Ah01g144200	turquoise	0.581045122505219	0.620494734757554
204	arahy.Tifrunner.gnm2.ann2.Ah19g088800	turquoise	0.580848315122088	0.514306887669663
1682	arahy.Tifrunner.gnm2.ann2.Ah13g169200	turquoise	-0.580654152002576	-0.461823746717
1506	arahy.Tifrunner.gnm2.ann2.Ah06g350500	turquoise	-0.580122499933251	-0.624158618595218
1127	arahy.Tifrunner.gnm2.ann2.Ah04g418500	turquoise	0.5788791249672	0.568916567799631
1639	arahy.Tifrunner.gnm2.ann2.Ah14g076800	turquoise	-0.578459081529579	-0.500286423653125
1390	arahy.Tifrunner.gnm2.ann2.Ah13g123200	turquoise	-0.577986023755502	-0.501190484035193
2087	arahy.Tifrunner.gnm2.ann2.Ah14g376700	turquoise	0.57778560213399	0.692811572108444
1917	arahy.Tifrunner.gnm2.ann2.Ah05g471200	turquoise	-0.576634948193566	-0.824082739254959
1923	arahy.Tifrunner.gnm2.ann2.Ah03g007000	turquoise	-0.576479388768179	-0.689847948523789
1964	arahy.Tifrunner.gnm2.ann2.Ah19g298600	turquoise	-0.572523313526258	-0.495268895732094
943	arahy.Tifrunner.gnm2.ann2.Ah08g284600	turquoise	0.572378322901085	0.699747463887911
1809	arahy.Tifrunner.gnm2.ann2.Ah02g370500	turquoise	0.572232125188195	0.492492692425714
1657	arahy.Tifrunner.gnm2.ann2.Ah05g075300	turquoise	-0.572052031225716	-0.50162789044255
1566	arahy.Tifrunner.gnm2.ann2.Ah10g284600	turquoise	-0.571258618930055	-0.775375453171173
2072	arahy.Tifrunner.gnm2.ann2.Ah11g383700	turquoise	-0.570527270078423	-0.449098392590158
1503	arahy.Tifrunner.gnm2.ann2.Ah17g355200	turquoise	-0.569843967072978	-0.411144749946836
938	arahy.Tifrunner.gnm2.ann2.Ah17g206500	turquoise	0.569174012514039	0.518683443082967
335	arahy.Tifrunner.gnm2.ann2.Ah02g313600	turquoise	-0.568799978322173	-0.53810224796094
1329	arahy.Tifrunner.gnm2.ann2.Ah15g076500	turquoise	-0.56856587185011	-0.50066090456416
985	arahy.Tifrunner.gnm2.ann2.Ah03g492900	turquoise	0.568517829585717	0.55445295476225
243	arahy.Tifrunner.gnm2.ann2.Ah12g448300	turquoise	0.567896812842668	0.412837898572861
1680	arahy.Tifrunner.gnm2.ann2.Ah09g372500	turquoise	-0.567791708007435	-0.555875100446246
1090	arahy.Tifrunner.gnm2.ann2.Ah01g040300	turquoise	0.567473454964532	0.52515911767631
1513	arahy.Tifrunner.gnm2.ann2.Ah06g003700	turquoise	-0.566964490019617	-0.413060007503479
512	arahy.Tifrunner.gnm2.ann2.Ah10g059800	turquoise	0.566010371816242	0.526174540142051
1999	arahy.Tifrunner.gnm2.ann2.Ah15g193400	turquoise	-0.564174279867134	-0.425444404590813
1457	arahy.Tifrunner.gnm2.ann2.Ah08g310600	turquoise	-0.563238283387169	-0.465030190185803
1559	arahy.Tifrunner.gnm2.ann2.Ah09g435600	turquoise	-0.562785812971327	-0.511890325510681
1767	arahy.Tifrunner.gnm2.ann2.Ah15g052400	turquoise	0.562402608869952	0.548458845122741
1875	arahy.Tifrunner.gnm2.ann2.Ah17g023800	turquoise	0.560226516312783	0.732741332392448
1560	arahy.Tifrunner.gnm2.ann2.Ah10g384600	turquoise	-0.55870812921685	-0.504647053068325
1655	arahy.Tifrunner.gnm2.ann2.Ah10g110100	turquoise	-0.557870876684601	-0.563220028117819
322	arahy.Tifrunner.gnm2.ann2.Ah10g160100	turquoise	-0.557862635034859	-0.37839328430514
1624	arahy.Tifrunner.gnm2.ann2.Ah12g032700	turquoise	-0.556789213983837	-0.612833231837236
2017	arahy.Tifrunner.gnm2.ann2.Ah06g146000	turquoise	-0.556199281018848	-0.728965516921931
2003	arahy.Tifrunner.gnm2.ann2.Ah18g462400	turquoise	-0.555773674771519	-0.562746046671258
383	arahy.Tifrunner.gnm2.ann2.Ah08g252200	turquoise	-0.554170617723382	-0.472250233381321
399	arahy.Tifrunner.gnm2.ann2.Ah17g047100	turquoise	-0.553764648993812	-0.499944390392919
924	arahy.Tifrunner.gnm2.ann2.Ah11g481500	turquoise	0.553689219973229	0.655305893326625
2083	arahy.Tifrunner.gnm2.ann2.Ah14g127300	turquoise	-0.55314258325568	-0.420111027841
1450	arahy.Tifrunner.gnm2.ann2.Ah03g604600	turquoise	-0.551085576989094	-0.60011577578199
1942	arahy.Tifrunner.gnm2.ann2.Ah17g426900	turquoise	-0.55002253890117	-0.524491665121381
302	arahy.Tifrunner.gnm2.ann2.Ah09g207800	turquoise	0.549052300771889	0.503675126265583
77	arahy.Tifrunner.gnm2.ann2.Ah15g464400	turquoise	0.548671774949304	0.423389880412893
1402	arahy.Tifrunner.gnm2.ann2.Ah20g386300	turquoise	-0.548447024468832	-0.509388713404726
400	arahy.Tifrunner.gnm2.ann2.Ah14g104600	turquoise	-0.547640903722285	-0.356985094434342
1696	arahy.Tifrunner.gnm2.ann2.Ah10g148800	turquoise	-0.547409044421741	-0.488052628204229
1183	arahy.Tifrunner.gnm2.ann2.Ah10g049500	turquoise	0.545131185402332	0.536162915668508
1031	arahy.Tifrunner.gnm2.ann2.Ah12g018800	turquoise	0.544253992445653	0.604310775765303
1375	arahy.Tifrunner.gnm2.ann2.Ah14g092200	turquoise	-0.543467240618709	-0.491599656464472
1320	arahy.Tifrunner.gnm2.ann2.Ah07g276700	turquoise	-0.542700256109876	-0.683088109841165
1276	arahy.Tifrunner.gnm2.ann2.Ah19g510300	turquoise	0.54222900520438	0.532897199420047
1022	arahy.Tifrunner.gnm2.ann2.Ah15g029300	turquoise	0.542115686613112	0.571243494064342
1748	arahy.Tifrunner.gnm2.ann2.Ah05g145700	turquoise	0.541625287897397	0.615711420865981
1618	arahy.Tifrunner.gnm2.ann2.Ah11g239000	turquoise	-0.541424377659953	-0.647534300618272
385	arahy.Tifrunner.gnm2.ann2.Ah05g156900	turquoise	0.541218386375478	0.691449039156732
1533	arahy.Tifrunner.gnm2.ann2.Ah05g321400	turquoise	-0.541185220564062	-0.533326529110342
877	arahy.Tifrunner.gnm2.ann2.Ah12g466300	turquoise	0.541000311310504	0.499123524470572
1649	arahy.Tifrunner.gnm2.ann2.Ah10g352600	turquoise	-0.540602193918567	-0.39588437083672
1616	arahy.Tifrunner.gnm2.ann2.Ah13g232000	turquoise	-0.540008651159865	-0.42285863026096
211	arahy.Tifrunner.gnm2.ann2.Ah07g340800	turquoise	0.539667591530066	0.561509931515882
1436	arahy.Tifrunner.gnm2.ann2.Ah07g089100	turquoise	-0.53933461238741	-0.455415748944243
170	arahy.Tifrunner.gnm2.ann2.Ah05g443600	turquoise	0.538741680341668	0.619723920835774
1532	arahy.Tifrunner.gnm2.ann2.Ah09g423400	turquoise	-0.538693601761718	-0.449651783172997
98	arahy.Tifrunner.gnm2.ann2.Ah05g443300	turquoise	0.538586642730273	0.470492325490108
1719	arahy.Tifrunner.gnm2.ann2.Ah02g090800	turquoise	-0.537447743165747	-0.348135687383605
1510	arahy.Tifrunner.gnm2.ann2.Ah18g169000	turquoise	-0.537173186460197	-0.467593295932338
325	arahy.Tifrunner.gnm2.ann2.Ah03g078000	turquoise	-0.536161597527747	-0.46842176050121
408	arahy.Tifrunner.gnm2.ann2.Ah14g127100	turquoise	-0.534849926478644	-0.403332081967989
1625	arahy.Tifrunner.gnm2.ann2.Ah18g003500	turquoise	-0.534100787319569	-0.571483295483606
376	arahy.Tifrunner.gnm2.ann2.Ah13g494900	turquoise	-0.533842266525839	-0.445076006832493
885	arahy.Tifrunner.gnm2.ann2.Ah18g215700	turquoise	0.533541861714151	0.604020492740164
1620	arahy.Tifrunner.gnm2.ann2.Ah15g481000	turquoise	-0.532764478369317	-0.489964721687487
2074	arahy.Tifrunner.gnm2.ann2.Ah10g029100	turquoise	-0.532666407601884	-0.385229907074975
903	arahy.Tifrunner.gnm2.ann2.Ah06g460600	turquoise	0.532620966901028	0.555315800327898
448	arahy.Tifrunner.gnm2.ann2.Ah12g005300	turquoise	-0.53256992671975	-0.334437483908511
1330	arahy.Tifrunner.gnm2.ann2.Ah12g177000	turquoise	-0.531589553884075	-0.575501438175541
1425	arahy.Tifrunner.gnm2.ann2.Ah02g341100	turquoise	-0.530220601183011	-0.400821468020236
1448	arahy.Tifrunner.gnm2.ann2.Ah20g086100	turquoise	-0.529949233595045	-0.4167294987673
1438	arahy.Tifrunner.gnm2.ann2.Ah04g403400	turquoise	-0.52976398784272	-0.639368187271782
1466	arahy.Tifrunner.gnm2.ann2.Ah16g023500	turquoise	-0.528671160344293	-0.467268211340053
1700	arahy.Tifrunner.gnm2.ann2.Ah03g562900	turquoise	-0.527821409521438	-0.622191936864926
1504	arahy.Tifrunner.gnm2.ann2.Ah17g048400	turquoise	-0.527761957031607	-0.607443193192475
358	arahy.Tifrunner.gnm2.ann2.Ah12g022500	turquoise	-0.527730798940344	-0.540869767691044
1556	arahy.Tifrunner.gnm2.ann2.Ah14g001100	turquoise	-0.524555769769756	-0.470687662545479
1582	arahy.Tifrunner.gnm2.ann2.Ah06g183700	turquoise	-0.523028966194764	-0.649662388101917
1850	arahy.Tifrunner.gnm2.ann2.Ah02g014000	turquoise	0.5224428876233	0.480268104152054
1311	arahy.Tifrunner.gnm2.ann2.Ah13g331300	turquoise	-0.522409143286485	-0.357868070188313
1471	arahy.Tifrunner.gnm2.ann2.Ah15g141200	turquoise	-0.522161474496482	-0.703606080952706
482	arahy.Tifrunner.gnm2.ann2.Ah03g196500	turquoise	0.52178929827808	0.469232788539714
2069	arahy.Tifrunner.gnm2.ann2.Ah05g124700	turquoise	-0.52128644045807	-0.445949957942085
818	arahy.Tifrunner.gnm2.ann2.Ah06g444500	turquoise	0.52103815833219	0.546920067854837
2001	arahy.Tifrunner.gnm2.ann2.Ah05g218800	turquoise	-0.520700069439269	-0.398068588913176
1186	arahy.Tifrunner.gnm2.ann2.Ah13g284100	turquoise	0.518383754927132	0.486056660005434
1527	arahy.Tifrunner.gnm2.ann2.Ah15g555400	turquoise	-0.518374776951174	-0.486584039302219
1726	arahy.Tifrunner.gnm2.ann2.Ah12g278200	turquoise	-0.518096501858883	-0.569971340705807
217	arahy.Tifrunner.gnm2.ann2.Ah17g298300	turquoise	0.516502132344232	0.55311087505212
308	arahy.Tifrunner.gnm2.ann2.Ah13g053700	turquoise	-0.516296643977083	-0.439383747099253
1604	arahy.Tifrunner.gnm2.ann2.Ah08g248900	turquoise	-0.516016359754177	-0.471298072674463
1568	arahy.Tifrunner.gnm2.ann2.Ah01g192900	turquoise	-0.514437657878261	-0.339179236184783
1952	arahy.Tifrunner.gnm2.ann2.Ah17g055500	turquoise	-0.514276928899981	-0.649566868951925
632	arahy.Tifrunner.gnm2.ann2.Ah02g359500	turquoise	0.514110143071166	0.542410312189569
343	arahy.Tifrunner.gnm2.ann2.Ah09g367700	turquoise	-0.513139582261286	-0.453167885774399
393	arahy.Tifrunner.gnm2.ann2.Ah17g500800	turquoise	-0.512483931451515	-0.42827172451429
1061	arahy.Tifrunner.gnm2.ann2.Ah06g394500	turquoise	0.511817378610844	0.43502988605591
1336	arahy.Tifrunner.gnm2.ann2.Ah04g366100	turquoise	-0.511517538030737	-0.646768173803081
1662	arahy.Tifrunner.gnm2.ann2.Ah07g285800	turquoise	-0.51129160421265	-0.679847116421205
1980	arahy.Tifrunner.gnm2.ann2.Ah13g193500	turquoise	-0.510450928513452	-0.743227360019932
1684	arahy.Tifrunner.gnm2.ann2.Ah18g167900	turquoise	-0.509384040973306	-0.592254351253969
2051	arahy.Tifrunner.gnm2.ann2.Ah11g235300	turquoise	0.508242458592729	0.327488639197213
1609	arahy.Tifrunner.gnm2.ann2.Ah05g358600	turquoise	-0.507359112032495	-0.454465448823987
2090	arahy.Tifrunner.gnm2.ann2.Ah12g377900	turquoise	-0.507024499251542	-0.393201664212149
1931	arahy.Tifrunner.gnm2.ann2.Ah01g110500	turquoise	-0.50687512478951	-0.448659405068053
2004	arahy.Tifrunner.gnm2.ann2.Ah14g419100	turquoise	-0.505098465772122	-0.535325569512819
658	arahy.Tifrunner.gnm2.ann2.Ah10g214500	turquoise	0.503075034129822	0.638603359503805
2020	arahy.Tifrunner.gnm2.ann2.Ah04g014200	turquoise	-0.502890192636819	-0.442092451700275
1924	arahy.Tifrunner.gnm2.ann2.Ah10g068300	turquoise	-0.501932496798657	-0.639025036448873
587	arahy.Tifrunner.gnm2.ann2.Ah08g027200	turquoise	0.501928885097092	0.561752716854463
670	arahy.Tifrunner.gnm2.ann2.Ah20g016900	turquoise	0.501226293145161	0.388988837653012
1683	arahy.Tifrunner.gnm2.ann2.Ah07g119600	turquoise	-0.501008544537055	-0.646694892712916
1835	arahy.Tifrunner.gnm2.ann2.Ah01g434000	turquoise	0.498951122282479	0.377962918217416
2035	arahy.Tifrunner.gnm2.ann2.Ah16g089100	turquoise	-0.498782649242549	-0.595369053274629
653	arahy.Tifrunner.gnm2.ann2.Ah16g130300	turquoise	0.498753752465429	0.424326680266739
1908	arahy.Tifrunner.gnm2.ann2.Ah07g002600	turquoise	-0.498552067115048	-0.731675059048485
799	arahy.Tifrunner.gnm2.ann2.Ah10g281700	turquoise	0.49793368182001	0.455082885460523
380	arahy.Tifrunner.gnm2.ann2.Ah09g444900	turquoise	-0.495691045502528	-0.481295555631618
240	arahy.Tifrunner.gnm2.ann2.Ah12g451700	turquoise	0.495533039842414	0.415440231374133
1994	arahy.Tifrunner.gnm2.ann2.Ah01g007300	turquoise	-0.495062132975175	-0.590180411617049
1417	arahy.Tifrunner.gnm2.ann2.Ah15g525600	turquoise	-0.495013001478582	-0.646003225418598
1577	arahy.Tifrunner.gnm2.ann2.Ah13g495900	turquoise	-0.494008623788528	-0.575433207339384
1901	arahy.Tifrunner.gnm2.ann2.Ah13g021700	turquoise	-0.49249546208572	-0.522364957426752
1403	arahy.Tifrunner.gnm2.ann2.Ah12g046800	turquoise	-0.492147392944338	-0.563124436122833
1406	arahy.Tifrunner.gnm2.ann2.Ah03g203600	turquoise	-0.491802210963801	-0.399362222183891
942	arahy.Tifrunner.gnm2.ann2.Ah12g471200	turquoise	0.490594592960667	0.459200079350627
1514	arahy.Tifrunner.gnm2.ann2.Ah20g012700	turquoise	-0.490144094257671	-0.531299742690544
1528	arahy.Tifrunner.gnm2.ann2.Ah04g062800	turquoise	-0.48765458734065	-0.396697902283924
1379	arahy.Tifrunner.gnm2.ann2.Ah16g518000	turquoise	-0.487285747228369	-0.56715443846107
2013	arahy.Tifrunner.gnm2.ann2.Ah13g483400	turquoise	-0.487140247035623	-0.452501811383826
2002	arahy.Tifrunner.gnm2.ann2.Ah05g221300	turquoise	-0.486019903384221	-0.39780036438463
1548	arahy.Tifrunner.gnm2.ann2.Ah03g201700	turquoise	-0.4859220233071	-0.399646904264241
1879	arahy.Tifrunner.gnm2.ann2.Ah01g076000	turquoise	0.485002834466321	0.537648253753073
1634	arahy.Tifrunner.gnm2.ann2.Ah15g485500	turquoise	-0.484665473213613	-0.393175237790915
1976	arahy.Tifrunner.gnm2.ann2.Ah09g377900	turquoise	-0.484494636117588	-0.537410340339191
1903	arahy.Tifrunner.gnm2.ann2.Ah05g154300	turquoise	-0.484075580601364	-0.453707712181902
444	arahy.Tifrunner.gnm2.ann2.Ah07g347800	turquoise	-0.483481499045727	-0.373716949947889
1815	arahy.Tifrunner.gnm2.ann2.Ah17g451600	turquoise	0.482691195438604	0.36990519427216
2078	arahy.Tifrunner.gnm2.ann2.Ah13g299600	turquoise	-0.482284237819055	-0.453215057453607
1501	arahy.Tifrunner.gnm2.ann2.Ah13g096600	turquoise	-0.481964686789788	-0.449488378676052
1368	arahy.Tifrunner.gnm2.ann2.Ah12g125300	turquoise	-0.481683110392154	-0.372452411264691
1921	arahy.Tifrunner.gnm2.ann2.Ah01g402100	turquoise	-0.480801867262033	-0.421635695951551
1410	arahy.Tifrunner.gnm2.ann2.Ah03g389400	turquoise	-0.479994130492232	-0.334017780212521
1627	arahy.Tifrunner.gnm2.ann2.Ah03g402400	turquoise	-0.478847808605996	-0.462988173457003
1540	arahy.Tifrunner.gnm2.ann2.Ah01g218600	turquoise	-0.477455898554388	-0.578087980334708
1749	arahy.Tifrunner.gnm2.ann2.Ah15g553700	turquoise	0.476596062891034	0.648099055034409
184	arahy.Tifrunner.gnm2.ann2.Ah12g448800	turquoise	0.474014389294335	0.470808788863719
476	arahy.Tifrunner.gnm2.ann2.Ah15g056600	turquoise	0.473461879023277	0.489283124530378
1777	arahy.Tifrunner.gnm2.ann2.Ah13g649800	turquoise	0.473114350626843	0.566854548220689
161	arahy.Tifrunner.gnm2.ann2.Ah12g447800	turquoise	0.472016847927109	0.422407605761701
2094	arahy.Tifrunner.gnm2.ann2.Ah01g079400	turquoise	-0.471664174071511	-0.380132510219906
1919	arahy.Tifrunner.gnm2.ann2.Ah11g085300	turquoise	-0.471209939421989	-0.648763242463941
1789	arahy.Tifrunner.gnm2.ann2.Ah20g485300	turquoise	0.470739899286005	0.554948498401865
2019	arahy.Tifrunner.gnm2.ann2.Ah02g294600	turquoise	-0.468331115764194	-0.685382562098821
1958	arahy.Tifrunner.gnm2.ann2.Ah12g338100	turquoise	-0.467379269939708	-0.695494781530979
1689	arahy.Tifrunner.gnm2.ann2.Ah19g562700	turquoise	-0.467330073624594	-0.378399753783212
1895	arahy.Tifrunner.gnm2.ann2.Ah10g403700	turquoise	0.467102324800047	0.406708062009363
2093	arahy.Tifrunner.gnm2.ann2.Ah05g468600	turquoise	-0.467085812615188	-0.327321618597527
1515	arahy.Tifrunner.gnm2.ann2.Ah04g002400	turquoise	-0.466108502317662	-0.362649871543552
2063	arahy.Tifrunner.gnm2.ann2.Ah14g483300	turquoise	0.466058890598277	0.382097808320553
2039	arahy.Tifrunner.gnm2.ann2.Ah06g202000	turquoise	-0.465937896560867	-0.629079154368292
2014	arahy.Tifrunner.gnm2.ann2.Ah20g464000	turquoise	-0.465659429175523	-0.495131216738707
28	arahy.Tifrunner.gnm2.ann2.Ah18g121200	turquoise	0.464123434270762	0.458301037984207
58	arahy.Tifrunner.gnm2.ann2.Ah18g398100	turquoise	0.46404135891596	0.391700726344276
2038	arahy.Tifrunner.gnm2.ann2.Ah03g458900	turquoise	-0.460736651581647	-0.526507186222871
1463	arahy.Tifrunner.gnm2.ann2.Ah10g004500	turquoise	-0.460702795514766	-0.483530349485271
438	arahy.Tifrunner.gnm2.ann2.Ah05g248300	turquoise	0.459288196767233	0.641804881598849
1703	arahy.Tifrunner.gnm2.ann2.Ah13g095200	turquoise	-0.459026955325138	-0.404670196842421
1846	arahy.Tifrunner.gnm2.ann2.Ah18g036100	turquoise	0.458929179044358	0.537604768811467
112	arahy.Tifrunner.gnm2.ann2.Ah02g323500	turquoise	0.457526191272999	0.386054881603142
1538	arahy.Tifrunner.gnm2.ann2.Ah16g189600	turquoise	-0.457208018844843	-0.504314471030132
1378	arahy.Tifrunner.gnm2.ann2.Ah09g430800	turquoise	-0.457168999273019	-0.524932551301554
1821	arahy.Tifrunner.gnm2.ann2.Ah06g455100	turquoise	0.455553486004701	0.458781354247011
735	arahy.Tifrunner.gnm2.ann2.Ah15g459500	turquoise	0.454405110500738	0.461579680500611
281	arahy.Tifrunner.gnm2.ann2.Ah18g323800	turquoise	0.453244823224064	0.49951442095951
1698	arahy.Tifrunner.gnm2.ann2.Ah08g133700	turquoise	-0.452539726232312	-0.252761626458694
1708	arahy.Tifrunner.gnm2.ann2.Ah02g043000	turquoise	-0.45251479147662	-0.335604685060056
2041	arahy.Tifrunner.gnm2.ann2.Ah06g104000	turquoise	-0.452199577427335	-0.639723403976044
991	arahy.Tifrunner.gnm2.ann2.Ah18g094900	turquoise	0.451928583139139	0.396786334069812
1522	arahy.Tifrunner.gnm2.ann2.Ah10g229000	turquoise	-0.451846069220971	-0.617457621059293
1114	arahy.Tifrunner.gnm2.ann2.Ah08g145300	turquoise	0.451489728272362	0.335445066307472
1991	arahy.Tifrunner.gnm2.ann2.Ah15g480300	turquoise	-0.450666777738011	-0.594050011165394
2060	arahy.Tifrunner.gnm2.ann2.Ah19g175200	turquoise	-0.450641941799002	-0.743254268388634
270	arahy.Tifrunner.gnm2.ann2.Ah11g119600	turquoise	0.450191440877747	0.476449260498379
141	arahy.Tifrunner.gnm2.ann2.Ah17g102500	turquoise	0.449365113008139	0.559720594919043
235	arahy.Tifrunner.gnm2.ann2.Ah20g244100	turquoise	-0.449055382804269	-0.583146447060622
2077	arahy.Tifrunner.gnm2.ann2.Ah15g055300	turquoise	-0.44831977821352	-0.345746199941985
2044	arahy.Tifrunner.gnm2.ann2.Ah17g079900	turquoise	-0.447627540713624	-0.609523804390362
745	arahy.Tifrunner.gnm2.ann2.Ah01g039800	turquoise	0.447193257443901	0.490506422365094
1954	arahy.Tifrunner.gnm2.ann2.Ah03g129800	turquoise	-0.446824255307526	-0.39413029886144
2018	arahy.Tifrunner.gnm2.ann2.Ah03g425900	turquoise	-0.446281141529362	-0.711456225178004
1989	arahy.Tifrunner.gnm2.ann2.Ah06g169500	turquoise	-0.44606075839659	-0.38123323824494
1381	arahy.Tifrunner.gnm2.ann2.Ah13g110700	turquoise	-0.445641084116612	-0.373090260810309
1404	arahy.Tifrunner.gnm2.ann2.Ah12g014000	turquoise	-0.444171116368071	-0.485347052000698
1367	arahy.Tifrunner.gnm2.ann2.Ah09g274800	turquoise	-0.444059798985108	-0.708168779035155
2081	arahy.Tifrunner.gnm2.ann2.Ah01g240200	turquoise	-0.44366014260215	-0.413913278999615
1737	arahy.Tifrunner.gnm2.ann2.Ah15g037900	turquoise	0.443457210068497	0.541512729543433
312	arahy.Tifrunner.gnm2.ann2.Ah19g535700	turquoise	-0.44308539792079	-0.403268041750504
1326	arahy.Tifrunner.gnm2.ann2.Ah12g216300	turquoise	-0.442585722188316	-0.365829202734648
1554	arahy.Tifrunner.gnm2.ann2.Ah01g146500	turquoise	-0.442063244569173	-0.4830754520541
1775	arahy.Tifrunner.gnm2.ann2.Ah13g648200	turquoise	0.441345166313662	0.393307175370716
1423	arahy.Tifrunner.gnm2.ann2.Ah19g512400	turquoise	-0.441241248161171	-0.632522447880892
1914	arahy.Tifrunner.gnm2.ann2.Ah02g339400	turquoise	-0.440193969428369	-0.347402982456491
1595	arahy.Tifrunner.gnm2.ann2.Ah08g225200	turquoise	-0.438631417566472	-0.573608153215331
1645	arahy.Tifrunner.gnm2.ann2.Ah09g409700	turquoise	-0.438257129054035	-0.60321225179457
311	arahy.Tifrunner.gnm2.ann2.Ah13g650000	turquoise	-0.438205969716564	-0.282932721613453
2071	arahy.Tifrunner.gnm2.ann2.Ah13g587300	turquoise	-0.43609178423623	-0.261767169050249
1517	arahy.Tifrunner.gnm2.ann2.Ah02g069100	turquoise	-0.434541112223062	-0.615456114688598
1377	arahy.Tifrunner.gnm2.ann2.Ah03g126900	turquoise	-0.432517919275352	-0.353497207825987
355	arahy.Tifrunner.gnm2.ann2.Ah11g368300	turquoise	-0.432467756621943	-0.385204821648672
76	arahy.Tifrunner.gnm2.ann2.Ah03g188800	turquoise	0.43160022093339	0.446423465849255
1805	arahy.Tifrunner.gnm2.ann2.Ah17g295700	turquoise	0.429128553086845	0.438131056355993
1913	arahy.Tifrunner.gnm2.ann2.Ah04g414800	turquoise	-0.428493509424411	-0.603174319589499
1693	arahy.Tifrunner.gnm2.ann2.Ah13g431900	turquoise	-0.427423218094186	-0.307723420674075
1804	arahy.Tifrunner.gnm2.ann2.Ah17g079400	turquoise	0.423938615081441	0.546197069424337
2022	arahy.Tifrunner.gnm2.ann2.Ah12g273200	turquoise	-0.423747003220703	-0.394472686681714
1621	arahy.Tifrunner.gnm2.ann2.Ah01g101600	turquoise	-0.420883961203241	-0.417477245503569
2091	arahy.Tifrunner.gnm2.ann2.Ah11g379800	turquoise	0.418720095869776	0.538127869574697
1567	arahy.Tifrunner.gnm2.ann2.Ah13g630200	turquoise	-0.41844881218121	-0.375131202001858
1430	arahy.Tifrunner.gnm2.ann2.Ah03g550500	turquoise	-0.415788302455299	-0.431675431497697
1484	arahy.Tifrunner.gnm2.ann2.Ah16g203600	turquoise	-0.414700412515121	-0.480848919344746
1941	arahy.Tifrunner.gnm2.ann2.Ah07g028100	turquoise	-0.414117328913876	-0.70068778862446
862	arahy.Tifrunner.gnm2.ann2.Ah18g008400	turquoise	0.413550426002629	0.461995971861785
681	arahy.Tifrunner.gnm2.ann2.Ah03g324600	turquoise	0.413117509556089	0.390497552278802
1930	arahy.Tifrunner.gnm2.ann2.Ah13g531000	turquoise	-0.412294180587507	-0.471951345102971
1779	arahy.Tifrunner.gnm2.ann2.Ah17g381300	turquoise	0.411816707458391	0.37601306344425
1672	arahy.Tifrunner.gnm2.ann2.Ah13g162900	turquoise	-0.411498046069292	-0.322400360764877
352	arahy.Tifrunner.gnm2.ann2.Ah10g367500	turquoise	-0.41140814718114	-0.392161087432791
1939	arahy.Tifrunner.gnm2.ann2.Ah15g251100	turquoise	-0.410294301677789	-0.593455945263779
2092	arahy.Tifrunner.gnm2.ann2.Ah14g518600	turquoise	-0.406336116941781	-0.33269095328386
896	arahy.Tifrunner.gnm2.ann2.Ah15g029800	turquoise	0.406144191231146	0.343258258978048
1411	arahy.Tifrunner.gnm2.ann2.Ah11g101700	turquoise	-0.405991703856961	-0.286023181080111
1814	arahy.Tifrunner.gnm2.ann2.Ah07g166900	turquoise	0.403951594425723	0.480647812317115
288	arahy.Tifrunner.gnm2.ann2.Ah12g472600	turquoise	0.403879353827882	0.317833870763328
2080	arahy.Tifrunner.gnm2.ann2.Ah17g008200	turquoise	-0.403700781948009	-0.336527748073344
1343	arahy.Tifrunner.gnm2.ann2.Ah16g514900	turquoise	-0.400795572298015	-0.352084621642809
1653	arahy.Tifrunner.gnm2.ann2.Ah03g308400	turquoise	-0.399951641933451	-0.375081902545224
62	arahy.Tifrunner.gnm2.ann2.Ah17g298400	turquoise	0.399912098836968	0.448186910298996
606	arahy.Tifrunner.gnm2.ann2.Ah02g304500	turquoise	0.397960043793214	0.423795952577932
1592	arahy.Tifrunner.gnm2.ann2.Ah11g052500	turquoise	-0.397657087552588	-0.607387361550249
1718	arahy.Tifrunner.gnm2.ann2.Ah05g306500	turquoise	-0.397398501420636	-0.302180867513915
2073	arahy.Tifrunner.gnm2.ann2.Ah13g520100	turquoise	0.396299971569502	0.657458592457389
1451	arahy.Tifrunner.gnm2.ann2.Ah10g248000	turquoise	-0.393476669236853	-0.561728375174163
[truncated: 100 more rows]
