# Supplementary material for: Genome‐wide identification and expression analysis reveals the drought‐response MAPK genes in peanut (Arachis hypogaea L.)
Source: Plant Genome. 2025 Dec 22;18(4):e70166. doi: 10.1002/tpg2.70166 (PMC12723341; doi:10.1002/tpg2.70166)
Supplement: Supplementary file 6 — Supporting Information [file TPG2-18-e70166-s007.csv]

	Gene	Module	MM	GS
666	arahy.Tifrunner.gnm2.ann2.Ah04g364200	blue	0.982324149692648	0.348625861858564
188	arahy.Tifrunner.gnm2.ann2.Ah20g055000	blue	0.971580057132167	0.518963796034001
769	arahy.Tifrunner.gnm2.ann2.Ah15g524800	blue	0.96945776374007	0.299890433566169
820	arahy.Tifrunner.gnm2.ann2.Ah18g381800	blue	0.969259310441987	0.501920296449613
691	arahy.Tifrunner.gnm2.ann2.Ah13g614200	blue	0.967457759205144	0.403269539293173
297	arahy.Tifrunner.gnm2.ann2.Ah03g570800	blue	0.967400915920454	0.334870323809136
632	arahy.Tifrunner.gnm2.ann2.Ah08g112800	blue	0.964771527709003	0.412306308789901
1094	arahy.Tifrunner.gnm2.ann2.Ah08g191100	blue	-0.963543482192781	-0.247883085628213
122	arahy.Tifrunner.gnm2.ann2.Ah19g558400	blue	0.963441931830197	0.469333309453563
781	arahy.Tifrunner.gnm2.ann2.Ah03g479100	blue	0.962368262142807	0.287837381543356
602	arahy.Tifrunner.gnm2.ann2.Ah04g031900	blue	0.96097108322847	0.466645741056718
18	arahy.Tifrunner.gnm2.ann2.Ah06g039800	blue	0.960622608691135	0.263246936006275
704	arahy.Tifrunner.gnm2.ann2.Ah04g398100	blue	0.960494545635237	0.395489368725471
359	arahy.Tifrunner.gnm2.ann2.Ah15g160200	blue	0.960147488593367	0.523583366689839
260	arahy.Tifrunner.gnm2.ann2.Ah04g267700	blue	0.958852151316031	0.531835254242531
846	arahy.Tifrunner.gnm2.ann2.Ah13g508900	blue	0.958794358863492	0.280689345409308
692	arahy.Tifrunner.gnm2.ann2.Ah01g323300	blue	0.958693807942098	0.505739609182061
764	arahy.Tifrunner.gnm2.ann2.Ah04g030100	blue	0.95863824927461	0.515791473020731
258	arahy.Tifrunner.gnm2.ann2.Ah20g487700	blue	0.957508096879277	0.365546149213559
521	arahy.Tifrunner.gnm2.ann2.Ah06g132900	blue	0.957269291152467	0.456288891139298
1051	arahy.Tifrunner.gnm2.ann2.Ah08g087400	blue	-0.957011471309224	-0.46885344590068
798	arahy.Tifrunner.gnm2.ann2.Ah16g028200	blue	0.956802434851437	0.541616882205151
725	arahy.Tifrunner.gnm2.ann2.Ah17g493500	blue	0.956402441048524	0.503249878016944
805	arahy.Tifrunner.gnm2.ann2.Ah20g055100	blue	0.956353191604046	0.500892514612767
1302	arahy.Tifrunner.gnm2.ann2.Ah03g357500	blue	0.95607523150577	0.449234178451208
893	arahy.Tifrunner.gnm2.ann2.Ah19g062500	blue	-0.954608892542956	-0.440921881826268
661	arahy.Tifrunner.gnm2.ann2.Ah15g361700	blue	0.953449268631139	0.430640331930289
531	arahy.Tifrunner.gnm2.ann2.Ah20g054900	blue	0.952685635657547	0.432460717063701
117	arahy.Tifrunner.gnm2.ann2.Ah09g412900	blue	0.952660147254951	0.532397750213063
180	arahy.Tifrunner.gnm2.ann2.Ah10g033300	blue	0.951690315142052	0.490132033919077
381	arahy.Tifrunner.gnm2.ann2.Ah13g512500	blue	0.951484812568266	0.384525637320728
475	arahy.Tifrunner.gnm2.ann2.Ah13g598500	blue	0.951184345872157	0.377909044307073
629	arahy.Tifrunner.gnm2.ann2.Ah17g250200	blue	0.950502366189777	0.397063347721164
1220	arahy.Tifrunner.gnm2.ann2.Ah10g091000	blue	0.94976938283455	0.587070006566578
184	arahy.Tifrunner.gnm2.ann2.Ah05g400200	blue	0.949499079308285	0.348008541803398
543	arahy.Tifrunner.gnm2.ann2.Ah03g514300	blue	0.949464578954763	0.300403534297312
23	arahy.Tifrunner.gnm2.ann2.Ah19g491500	blue	0.949365877210922	0.222702246688543
699	arahy.Tifrunner.gnm2.ann2.Ah10g380800	blue	0.949172007844784	0.516956062320372
792	arahy.Tifrunner.gnm2.ann2.Ah05g185800	blue	0.948400526862099	0.516243966015217
368	arahy.Tifrunner.gnm2.ann2.Ah10g370200	blue	0.947973470542248	0.531724259720846
1059	arahy.Tifrunner.gnm2.ann2.Ah19g062600	blue	-0.947455700140797	-0.42537536831641
501	arahy.Tifrunner.gnm2.ann2.Ah14g313300	blue	0.94674619599438	0.442818961573279
335	arahy.Tifrunner.gnm2.ann2.Ah19g505000	blue	0.945582534657165	0.476566121407924
612	arahy.Tifrunner.gnm2.ann2.Ah09g452200	blue	0.945380333518366	0.421568907005538
743	arahy.Tifrunner.gnm2.ann2.Ah11g124000	blue	0.945168616129378	0.487283118203751
739	arahy.Tifrunner.gnm2.ann2.Ah08g120300	blue	0.944395442220672	0.395408289739052
825	arahy.Tifrunner.gnm2.ann2.Ah14g044400	blue	0.943577555764998	0.553832204494316
757	arahy.Tifrunner.gnm2.ann2.Ah03g019300	blue	0.942692016926476	0.399070036568691
852	arahy.Tifrunner.gnm2.ann2.Ah03g513300	blue	0.941854932789968	0.416432146894856
4	arahy.Tifrunner.gnm2.ann2.Ah05g219700	blue	0.941603467489945	0.601450075067967
1050	arahy.Tifrunner.gnm2.ann2.Ah16g511200	blue	-0.940755263978095	-0.290422408872935
148	arahy.Tifrunner.gnm2.ann2.Ah08g307000	blue	0.940183725677603	0.473420344747861
444	arahy.Tifrunner.gnm2.ann2.Ah09g016900	blue	0.940000045573774	0.304879245192449
779	arahy.Tifrunner.gnm2.ann2.Ah01g188200	blue	0.939683778170009	0.505117651110053
100	arahy.Tifrunner.gnm2.ann2.Ah15g126200	blue	0.939194358261959	0.540853660378807
540	arahy.Tifrunner.gnm2.ann2.Ah09g137000	blue	0.93879546618915	0.186412048602302
1248	arahy.Tifrunner.gnm2.ann2.Ah03g049100	blue	0.93875803562573	0.402848602670273
1452	arahy.Tifrunner.gnm2.ann2.Ah14g051200	blue	-0.937567279010264	-0.406146179798835
189	arahy.Tifrunner.gnm2.ann2.Ah07g309900	blue	0.936987577021944	0.118906038279316
827	arahy.Tifrunner.gnm2.ann2.Ah19g019500	blue	0.936960582639343	0.550449100006088
734	arahy.Tifrunner.gnm2.ann2.Ah02g155700	blue	0.936709416939701	0.487840111179844
649	arahy.Tifrunner.gnm2.ann2.Ah20g478400	blue	0.936688318703695	0.589962812481569
713	arahy.Tifrunner.gnm2.ann2.Ah16g021800	blue	0.936453922457728	0.495132131725678
194	arahy.Tifrunner.gnm2.ann2.Ah09g394400	blue	0.93640825834946	0.465870872755139
1112	arahy.Tifrunner.gnm2.ann2.Ah08g096500	blue	0.936235567005407	0.367784969043555
1239	arahy.Tifrunner.gnm2.ann2.Ah05g292100	blue	0.935962099177241	0.420474185236091
1415	arahy.Tifrunner.gnm2.ann2.Ah04g006400	blue	-0.93581048886272	-0.510310926773348
1305	arahy.Tifrunner.gnm2.ann2.Ah15g162500	blue	0.935722189243322	0.373645363292941
542	arahy.Tifrunner.gnm2.ann2.Ah04g274200	blue	0.935598889874068	0.555932629148126
731	arahy.Tifrunner.gnm2.ann2.Ah03g482400	blue	0.935312031006165	0.260945815116495
552	arahy.Tifrunner.gnm2.ann2.Ah11g139600	blue	0.934454127543142	0.621208082279913
95	arahy.Tifrunner.gnm2.ann2.Ah18g401200	blue	0.934053163129316	0.13394052955843
58	arahy.Tifrunner.gnm2.ann2.Ah09g008700	blue	0.933979616047302	0.563800395871672
506	arahy.Tifrunner.gnm2.ann2.Ah13g391400	blue	0.932231507610342	0.261567955140638
291	arahy.Tifrunner.gnm2.ann2.Ah18g067600	blue	0.931992893040196	0.233788239508347
670	arahy.Tifrunner.gnm2.ann2.Ah15g471500	blue	0.931011174962364	0.473774977808436
420	arahy.Tifrunner.gnm2.ann2.Ah03g451300	blue	0.930128639967218	0.307813523849134
329	arahy.Tifrunner.gnm2.ann2.Ah09g128600	blue	0.929842081111366	0.479615990386543
249	arahy.Tifrunner.gnm2.ann2.Ah18g025800	blue	0.92963123625287	0.276811379984468
608	arahy.Tifrunner.gnm2.ann2.Ah14g467600	blue	0.929348590854314	0.295805150447595
1337	arahy.Tifrunner.gnm2.ann2.Ah20g064200	blue	0.928602135256235	0.487965659700062
729	arahy.Tifrunner.gnm2.ann2.Ah11g444900	blue	0.927549293874396	0.332098673540684
623	arahy.Tifrunner.gnm2.ann2.Ah09g336500	blue	0.927428097003225	0.401951645118006
842	arahy.Tifrunner.gnm2.ann2.Ah08g347700	blue	0.927405398380417	0.411953365177263
101	arahy.Tifrunner.gnm2.ann2.Ah19g310600	blue	0.92733767676532	0.445735130656844
947	arahy.Tifrunner.gnm2.ann2.Ah08g053500	blue	-0.927294825097392	-0.480212243330717
1012	arahy.Tifrunner.gnm2.ann2.Ah16g494800	blue	-0.927093377235542	-0.417263431953609
969	arahy.Tifrunner.gnm2.ann2.Ah20g086700	blue	-0.926815842544553	-0.349595871650566
405	arahy.Tifrunner.gnm2.ann2.Ah12g447100	blue	0.926714938612474	0.483611041459472
505	arahy.Tifrunner.gnm2.ann2.Ah13g370200	blue	0.926707716498376	0.576824994305372
836	arahy.Tifrunner.gnm2.ann2.Ah04g398400	blue	0.926627918792038	0.249053235756661
474	arahy.Tifrunner.gnm2.ann2.Ah01g296400	blue	0.926366540708537	0.431110741369068
610	arahy.Tifrunner.gnm2.ann2.Ah12g083300	blue	0.9262929508328	0.201540053325508
242	arahy.Tifrunner.gnm2.ann2.Ah20g319100	blue	0.926273332646424	0.518163584635941
878	arahy.Tifrunner.gnm2.ann2.Ah09g363600	blue	0.926147520329166	0.264023931411032
697	arahy.Tifrunner.gnm2.ann2.Ah01g003900	blue	0.925437503534915	0.25052695354324
181	arahy.Tifrunner.gnm2.ann2.Ah09g434900	blue	0.924611385491267	0.476928393836565
195	arahy.Tifrunner.gnm2.ann2.Ah08g306800	blue	0.924549517940658	0.442174475279544
508	arahy.Tifrunner.gnm2.ann2.Ah08g290100	blue	0.924539014613337	0.579168911601224
145	arahy.Tifrunner.gnm2.ann2.Ah07g067200	blue	0.923014566662406	0.439595389380405
801	arahy.Tifrunner.gnm2.ann2.Ah14g024400	blue	0.922146484541475	0.58030155982585
562	arahy.Tifrunner.gnm2.ann2.Ah17g432600	blue	0.92213778395998	0.554326050558306
12	arahy.Tifrunner.gnm2.ann2.Ah01g030000	blue	0.922099295816461	0.354752868302582
566	arahy.Tifrunner.gnm2.ann2.Ah08g245500	blue	0.921499594688741	0.398456227043504
461	arahy.Tifrunner.gnm2.ann2.Ah19g558800	blue	0.920737624308468	0.498329140027719
631	arahy.Tifrunner.gnm2.ann2.Ah05g434200	blue	0.920465021718363	0.546664340481606
119	arahy.Tifrunner.gnm2.ann2.Ah13g544500	blue	0.92045612197173	0.274803955024619
550	arahy.Tifrunner.gnm2.ann2.Ah04g039600	blue	0.920159060644828	0.633593433728439
519	arahy.Tifrunner.gnm2.ann2.Ah12g312700	blue	0.919286433982513	0.23097079738131
29	arahy.Tifrunner.gnm2.ann2.Ah16g018900	blue	0.91910124145153	0.102942539532069
163	arahy.Tifrunner.gnm2.ann2.Ah11g023100	blue	0.919097719091435	0.451384928333307
199	arahy.Tifrunner.gnm2.ann2.Ah03g567700	blue	0.918822515134026	0.134460580771229
974	arahy.Tifrunner.gnm2.ann2.Ah17g410200	blue	-0.918809473331344	-0.484931516843614
96	arahy.Tifrunner.gnm2.ann2.Ah13g328300	blue	0.918755324202279	0.462618043256143
738	arahy.Tifrunner.gnm2.ann2.Ah18g125900	blue	0.918699364890511	0.328162944334244
858	arahy.Tifrunner.gnm2.ann2.Ah04g015800	blue	0.918492936285051	0.499800133460615
826	arahy.Tifrunner.gnm2.ann2.Ah19g454800	blue	0.918421036631647	0.259586756445106
800	arahy.Tifrunner.gnm2.ann2.Ah02g295100	blue	0.91799082025541	0.329517746049394
485	arahy.Tifrunner.gnm2.ann2.Ah08g142600	blue	0.917837447835686	0.242255235993172
1420	arahy.Tifrunner.gnm2.ann2.Ah14g013400	blue	-0.917803747235225	-0.490295120930893
498	arahy.Tifrunner.gnm2.ann2.Ah20g428900	blue	0.917655820618291	0.362628570548936
283	arahy.Tifrunner.gnm2.ann2.Ah02g341600	blue	0.917357007070916	0.0648982617146785
495	arahy.Tifrunner.gnm2.ann2.Ah11g427700	blue	0.917051661280676	0.23721323396785
962	arahy.Tifrunner.gnm2.ann2.Ah14g377000	blue	-0.916509420728649	-0.356851811809935
183	arahy.Tifrunner.gnm2.ann2.Ah02g270400	blue	0.916208402068462	0.216874995238911
277	arahy.Tifrunner.gnm2.ann2.Ah13g126000	blue	0.916016029775379	0.559902768777946
262	arahy.Tifrunner.gnm2.ann2.Ah03g092500	blue	0.915712764102266	0.536373909824934
557	arahy.Tifrunner.gnm2.ann2.Ah19g094300	blue	0.91553857199349	0.554465471851657
538	arahy.Tifrunner.gnm2.ann2.Ah20g005100	blue	0.915473475386241	0.625782800544528
305	arahy.Tifrunner.gnm2.ann2.Ah09g450000	blue	0.915372558711435	0.242285802686754
887	arahy.Tifrunner.gnm2.ann2.Ah16g373900	blue	-0.915207211709298	-0.174835364112793
618	arahy.Tifrunner.gnm2.ann2.Ah13g001700	blue	0.914960706269124	0.378428313268352
637	arahy.Tifrunner.gnm2.ann2.Ah17g479600	blue	0.914634143720108	0.384439999988361
303	arahy.Tifrunner.gnm2.ann2.Ah17g486100	blue	0.914436751421558	0.385316006804634
578	arahy.Tifrunner.gnm2.ann2.Ah05g353300	blue	0.91428552633111	0.497706261396274
341	arahy.Tifrunner.gnm2.ann2.Ah05g205000	blue	0.913744307980924	0.220544133753922
172	arahy.Tifrunner.gnm2.ann2.Ah13g125500	blue	0.913675692461926	0.144644058553423
352	arahy.Tifrunner.gnm2.ann2.Ah04g410200	blue	0.913272013479917	0.26672147189495
808	arahy.Tifrunner.gnm2.ann2.Ah08g245600	blue	0.913107914304772	0.166497106632168
598	arahy.Tifrunner.gnm2.ann2.Ah19g449500	blue	0.913098914294752	0.529987737442917
720	arahy.Tifrunner.gnm2.ann2.Ah20g493400	blue	0.912917931456488	0.524671393921316
221	arahy.Tifrunner.gnm2.ann2.Ah03g304400	blue	0.91252077922574	0.5090834657466
541	arahy.Tifrunner.gnm2.ann2.Ah18g224000	blue	0.912341496971843	0.105764961746829
611	arahy.Tifrunner.gnm2.ann2.Ah19g455600	blue	0.912304074477621	0.207004869304741
1118	arahy.Tifrunner.gnm2.ann2.Ah20g208300	blue	0.912216482912425	0.447368774174471
904	arahy.Tifrunner.gnm2.ann2.Ah20g039300	blue	-0.912175682689034	-0.487189114909361
462	arahy.Tifrunner.gnm2.ann2.Ah13g495400	blue	0.912080393536641	0.490677778307489
128	arahy.Tifrunner.gnm2.ann2.Ah08g088600	blue	0.910188241970219	0.505446950166279
811	arahy.Tifrunner.gnm2.ann2.Ah04g082200	blue	0.909526496688355	0.231111457584385
460	arahy.Tifrunner.gnm2.ann2.Ah03g466400	blue	0.909232778604029	0.619040834990935
222	arahy.Tifrunner.gnm2.ann2.Ah12g074300	blue	0.908801192823829	0.0586351330709258
1631	arahy.Tifrunner.gnm2.ann2.Ah03g513400	blue	0.9087787723006	0.388560114605201
1143	arahy.Tifrunner.gnm2.ann2.Ah09g407100	blue	0.90834718041774	0.62068998795088
711	arahy.Tifrunner.gnm2.ann2.Ah19g551800	blue	0.908117142639794	0.484013323587284
1092	arahy.Tifrunner.gnm2.ann2.Ah02g301600	blue	-0.907407586780638	-0.423293334192233
1388	arahy.Tifrunner.gnm2.ann2.Ah13g040000	blue	0.907315367552028	0.396385930170133
577	arahy.Tifrunner.gnm2.ann2.Ah01g312900	blue	0.906188035445976	0.608306382649911
42	arahy.Tifrunner.gnm2.ann2.Ah04g125000	blue	0.905791776169631	0.534111996437685
559	arahy.Tifrunner.gnm2.ann2.Ah17g155500	blue	0.905591554378381	0.416912109149677
1033	arahy.Tifrunner.gnm2.ann2.Ah14g190600	blue	-0.905565591181128	-0.438015295544727
770	arahy.Tifrunner.gnm2.ann2.Ah09g423200	blue	0.905506049169447	0.582294688541373
710	arahy.Tifrunner.gnm2.ann2.Ah09g150200	blue	0.904607800208732	0.56596920059716
407	arahy.Tifrunner.gnm2.ann2.Ah17g027600	blue	0.904583379208825	0.314560794384407
203	arahy.Tifrunner.gnm2.ann2.Ah20g050600	blue	0.90439204960004	0.386507127247866
984	arahy.Tifrunner.gnm2.ann2.Ah19g062700	blue	-0.904221368650863	-0.151946000097218
1009	arahy.Tifrunner.gnm2.ann2.Ah12g048000	blue	-0.903410835420229	-0.428142926584782
1049	arahy.Tifrunner.gnm2.ann2.Ah16g207900	blue	-0.903365182287929	-0.573910264668671
591	arahy.Tifrunner.gnm2.ann2.Ah08g225500	blue	0.903283620051605	0.583986298561079
11	arahy.Tifrunner.gnm2.ann2.Ah16g140600	blue	0.903278650864299	0.466862852253923
153	arahy.Tifrunner.gnm2.ann2.Ah15g549400	blue	0.903200626526452	0.0668978963394049
817	arahy.Tifrunner.gnm2.ann2.Ah13g598900	blue	0.903136432350315	0.180979958382844
1374	arahy.Tifrunner.gnm2.ann2.Ah12g046600	blue	0.90278956804804	0.293582297193443
755	arahy.Tifrunner.gnm2.ann2.Ah06g431100	blue	0.902771714034131	0.286426848865207
530	arahy.Tifrunner.gnm2.ann2.Ah03g032700	blue	0.902718473189236	0.231038941585108
1165	arahy.Tifrunner.gnm2.ann2.Ah11g430500	blue	0.902559475347927	0.393335681238996
348	arahy.Tifrunner.gnm2.ann2.Ah14g145500	blue	0.90252843871531	0.235337067411646
219	arahy.Tifrunner.gnm2.ann2.Ah08g281600	blue	0.90251438081631	0.521894700015897
931	arahy.Tifrunner.gnm2.ann2.Ah18g121800	blue	-0.90239821555756	-0.506415238486999
415	arahy.Tifrunner.gnm2.ann2.Ah04g233100	blue	0.902294974264919	0.608845005409584
144	arahy.Tifrunner.gnm2.ann2.Ah05g079500	blue	0.902136732736117	0.438880446161954
1115	arahy.Tifrunner.gnm2.ann2.Ah17g094400	blue	0.902126465513621	0.513036503433468
1003	arahy.Tifrunner.gnm2.ann2.Ah06g179400	blue	-0.901524633878142	-0.455003941297703
814	arahy.Tifrunner.gnm2.ann2.Ah16g100700	blue	0.901522801690417	0.212894524793327
1002	arahy.Tifrunner.gnm2.ann2.Ah18g073600	blue	-0.90146571884342	-0.153234493708152
110	arahy.Tifrunner.gnm2.ann2.Ah05g347700	blue	0.90075847730707	0.481989389934189
1304	arahy.Tifrunner.gnm2.ann2.Ah20g469600	blue	0.900569026302097	0.404933099788458
991	arahy.Tifrunner.gnm2.ann2.Ah08g227700	blue	-0.900446166649073	-0.117944382182292
446	arahy.Tifrunner.gnm2.ann2.Ah16g392700	blue	0.900188197552906	0.368456219732058
319	arahy.Tifrunner.gnm2.ann2.Ah08g301300	blue	0.900183854033453	0.0846653291490947
1084	arahy.Tifrunner.gnm2.ann2.Ah09g076200	blue	-0.900124955717772	-0.527623348013083
1276	arahy.Tifrunner.gnm2.ann2.Ah11g443600	blue	0.899611967554994	0.502287855292339
133	arahy.Tifrunner.gnm2.ann2.Ah11g478100	blue	0.899437637996407	0.641608313112702
816	arahy.Tifrunner.gnm2.ann2.Ah14g002600	blue	0.899185256936889	0.380035716485923
997	arahy.Tifrunner.gnm2.ann2.Ah10g406800	blue	-0.898982483678462	-0.424105987415677
375	arahy.Tifrunner.gnm2.ann2.Ah09g216500	blue	0.89878989420169	0.547098888830165
1284	arahy.Tifrunner.gnm2.ann2.Ah18g227300	blue	0.898775553403415	0.420370956926174
62	arahy.Tifrunner.gnm2.ann2.Ah20g109300	blue	0.898643870179438	0.0267780944095552
239	arahy.Tifrunner.gnm2.ann2.Ah12g044900	blue	0.89839565308693	0.412157569324517
1127	arahy.Tifrunner.gnm2.ann2.Ah08g363500	blue	0.898198068380244	0.539173166826106
833	arahy.Tifrunner.gnm2.ann2.Ah08g106200	blue	0.897656836669206	0.311377825731434
544	arahy.Tifrunner.gnm2.ann2.Ah19g480500	blue	0.897503549216021	0.148099997637031
243	arahy.Tifrunner.gnm2.ann2.Ah14g319600	blue	0.897402037435719	0.610282633914087
36	arahy.Tifrunner.gnm2.ann2.Ah02g342300	blue	0.897260439598319	0.0554088448697151
726	arahy.Tifrunner.gnm2.ann2.Ah14g313900	blue	0.896602831948466	0.446496889054469
590	arahy.Tifrunner.gnm2.ann2.Ah03g256200	blue	0.896316332677591	0.563878935705131
379	arahy.Tifrunner.gnm2.ann2.Ah11g022800	blue	0.896252941428336	0.363334291143597
733	arahy.Tifrunner.gnm2.ann2.Ah15g497700	blue	0.896249929552652	0.598342464393021
206	arahy.Tifrunner.gnm2.ann2.Ah09g015100	blue	0.896118601904406	0.350407690760468
831	arahy.Tifrunner.gnm2.ann2.Ah03g437600	blue	0.895457336650001	0.658850060636272
1454	arahy.Tifrunner.gnm2.ann2.Ah15g549800	blue	-0.894374430888691	-0.45278159929148
98	arahy.Tifrunner.gnm2.ann2.Ah18g257100	blue	0.894116064265921	0.237375680323997
821	arahy.Tifrunner.gnm2.ann2.Ah11g044300	blue	0.893835130440927	0.478420439118284
1351	arahy.Tifrunner.gnm2.ann2.Ah13g252700	blue	0.893793042829146	0.530205257804766
320	arahy.Tifrunner.gnm2.ann2.Ah20g094200	blue	0.893729748790426	0.365721108885338
307	arahy.Tifrunner.gnm2.ann2.Ah13g284700	blue	0.893497736203853	0.554314036918791
665	arahy.Tifrunner.gnm2.ann2.Ah13g577400	blue	0.893224237466017	0.345561624084326
835	arahy.Tifrunner.gnm2.ann2.Ah15g140800	blue	0.893005850949267	0.443789584127147
380	arahy.Tifrunner.gnm2.ann2.Ah06g200200	blue	0.893000382817524	0.0798534596925258
786	arahy.Tifrunner.gnm2.ann2.Ah14g026500	blue	0.891674528606343	0.0910774748279263
843	arahy.Tifrunner.gnm2.ann2.Ah11g456900	blue	0.891479921834983	0.550592825807665
1031	arahy.Tifrunner.gnm2.ann2.Ah03g280300	blue	-0.891463917610126	-0.385626514901002
660	arahy.Tifrunner.gnm2.ann2.Ah07g231000	blue	0.891361084893646	0.547029772828614
69	arahy.Tifrunner.gnm2.ann2.Ah17g148800	blue	0.891329811060092	0.603650877644458
313	arahy.Tifrunner.gnm2.ann2.Ah14g059100	blue	0.890959961840086	0.0499443682332556
642	arahy.Tifrunner.gnm2.ann2.Ah19g288600	blue	0.890739179209206	0.611926789785012
1466	arahy.Tifrunner.gnm2.ann2.Ah05g464200	blue	-0.890624502819022	-0.596371914780796
1106	arahy.Tifrunner.gnm2.ann2.Ah19g405700	blue	-0.890405781704158	-0.59021189551387
454	arahy.Tifrunner.gnm2.ann2.Ah12g379100	blue	0.890363577434662	0.459591461587972
52	arahy.Tifrunner.gnm2.ann2.Ah02g362100	blue	0.890255555866731	0.041557411200379
16	arahy.Tifrunner.gnm2.ann2.Ah13g475000	blue	0.889750192796267	0.350446893309537
1335	arahy.Tifrunner.gnm2.ann2.Ah19g544500	blue	0.889683244609073	0.369868934051176
1040	arahy.Tifrunner.gnm2.ann2.Ah11g035700	blue	-0.889679939730862	-0.599879869083795
674	arahy.Tifrunner.gnm2.ann2.Ah08g071300	blue	0.88880806787956	0.434728423019777
526	arahy.Tifrunner.gnm2.ann2.Ah07g285700	blue	0.88857365491343	0.210174006554467
353	arahy.Tifrunner.gnm2.ann2.Ah18g196300	blue	0.888355859017731	0.504148014265732
717	arahy.Tifrunner.gnm2.ann2.Ah19g537100	blue	0.887744182998394	0.188157730930775
926	arahy.Tifrunner.gnm2.ann2.Ah18g237700	blue	-0.887631205305974	-0.317570565789716
1266	arahy.Tifrunner.gnm2.ann2.Ah03g230300	blue	0.88734653184717	0.57350554398997
445	arahy.Tifrunner.gnm2.ann2.Ah19g173900	blue	0.887285323445643	0.487484872670088
1125	arahy.Tifrunner.gnm2.ann2.Ah04g017300	blue	0.887212636297617	0.63033848921276
162	arahy.Tifrunner.gnm2.ann2.Ah19g007800	blue	0.886887527200559	0.322383354286887
459	arahy.Tifrunner.gnm2.ann2.Ah17g170200	blue	0.886780683717749	0.661219818167301
109	arahy.Tifrunner.gnm2.ann2.Ah06g311500	blue	0.88613541426631	0.441773063812053
472	arahy.Tifrunner.gnm2.ann2.Ah09g131700	blue	0.886066144534046	-0.000524016801468426
1319	arahy.Tifrunner.gnm2.ann2.Ah20g139300	blue	0.885946789621921	0.545750235453117
500	arahy.Tifrunner.gnm2.ann2.Ah19g454200	blue	0.885859729520068	0.0896351003026364
155	arahy.Tifrunner.gnm2.ann2.Ah19g033600	blue	0.885133411839739	0.239227755826395
64	arahy.Tifrunner.gnm2.ann2.Ah01g281300	blue	0.884687494500938	0.467617518608876
780	arahy.Tifrunner.gnm2.ann2.Ah17g150300	blue	0.884677615688499	0.385793019228064
493	arahy.Tifrunner.gnm2.ann2.Ah02g229500	blue	0.884673800537589	0.100103276575085
311	arahy.Tifrunner.gnm2.ann2.Ah11g411500	blue	0.88438991780431	0.428144431353399
146	arahy.Tifrunner.gnm2.ann2.Ah14g094200	blue	0.884383440317025	0.171429861397089
91	arahy.Tifrunner.gnm2.ann2.Ah18g367200	blue	0.884193216529081	0.613743035299064
271	arahy.Tifrunner.gnm2.ann2.Ah12g338800	blue	0.88403919447413	0.561084813863569
1340	arahy.Tifrunner.gnm2.ann2.Ah10g147500	blue	0.883441696989245	0.517093142335098
662	arahy.Tifrunner.gnm2.ann2.Ah13g020600	blue	0.883072554914613	0.163471384895555
478	arahy.Tifrunner.gnm2.ann2.Ah10g032200	blue	0.882753250063402	0.572791637188449
365	arahy.Tifrunner.gnm2.ann2.Ah11g006100	blue	0.882622741010521	0.485579530295146
970	arahy.Tifrunner.gnm2.ann2.Ah09g292600	blue	-0.882581426968434	-0.159984358928648
1361	arahy.Tifrunner.gnm2.ann2.Ah01g345800	blue	0.882233826243008	0.581725830520212
494	arahy.Tifrunner.gnm2.ann2.Ah09g041400	blue	0.882188854525096	0.408176803947846
39	arahy.Tifrunner.gnm2.ann2.Ah02g369800	blue	0.8817012412855	0.628595114329533
173	arahy.Tifrunner.gnm2.ann2.Ah14g026600	blue	0.881687128075473	0.643536115319181
40	arahy.Tifrunner.gnm2.ann2.Ah18g175100	blue	0.880164747578953	0.632426881749935
1231	arahy.Tifrunner.gnm2.ann2.Ah16g188900	blue	0.880158849465293	0.454099815237123
1240	arahy.Tifrunner.gnm2.ann2.Ah01g432200	blue	0.87999448802972	0.485982738990661
1032	arahy.Tifrunner.gnm2.ann2.Ah05g440700	blue	-0.879725807671781	-0.198706965387839
745	arahy.Tifrunner.gnm2.ann2.Ah15g042200	blue	0.879395326300962	0.389265630745385
1014	arahy.Tifrunner.gnm2.ann2.Ah05g430200	blue	-0.878636194547054	-0.448988701343291
1262	arahy.Tifrunner.gnm2.ann2.Ah17g457600	blue	0.878235619938996	0.271840896895746
496	arahy.Tifrunner.gnm2.ann2.Ah19g155700	blue	0.878183207173433	0.311734938598718
1378	arahy.Tifrunner.gnm2.ann2.Ah08g360900	blue	0.878160175048787	0.415183423997594
489	arahy.Tifrunner.gnm2.ann2.Ah01g295900	blue	0.878012366066181	0.502533442427413
439	arahy.Tifrunner.gnm2.ann2.Ah06g415300	blue	0.877934379051418	0.266814216453021
113	arahy.Tifrunner.gnm2.ann2.Ah15g117900	blue	0.877894441438564	0.431102280480876
476	arahy.Tifrunner.gnm2.ann2.Ah08g363700	blue	0.877798590595426	0.542710516757092
636	arahy.Tifrunner.gnm2.ann2.Ah04g410300	blue	0.877776319807709	0.521592549549095
845	arahy.Tifrunner.gnm2.ann2.Ah19g483300	blue	0.877392619890692	0.127889612290902
791	arahy.Tifrunner.gnm2.ann2.Ah08g256400	blue	0.877382862127945	0.639443624199462
159	arahy.Tifrunner.gnm2.ann2.Ah15g132100	blue	0.877245042029523	0.114849930601973
1412	arahy.Tifrunner.gnm2.ann2.Ah16g033600	blue	-0.877219627131276	-0.352382920756852
322	arahy.Tifrunner.gnm2.ann2.Ah09g231700	blue	0.877206696357087	0.349300307853291
708	arahy.Tifrunner.gnm2.ann2.Ah15g498800	blue	0.877118912928108	0.221466071338531
910	arahy.Tifrunner.gnm2.ann2.Ah20g158500	blue	-0.877061574779804	-0.476515093566695
1281	arahy.Tifrunner.gnm2.ann2.Ah01g441800	blue	0.877045369840522	0.632868928906864
784	arahy.Tifrunner.gnm2.ann2.Ah19g146500	blue	0.877017536914475	0.588890823988083
41	arahy.Tifrunner.gnm2.ann2.Ah11g444500	blue	0.876959569453826	0.438780284949683
61	arahy.Tifrunner.gnm2.ann2.Ah15g457600	blue	0.876846094520537	0.420145418880612
939	arahy.Tifrunner.gnm2.ann2.Ah06g028200	blue	-0.876597186862775	-0.488310023096965
643	arahy.Tifrunner.gnm2.ann2.Ah18g019500	blue	0.876263009419023	0.503911828351162
1140	arahy.Tifrunner.gnm2.ann2.Ah17g054900	blue	0.876022400342183	0.558867701520565
952	arahy.Tifrunner.gnm2.ann2.Ah19g230600	blue	-0.875752804982535	-0.323110715006547
232	arahy.Tifrunner.gnm2.ann2.Ah13g642700	blue	0.875675353649873	0.205356304777809
1353	arahy.Tifrunner.gnm2.ann2.Ah09g145600	blue	0.875513011150274	0.358027785696164
139	arahy.Tifrunner.gnm2.ann2.Ah02g027300	blue	0.875229138788464	-0.0388782234984125
1052	arahy.Tifrunner.gnm2.ann2.Ah03g226800	blue	-0.875102359485132	-0.235825313613254
1073	arahy.Tifrunner.gnm2.ann2.Ah12g445600	blue	-0.875073211551806	-0.394212167974103
1209	arahy.Tifrunner.gnm2.ann2.Ah08g110400	blue	0.874965080465577	0.445633561647416
409	arahy.Tifrunner.gnm2.ann2.Ah08g156000	blue	0.874949264205901	0.115931699970075
788	arahy.Tifrunner.gnm2.ann2.Ah10g041000	blue	0.874925815315863	0.573156440896625
773	arahy.Tifrunner.gnm2.ann2.Ah05g414400	blue	0.874627531645735	-0.0663993841878286
346	arahy.Tifrunner.gnm2.ann2.Ah19g455500	blue	0.874564925073409	0.0803669403104468
480	arahy.Tifrunner.gnm2.ann2.Ah19g455300	blue	0.874543264481585	0.0432775318319994
1468	arahy.Tifrunner.gnm2.ann2.Ah13g520900	blue	-0.874338084041932	-0.418478617002202
440	arahy.Tifrunner.gnm2.ann2.Ah19g464600	blue	0.873859571726301	0.5640198093416
65	arahy.Tifrunner.gnm2.ann2.Ah05g397200	blue	0.873538114632682	0.0136553361114024
421	arahy.Tifrunner.gnm2.ann2.Ah01g441900	blue	0.873475733087548	0.597876081379795
120	arahy.Tifrunner.gnm2.ann2.Ah02g327000	blue	0.873190161042233	0.588522892161571
881	arahy.Tifrunner.gnm2.ann2.Ah12g313100	blue	-0.872920952317184	-0.140844938320757
603	arahy.Tifrunner.gnm2.ann2.Ah12g289100	blue	0.872874358442386	0.455828293351346
664	arahy.Tifrunner.gnm2.ann2.Ah18g389500	blue	0.872298223735448	0.357913753339003
604	arahy.Tifrunner.gnm2.ann2.Ah07g083800	blue	0.872154391614336	0.255533466545393
1046	arahy.Tifrunner.gnm2.ann2.Ah20g039400	blue	-0.872153653898278	-0.594819054664483
1352	arahy.Tifrunner.gnm2.ann2.Ah15g070800	blue	0.87190540709919	0.529498208277965
1296	arahy.Tifrunner.gnm2.ann2.Ah03g088200	blue	0.871613790473211	0.381603637207742
458	arahy.Tifrunner.gnm2.ann2.Ah20g041000	blue	0.871520803668503	0.332487608540279
615	arahy.Tifrunner.gnm2.ann2.Ah12g024900	blue	0.871493960181604	-0.0702588249655797
899	arahy.Tifrunner.gnm2.ann2.Ah10g231400	blue	-0.871361719882576	-0.365807919048267
1138	arahy.Tifrunner.gnm2.ann2.Ah04g057300	blue	0.871250881053344	0.614793897913099
584	arahy.Tifrunner.gnm2.ann2.Ah12g318100	blue	0.871098801232255	0.263145669941452
1414	arahy.Tifrunner.gnm2.ann2.Ah04g050400	blue	-0.871077440475584	-0.352903418434638
1357	arahy.Tifrunner.gnm2.ann2.Ah19g570200	blue	0.870799230533498	0.233962765693205
968	arahy.Tifrunner.gnm2.ann2.Ah01g056200	blue	-0.870783293428193	-0.561302159981734
355	arahy.Tifrunner.gnm2.ann2.Ah14g479300	blue	0.870505688420823	0.0693208383758719
1176	arahy.Tifrunner.gnm2.ann2.Ah15g108600	blue	0.870251106012814	0.426079681546349
57	arahy.Tifrunner.gnm2.ann2.Ah18g151400	blue	0.86985282602939	0.256033188357268
549	arahy.Tifrunner.gnm2.ann2.Ah15g517600	blue	0.869731570563446	-0.0217543851567726
1358	arahy.Tifrunner.gnm2.ann2.Ah19g196500	blue	0.869688852292192	0.378099801705714
689	arahy.Tifrunner.gnm2.ann2.Ah15g076400	blue	0.869147764303967	0.293867003277643
524	arahy.Tifrunner.gnm2.ann2.Ah04g039800	blue	0.869083627280796	0.667074601352892
1320	arahy.Tifrunner.gnm2.ann2.Ah13g120100	blue	0.869043859356079	0.41581251726137
67	arahy.Tifrunner.gnm2.ann2.Ah15g541600	blue	0.86896334410504	0.265508039672023
92	arahy.Tifrunner.gnm2.ann2.Ah17g439100	blue	0.868962253327629	0.40137720483106
132	arahy.Tifrunner.gnm2.ann2.Ah06g437700	blue	0.868635235972015	0.404662553539235
971	arahy.Tifrunner.gnm2.ann2.Ah18g105700	blue	-0.868469821210648	-0.629516914702991
667	arahy.Tifrunner.gnm2.ann2.Ah19g492000	blue	0.868403092947574	0.0515220328873453
920	arahy.Tifrunner.gnm2.ann2.Ah10g018600	blue	-0.868350915858392	-0.614248966821889
250	arahy.Tifrunner.gnm2.ann2.Ah19g520600	blue	0.86819036388418	0.565265544080033
995	arahy.Tifrunner.gnm2.ann2.Ah07g085500	blue	-0.868127229535869	-0.660993194176623
1372	arahy.Tifrunner.gnm2.ann2.Ah19g515900	blue	0.867796691055638	0.609091737867944
284	arahy.Tifrunner.gnm2.ann2.Ah05g290000	blue	0.867697078321323	0.136935091620765
684	arahy.Tifrunner.gnm2.ann2.Ah19g389100	blue	0.867428628961359	0.326049733924285
625	arahy.Tifrunner.gnm2.ann2.Ah04g386100	blue	0.867373149487475	0.362224641435612
7	arahy.Tifrunner.gnm2.ann2.Ah13g176600	blue	0.867135066594268	-0.0535988777621087
121	arahy.Tifrunner.gnm2.ann2.Ah14g003800	blue	0.866925949365094	0.510100687933356
275	arahy.Tifrunner.gnm2.ann2.Ah18g098800	blue	0.866465118578759	0.452182095270931
1238	arahy.Tifrunner.gnm2.ann2.Ah03g220200	blue	0.866011225625624	0.509099070279686
644	arahy.Tifrunner.gnm2.ann2.Ah10g025600	blue	0.865943958131717	0.620127122034993
48	arahy.Tifrunner.gnm2.ann2.Ah11g458900	blue	0.865903188619061	0.543421678646126
477	arahy.Tifrunner.gnm2.ann2.Ah11g205800	blue	0.865675673563254	0.45066445560969
818	arahy.Tifrunner.gnm2.ann2.Ah03g557300	blue	0.865665255578065	0.0763256685548904
1282	arahy.Tifrunner.gnm2.ann2.Ah17g127200	blue	0.864885652062184	0.577953849694301
1010	arahy.Tifrunner.gnm2.ann2.Ah13g574200	blue	-0.864717462393014	-0.253059899434278
1449	arahy.Tifrunner.gnm2.ann2.Ah19g017100	blue	-0.864470402495826	-0.43723615745533
466	arahy.Tifrunner.gnm2.ann2.Ah09g094200	blue	0.864134233307085	0.132213862506349
1275	arahy.Tifrunner.gnm2.ann2.Ah06g363700	blue	0.8639529653546	0.244779795484285
983	arahy.Tifrunner.gnm2.ann2.Ah20g042400	blue	-0.863911363095932	-0.507796713179803
1236	arahy.Tifrunner.gnm2.ann2.Ah11g444700	blue	0.863897974822026	0.273283499193164
1278	arahy.Tifrunner.gnm2.ann2.Ah17g275000	blue	0.863638448653786	0.372153346968386
1255	arahy.Tifrunner.gnm2.ann2.Ah20g200700	blue	0.863532567428964	0.48165000319999
1007	arahy.Tifrunner.gnm2.ann2.Ah16g160900	blue	-0.863313357616452	-0.189084777393542
1244	arahy.Tifrunner.gnm2.ann2.Ah20g301600	blue	0.863081230557753	0.598074424301018
1332	arahy.Tifrunner.gnm2.ann2.Ah13g256000	blue	0.862966786990653	0.621847989323276
209	arahy.Tifrunner.gnm2.ann2.Ah11g142900	blue	0.862963853656123	0.467556361589108
883	arahy.Tifrunner.gnm2.ann2.Ah13g134200	blue	-0.862884778914819	-0.249025464091822
1110	arahy.Tifrunner.gnm2.ann2.Ah11g035600	blue	-0.862852066615393	-0.549522141136506
1153	arahy.Tifrunner.gnm2.ann2.Ah06g152000	blue	0.862761034613122	0.302610841772623
999	arahy.Tifrunner.gnm2.ann2.Ah13g576700	blue	-0.862701740406657	-0.199385837274822
1216	arahy.Tifrunner.gnm2.ann2.Ah18g077500	blue	0.862348462111009	0.673921467572008
830	arahy.Tifrunner.gnm2.ann2.Ah13g322700	blue	0.862129015776183	0.414186200848905
80	arahy.Tifrunner.gnm2.ann2.Ah19g532300	blue	0.862128626785398	0.0115147905492878
790	arahy.Tifrunner.gnm2.ann2.Ah09g427500	blue	0.862064888331286	-0.0593777088670132
1225	arahy.Tifrunner.gnm2.ann2.Ah09g086600	blue	0.861925641392825	0.346893684121204
588	arahy.Tifrunner.gnm2.ann2.Ah08g238400	blue	0.861437997259486	0.00139703181216023
730	arahy.Tifrunner.gnm2.ann2.Ah03g140800	blue	0.860244628697457	-0.0616912015995217
1484	arahy.Tifrunner.gnm2.ann2.Ah09g360900	blue	-0.859614549364816	-0.335801145927905
958	arahy.Tifrunner.gnm2.ann2.Ah03g321500	blue	-0.859547578200826	-0.265259411855339
281	arahy.Tifrunner.gnm2.ann2.Ah13g326900	blue	0.859171951990115	0.607649451657564
468	arahy.Tifrunner.gnm2.ann2.Ah03g480700	blue	0.858945281943287	0.443184931340166
1181	arahy.Tifrunner.gnm2.ann2.Ah04g194400	blue	0.858616037636591	0.682303698161687
15	arahy.Tifrunner.gnm2.ann2.Ah09g014700	blue	0.858588952682438	0.326555090739684
914	arahy.Tifrunner.gnm2.ann2.Ah08g216200	blue	-0.858182631796983	-0.636266284477898
151	arahy.Tifrunner.gnm2.ann2.Ah17g381000	blue	0.857968347566346	0.453261976620076
1142	arahy.Tifrunner.gnm2.ann2.Ah18g410200	blue	0.857794886654461	0.514654000927431
298	arahy.Tifrunner.gnm2.ann2.Ah19g203200	blue	0.857696486638824	0.431077314035436
718	arahy.Tifrunner.gnm2.ann2.Ah06g041600	blue	0.857267396796306	0.645882804250659
509	arahy.Tifrunner.gnm2.ann2.Ah14g000900	blue	0.856923994025944	0.431160850131003
658	arahy.Tifrunner.gnm2.ann2.Ah05g068900	blue	0.856918867460682	0.518849027557282
862	arahy.Tifrunner.gnm2.ann2.Ah14g347700	blue	0.8567005191157	0.183724572429461
628	arahy.Tifrunner.gnm2.ann2.Ah14g099100	blue	0.856303333550808	0.219585728564933
376	arahy.Tifrunner.gnm2.ann2.Ah09g363300	blue	0.855721819461154	0.504331634405511
1150	arahy.Tifrunner.gnm2.ann2.Ah14g113800	blue	0.855501255846108	0.403659836037508
1041	arahy.Tifrunner.gnm2.ann2.Ah20g101200	blue	-0.855459505412102	-0.274644586712275
384	arahy.Tifrunner.gnm2.ann2.Ah12g479400	blue	0.855459114286942	0.223831933581809
512	arahy.Tifrunner.gnm2.ann2.Ah09g290100	blue	0.855339501140181	0.401743123271295
227	arahy.Tifrunner.gnm2.ann2.Ah03g498300	blue	0.855313715363167	0.669216715457775
465	arahy.Tifrunner.gnm2.ann2.Ah08g093400	blue	0.854890543957967	0.518772478738622
767	arahy.Tifrunner.gnm2.ann2.Ah08g294800	blue	0.854700711739403	0.00335494311637923
915	arahy.Tifrunner.gnm2.ann2.Ah06g427400	blue	-0.8546692181042	-0.642030975577242
1326	arahy.Tifrunner.gnm2.ann2.Ah01g209600	blue	0.854471984755581	0.523546179273716
1458	arahy.Tifrunner.gnm2.ann2.Ah20g393600	blue	-0.854333694061413	-0.615477744641362
1617	arahy.Tifrunner.gnm2.ann2.Ah17g358800	blue	0.854233286160924	0.408468309028503
1195	arahy.Tifrunner.gnm2.ann2.Ah11g317200	blue	0.854219772411041	0.589475963399128
742	arahy.Tifrunner.gnm2.ann2.Ah18g310000	blue	0.854184668145024	0.221169002803091
522	arahy.Tifrunner.gnm2.ann2.Ah01g197600	blue	0.854156219244533	0.64675103357443
870	arahy.Tifrunner.gnm2.ann2.Ah05g082900	blue	0.853930984698044	0.367190921794812
386	arahy.Tifrunner.gnm2.ann2.Ah15g135300	blue	0.853840887487126	0.339841937734005
396	arahy.Tifrunner.gnm2.ann2.Ah01g095600	blue	0.853683521536111	0.431664070824515
441	arahy.Tifrunner.gnm2.ann2.Ah09g249800	blue	0.852959170813678	-0.00474734433361984
1479	arahy.Tifrunner.gnm2.ann2.Ah02g285200	blue	-0.852411542202753	-0.671609356309593
1188	arahy.Tifrunner.gnm2.ann2.Ah04g013500	blue	0.852107395234503	0.23278241275307
54	arahy.Tifrunner.gnm2.ann2.Ah13g644400	blue	0.851962609859147	0.629583846368019
511	arahy.Tifrunner.gnm2.ann2.Ah02g068400	blue	0.851956447303022	0.0321338750861183
245	arahy.Tifrunner.gnm2.ann2.Ah20g466900	blue	0.85195015659491	0.413627510555184
1082	arahy.Tifrunner.gnm2.ann2.Ah13g576600	blue	-0.851821209545096	-0.482964111858475
558	arahy.Tifrunner.gnm2.ann2.Ah12g080200	blue	0.851685757592223	0.138821743352085
950	arahy.Tifrunner.gnm2.ann2.Ah20g186800	blue	-0.851457746089461	-0.600277979346571
328	arahy.Tifrunner.gnm2.ann2.Ah13g340200	blue	0.85110313248846	0.182764561937594
1057	arahy.Tifrunner.gnm2.ann2.Ah05g277800	blue	-0.851004989018823	-0.451657665368876
331	arahy.Tifrunner.gnm2.ann2.Ah06g096900	blue	0.850770585312155	0.261717656635845
1405	arahy.Tifrunner.gnm2.ann2.Ah03g271500	blue	-0.850678458104397	-0.409441059666533
560	arahy.Tifrunner.gnm2.ann2.Ah12g046500	blue	0.850660386891747	0.333644225748848
294	arahy.Tifrunner.gnm2.ann2.Ah04g268700	blue	0.85046826071812	0.316114824247535
252	arahy.Tifrunner.gnm2.ann2.Ah08g322900	blue	0.850374788928362	0.313016299028001
672	arahy.Tifrunner.gnm2.ann2.Ah19g128200	blue	0.850196331971346	0.188620461130526
594	arahy.Tifrunner.gnm2.ann2.Ah08g094000	blue	0.850007218484257	0.0235307929718576
425	arahy.Tifrunner.gnm2.ann2.Ah05g149100	blue	0.849492832488793	0.12607938791437
433	arahy.Tifrunner.gnm2.ann2.Ah19g497800	blue	0.849408435012498	0.639379695332735
1237	arahy.Tifrunner.gnm2.ann2.Ah17g043800	blue	0.849366734958227	0.648947127256754
1279	arahy.Tifrunner.gnm2.ann2.Ah03g304700	blue	0.848625382512211	0.558536435098697
874	arahy.Tifrunner.gnm2.ann2.Ah07g110300	blue	0.848292584700108	-0.0544486830932915
573	arahy.Tifrunner.gnm2.ann2.Ah09g043400	blue	0.848126607861733	0.502988585764739
1272	arahy.Tifrunner.gnm2.ann2.Ah10g099500	blue	0.848030763188994	0.57766148435908
605	arahy.Tifrunner.gnm2.ann2.Ah05g452100	blue	0.847856385102277	0.0822750424496953
235	arahy.Tifrunner.gnm2.ann2.Ah16g513500	blue	0.847813173022195	0.430262554883914
1670	arahy.Tifrunner.gnm2.ann2.Ah13g237200	blue	-0.84767400479437	-0.480083199241095
934	arahy.Tifrunner.gnm2.ann2.Ah17g456800	blue	-0.847597035099157	-0.378505656305846
233	arahy.Tifrunner.gnm2.ann2.Ah19g512800	blue	0.847555464877178	0.318735979453749
1023	arahy.Tifrunner.gnm2.ann2.Ah16g159200	blue	-0.847522656471359	-0.601995330597444
502	arahy.Tifrunner.gnm2.ann2.Ah11g487900	blue	0.847176634183938	0.308088782036696
967	arahy.Tifrunner.gnm2.ann2.Ah20g093900	blue	-0.846974415525659	-0.431189551437659
1008	arahy.Tifrunner.gnm2.ann2.Ah09g395700	blue	-0.846755200029417	-0.586103749710955
1072	arahy.Tifrunner.gnm2.ann2.Ah08g212700	blue	-0.846550344158174	-0.540445444638336
867	arahy.Tifrunner.gnm2.ann2.Ah02g000900	blue	0.846544179639974	0.504998198979502
646	arahy.Tifrunner.gnm2.ann2.Ah14g094300	blue	0.846382293375744	0.0459306281803951
21	arahy.Tifrunner.gnm2.ann2.Ah13g547100	blue	0.846242075093705	0.359831785437633
927	arahy.Tifrunner.gnm2.ann2.Ah20g087100	blue	-0.845875201169129	-0.497435365495401
1172	arahy.Tifrunner.gnm2.ann2.Ah03g382300	blue	0.845308564285515	0.0793878628696096
793	arahy.Tifrunner.gnm2.ann2.Ah03g044400	blue	0.845104084825587	0.358514721584413
13	arahy.Tifrunner.gnm2.ann2.Ah09g403000	blue	0.844810444449976	0.554051015080128
413	arahy.Tifrunner.gnm2.ann2.Ah15g549500	blue	0.844707196442892	0.182169169543494
34	arahy.Tifrunner.gnm2.ann2.Ah05g086300	blue	0.844461792184036	0.19666968549997
765	arahy.Tifrunner.gnm2.ann2.Ah14g427800	blue	0.844413770873007	0.142356560299378
1056	arahy.Tifrunner.gnm2.ann2.Ah06g059100	blue	-0.84428094153462	-0.44982255862954
1417	arahy.Tifrunner.gnm2.ann2.Ah20g126700	blue	-0.84400905970573	-0.403965634964195
1667	arahy.Tifrunner.gnm2.ann2.Ah03g555900	blue	-0.843908264146414	-0.427806828307025
1411	arahy.Tifrunner.gnm2.ann2.Ah02g028700	blue	-0.84384001437424	-0.373627816052017
1013	arahy.Tifrunner.gnm2.ann2.Ah02g378700	blue	-0.843653421337232	-0.320554396530426
1019	arahy.Tifrunner.gnm2.ann2.Ah09g015600	blue	-0.843645065223226	-0.393249724931509
182	arahy.Tifrunner.gnm2.ann2.Ah03g482600	blue	0.843507642929152	0.494816823392253
1573	arahy.Tifrunner.gnm2.ann2.Ah15g109500	blue	0.843312164035282	0.0632901352211915
916	arahy.Tifrunner.gnm2.ann2.Ah12g322700	blue	-0.843153195890857	-0.360107926447139
94	arahy.Tifrunner.gnm2.ann2.Ah05g338200	blue	0.842938461507203	0.436654821486986
1480	arahy.Tifrunner.gnm2.ann2.Ah09g006100	blue	-0.842676547546817	-0.441320916583212
1501	arahy.Tifrunner.gnm2.ann2.Ah07g303900	blue	-0.842633560437434	-0.301181784023432
1362	arahy.Tifrunner.gnm2.ann2.Ah03g497500	blue	0.842310233858467	0.707487236520338
484	arahy.Tifrunner.gnm2.ann2.Ah11g098200	blue	0.841789011437228	0.31581072561251
102	arahy.Tifrunner.gnm2.ann2.Ah12g043500	blue	0.84172926012443	0.325562849341213
1364	arahy.Tifrunner.gnm2.ann2.Ah18g068900	blue	0.8417003381211	0.539376322561901
1054	arahy.Tifrunner.gnm2.ann2.Ah04g173100	blue	-0.841655011027472	-0.19223435550087
951	arahy.Tifrunner.gnm2.ann2.Ah06g021800	blue	-0.841620246496979	-0.6333653479171
314	arahy.Tifrunner.gnm2.ann2.Ah10g009600	blue	0.841612524636401	0.454016505583964
282	arahy.Tifrunner.gnm2.ann2.Ah09g066300	blue	0.841484443075584	0.19852970604053
1502	arahy.Tifrunner.gnm2.ann2.Ah19g561500	blue	-0.841401149636675	-0.403167968100195
572	arahy.Tifrunner.gnm2.ann2.Ah14g016000	blue	0.84125040131055	0.204810368826112
1107	arahy.Tifrunner.gnm2.ann2.Ah10g396200	blue	-0.841193712916573	-0.484963031806445
228	arahy.Tifrunner.gnm2.ann2.Ah08g210300	blue	0.840590844607096	0.291110992923744
732	arahy.Tifrunner.gnm2.ann2.Ah16g371900	blue	0.840222772497824	0.46459812438017
596	arahy.Tifrunner.gnm2.ann2.Ah01g110300	blue	0.840214735216906	0.723976028367263
1191	arahy.Tifrunner.gnm2.ann2.Ah20g056600	blue	0.8401247362816	0.435029132125109
851	arahy.Tifrunner.gnm2.ann2.Ah13g108100	blue	0.840015566890497	0.156003374183186
1207	arahy.Tifrunner.gnm2.ann2.Ah18g001500	blue	0.839894731416145	0.594674064915242
741	arahy.Tifrunner.gnm2.ann2.Ah07g242500	blue	0.839858715004004	-0.0543039246099863
771	arahy.Tifrunner.gnm2.ann2.Ah09g304600	blue	0.839834045304564	0.385569677524199
1347	arahy.Tifrunner.gnm2.ann2.Ah10g002000	blue	0.839826730143542	0.536048923974657
412	arahy.Tifrunner.gnm2.ann2.Ah17g464300	blue	0.83968716377037	0.389937405783456
804	arahy.Tifrunner.gnm2.ann2.Ah17g250400	blue	0.839527752381322	0.608531612119793
333	arahy.Tifrunner.gnm2.ann2.Ah13g556000	blue	0.839263079154086	0.104728841059573
391	arahy.Tifrunner.gnm2.ann2.Ah14g041000	blue	0.838408224082685	0.119814266766448
748	arahy.Tifrunner.gnm2.ann2.Ah02g229600	blue	0.838146565433851	0.0364330696467294
563	arahy.Tifrunner.gnm2.ann2.Ah06g393700	blue	0.837975885801796	0.335119876672358
1294	arahy.Tifrunner.gnm2.ann2.Ah15g148000	blue	0.837742905291182	0.55997526787244
401	arahy.Tifrunner.gnm2.ann2.Ah20g365600	blue	0.837522264886883	0.250589524842815
657	arahy.Tifrunner.gnm2.ann2.Ah14g007500	blue	0.837409057569213	0.499227018595805
1349	arahy.Tifrunner.gnm2.ann2.Ah11g444200	blue	0.837346490726138	0.217895664939568
981	arahy.Tifrunner.gnm2.ann2.Ah19g053900	blue	-0.837262804638972	-0.483827440302993
1068	arahy.Tifrunner.gnm2.ann2.Ah20g067600	blue	-0.836634172540376	-0.554921755493877
1078	arahy.Tifrunner.gnm2.ann2.Ah17g161600	blue	-0.836109689420099	-0.34980941220692
1299	arahy.Tifrunner.gnm2.ann2.Ah10g042300	blue	0.835619232682279	0.541755175130643
158	arahy.Tifrunner.gnm2.ann2.Ah15g198300	blue	0.835593229978181	0.0792772509276621
436	arahy.Tifrunner.gnm2.ann2.Ah01g301500	blue	0.835540879240201	0.0533941380171345
402	arahy.Tifrunner.gnm2.ann2.Ah12g087800	blue	0.835413550730286	0.184244367937908
653	arahy.Tifrunner.gnm2.ann2.Ah11g472000	blue	0.835288901285768	0.241548736738168
447	arahy.Tifrunner.gnm2.ann2.Ah16g495500	blue	0.835013439717739	0.0461226410552278
1198	arahy.Tifrunner.gnm2.ann2.Ah12g070000	blue	0.834774499175414	0.226596599122601
1706	arahy.Tifrunner.gnm2.ann2.Ah02g024000	blue	0.834690623368451	0.402525022560325
6	arahy.Tifrunner.gnm2.ann2.Ah11g082700	blue	0.834466165789933	0.497190089084617
1552	arahy.Tifrunner.gnm2.ann2.Ah02g273900	blue	-0.834216919341636	-0.651710043778916
428	arahy.Tifrunner.gnm2.ann2.Ah01g093300	blue	0.834078761268423	0.607258776964414
507	arahy.Tifrunner.gnm2.ann2.Ah15g180700	blue	0.834023768642753	0.605995668245592
192	arahy.Tifrunner.gnm2.ann2.Ah20g528400	blue	0.833633977509119	0.0307881910300926
20	arahy.Tifrunner.gnm2.ann2.Ah09g394200	blue	0.833484090702148	0.314213598267701
1498	arahy.Tifrunner.gnm2.ann2.Ah14g463500	blue	-0.833299170203563	-0.52207648631102
1635	arahy.Tifrunner.gnm2.ann2.Ah08g003100	blue	0.833135211457057	0.294495027872039
948	arahy.Tifrunner.gnm2.ann2.Ah19g295700	blue	-0.833047803830144	-0.50291280265871
609	arahy.Tifrunner.gnm2.ann2.Ah19g491400	blue	0.832888466933308	-0.0129162086276102
1242	arahy.Tifrunner.gnm2.ann2.Ah20g497900	blue	0.832859633800309	0.676963383897518
892	arahy.Tifrunner.gnm2.ann2.Ah13g012200	blue	-0.832666963477455	-0.323587978975475
922	arahy.Tifrunner.gnm2.ann2.Ah01g289400	blue	-0.83256895293769	0.0129467246814791
873	arahy.Tifrunner.gnm2.ann2.Ah02g070900	blue	0.832346486095715	-0.00122423676723258
1197	arahy.Tifrunner.gnm2.ann2.Ah19g360000	blue	0.832089861679907	0.553980789368429
84	arahy.Tifrunner.gnm2.ann2.Ah13g614000	blue	0.831859528727832	0.672652963576445
1395	arahy.Tifrunner.gnm2.ann2.Ah01g231100	blue	0.831068660901115	0.130480653873109
457	arahy.Tifrunner.gnm2.ann2.Ah15g165100	blue	0.830914704070792	0.301107085908325
464	arahy.Tifrunner.gnm2.ann2.Ah06g050500	blue	0.830737921378797	-0.0806317347854061
105	arahy.Tifrunner.gnm2.ann2.Ah19g408600	blue	0.830564251383286	-0.0718129797253408
1581	arahy.Tifrunner.gnm2.ann2.Ah06g356000	blue	0.830488511044434	0.194221122681282
351	arahy.Tifrunner.gnm2.ann2.Ah20g095500	blue	0.830481336606536	0.55396153527054
941	arahy.Tifrunner.gnm2.ann2.Ah19g489100	blue	-0.830400993449155	-0.466378280433111
601	arahy.Tifrunner.gnm2.ann2.Ah11g476800	blue	0.830387460216441	0.301812968213815
638	arahy.Tifrunner.gnm2.ann2.Ah01g284400	blue	0.830074841109864	0.541891326197631
961	arahy.Tifrunner.gnm2.ann2.Ah20g519200	blue	-0.829648497694143	-0.536041870052517
824	arahy.Tifrunner.gnm2.ann2.Ah02g275300	blue	0.829225113868658	0.236286456280906
923	arahy.Tifrunner.gnm2.ann2.Ah03g104500	blue	-0.82920402015743	-0.31512874409992
418	arahy.Tifrunner.gnm2.ann2.Ah15g446200	blue	0.829043617058343	0.511298456892892
1328	arahy.Tifrunner.gnm2.ann2.Ah14g522400	blue	0.828918507833667	0.417993653712246
1182	arahy.Tifrunner.gnm2.ann2.Ah13g483200	blue	0.828773394429181	0.697326800737679
1189	arahy.Tifrunner.gnm2.ann2.Ah13g455700	blue	0.828748269033434	0.532705288266753
868	arahy.Tifrunner.gnm2.ann2.Ah20g214400	blue	0.828568834706763	-0.0071622981501868
652	arahy.Tifrunner.gnm2.ann2.Ah11g479400	blue	0.828410960069028	0.108644130637679
1062	arahy.Tifrunner.gnm2.ann2.Ah20g101900	blue	-0.828334704853082	-0.590160801994273
760	arahy.Tifrunner.gnm2.ann2.Ah07g084700	blue	0.828148975334226	0.293421436622128
82	arahy.Tifrunner.gnm2.ann2.Ah15g144800	blue	0.827929510212655	0.703047553224609
663	arahy.Tifrunner.gnm2.ann2.Ah10g073800	blue	0.827754573189433	-0.0745846849537002
1194	arahy.Tifrunner.gnm2.ann2.Ah06g371900	blue	0.82745784117026	0.629325552793692
1531	arahy.Tifrunner.gnm2.ann2.Ah20g530500	blue	0.827294172909008	0.639272516748758
138	arahy.Tifrunner.gnm2.ann2.Ah12g398600	blue	0.827293168577274	-0.0930609996028837
1422	arahy.Tifrunner.gnm2.ann2.Ah20g300900	blue	-0.827241208992404	-0.411837421129911
490	arahy.Tifrunner.gnm2.ann2.Ah18g229300	blue	0.827222716608245	-0.0605912995508842
595	arahy.Tifrunner.gnm2.ann2.Ah15g086600	blue	0.826697100359678	0.555241361476387
349	arahy.Tifrunner.gnm2.ann2.Ah17g108200	blue	0.826694820098313	0.222063236455906
783	arahy.Tifrunner.gnm2.ann2.Ah10g119700	blue	0.825580885804587	0.61688320658307
279	arahy.Tifrunner.gnm2.ann2.Ah16g482800	blue	0.825434678151909	0.320677702664614
956	arahy.Tifrunner.gnm2.ann2.Ah18g446300	blue	-0.825342260975345	-0.684143975287106
449	arahy.Tifrunner.gnm2.ann2.Ah18g119400	blue	0.824926849888117	0.463603634853786
1126	arahy.Tifrunner.gnm2.ann2.Ah09g107200	blue	0.824916387762291	0.636178787272875
240	arahy.Tifrunner.gnm2.ann2.Ah03g311700	blue	0.824875540565837	0.653601870034508
1488	arahy.Tifrunner.gnm2.ann2.Ah14g459100	blue	-0.824574705315409	-0.624177890209489
1202	arahy.Tifrunner.gnm2.ann2.Ah07g047900	blue	0.824141402268503	0.526884175190569
1196	arahy.Tifrunner.gnm2.ann2.Ah04g426200	blue	0.823929860849421	0.562403060871419
778	arahy.Tifrunner.gnm2.ann2.Ah13g247600	blue	0.823919124283603	0.2954517015324
1637	arahy.Tifrunner.gnm2.ann2.Ah19g106500	blue	0.823871063303813	0.364327895714837
491	arahy.Tifrunner.gnm2.ann2.Ah15g557100	blue	0.823323727937485	-0.0596894868545248
1460	arahy.Tifrunner.gnm2.ann2.Ah19g499200	blue	-0.823155701972756	-0.494799260176126
876	arahy.Tifrunner.gnm2.ann2.Ah02g064400	blue	0.822332872031292	0.330279328977782
848	arahy.Tifrunner.gnm2.ann2.Ah03g069200	blue	0.822015411098102	0.4121588955686
882	arahy.Tifrunner.gnm2.ann2.Ah09g140900	blue	-0.821958196949018	0.00363731645825998
565	arahy.Tifrunner.gnm2.ann2.Ah14g312000	blue	0.821793797685102	-0.0135665756460199
715	arahy.Tifrunner.gnm2.ann2.Ah19g456500	blue	0.821704015372277	-0.0126557824402869
1486	arahy.Tifrunner.gnm2.ann2.Ah05g363200	blue	-0.821690167590046	-0.462694043421847
1145	arahy.Tifrunner.gnm2.ann2.Ah16g072400	blue	0.821687448925598	0.5074447253149
651	arahy.Tifrunner.gnm2.ann2.Ah04g038700	blue	0.821210974189191	-0.0548603357901927
1461	arahy.Tifrunner.gnm2.ann2.Ah10g349200	blue	-0.820703495855493	-0.634799908096189
390	arahy.Tifrunner.gnm2.ann2.Ah20g233900	blue	0.820515923254918	0.644297793490998
794	arahy.Tifrunner.gnm2.ann2.Ah04g001900	blue	0.820232437293434	0.474887918088524
1312	arahy.Tifrunner.gnm2.ann2.Ah04g088600	blue	0.819429201350121	0.50400720630842
581	arahy.Tifrunner.gnm2.ann2.Ah11g114700	blue	0.819140137216536	-0.0817734900567134
901	arahy.Tifrunner.gnm2.ann2.Ah08g208600	blue	-0.819132159606859	-0.679063664992111
1024	arahy.Tifrunner.gnm2.ann2.Ah11g226700	blue	-0.818947945510218	-0.6348204093533
112	arahy.Tifrunner.gnm2.ann2.Ah19g571100	blue	0.81863875028481	0.0983979905620981
437	arahy.Tifrunner.gnm2.ann2.Ah04g203700	blue	0.818602359974167	0.245288923400229
1071	arahy.Tifrunner.gnm2.ann2.Ah11g403500	blue	-0.818570366145829	-0.442845454624329
156	arahy.Tifrunner.gnm2.ann2.Ah10g217800	blue	0.818354012356404	0.567640086396061
1086	arahy.Tifrunner.gnm2.ann2.Ah05g157100	blue	-0.818220349822361	-0.619193518192298
673	arahy.Tifrunner.gnm2.ann2.Ah05g375000	blue	0.817889912810079	0.398065353514924
1088	arahy.Tifrunner.gnm2.ann2.Ah17g427300	blue	-0.817733890589784	-0.542438527077815
1530	arahy.Tifrunner.gnm2.ann2.Ah10g252100	blue	0.81769505445894	0.632319509472308
686	arahy.Tifrunner.gnm2.ann2.Ah06g377800	blue	0.817512394212658	0.356161672456356
1668	arahy.Tifrunner.gnm2.ann2.Ah05g320700	blue	-0.817292215012058	-0.203091870120172
1075	arahy.Tifrunner.gnm2.ann2.Ah14g450700	blue	-0.817191963245988	-0.666170076854055
143	arahy.Tifrunner.gnm2.ann2.Ah06g087300	blue	0.816991097472316	0.629610070737913
343	arahy.Tifrunner.gnm2.ann2.Ah05g211100	blue	0.81635054787129	0.528340453515966
1295	arahy.Tifrunner.gnm2.ann2.Ah04g098700	blue	0.816201786879208	0.38463061315242
487	arahy.Tifrunner.gnm2.ann2.Ah03g585400	blue	0.815957749904086	0.383685685957437
200	arahy.Tifrunner.gnm2.ann2.Ah12g239600	blue	0.815904778765475	0.608960584377275
993	arahy.Tifrunner.gnm2.ann2.Ah18g392300	blue	-0.815589201281812	-0.55385560004861
606	arahy.Tifrunner.gnm2.ann2.Ah10g004300	blue	0.815534465268862	0.581323586897632
83	arahy.Tifrunner.gnm2.ann2.Ah18g196400	blue	0.815233421277741	0.506296028513945
1227	arahy.Tifrunner.gnm2.ann2.Ah18g038200	blue	0.814863201019814	0.579517300672537
1424	arahy.Tifrunner.gnm2.ann2.Ah03g490600	blue	-0.814861305239204	-0.218891817532914
1028	arahy.Tifrunner.gnm2.ann2.Ah01g036700	blue	-0.814679268420812	-0.528775476831482
147	arahy.Tifrunner.gnm2.ann2.Ah20g479500	blue	0.814373612518041	0.181238120412579
1263	arahy.Tifrunner.gnm2.ann2.Ah13g644700	blue	0.814366428563285	0.615386753295396
1264	arahy.Tifrunner.gnm2.ann2.Ah11g444300	blue	0.814305732907096	0.0889320146552172
1101	arahy.Tifrunner.gnm2.ann2.Ah12g029200	blue	-0.814271021214718	-0.48507143774647
1300	arahy.Tifrunner.gnm2.ann2.Ah13g246200	blue	0.814235014878776	0.348313110407369
422	arahy.Tifrunner.gnm2.ann2.Ah17g074100	blue	0.813868167977614	0.0164156802803098
357	arahy.Tifrunner.gnm2.ann2.Ah08g344000	blue	0.813529762811765	0.433578111321202
641	arahy.Tifrunner.gnm2.ann2.Ah03g436100	blue	0.81334032225861	0.270396670437928
587	arahy.Tifrunner.gnm2.ann2.Ah19g557500	blue	0.813289823659021	0.14701584965726
1342	arahy.Tifrunner.gnm2.ann2.Ah08g157000	blue	0.813137625263712	0.63416756431621
1096	arahy.Tifrunner.gnm2.ann2.Ah02g366800	blue	-0.812456638613675	-0.667364286983797
149	arahy.Tifrunner.gnm2.ann2.Ah15g148500	blue	0.811780792431407	0.411515284163305
1287	arahy.Tifrunner.gnm2.ann2.Ah13g396400	blue	0.811664704282052	0.323438579729993
763	arahy.Tifrunner.gnm2.ann2.Ah13g334200	blue	0.811189916668886	0.087807648543151
583	arahy.Tifrunner.gnm2.ann2.Ah05g181600	blue	0.810801140943028	0.222219257041254
321	arahy.Tifrunner.gnm2.ann2.Ah18g040900	blue	0.810346959404201	0.447545895253773
1219	arahy.Tifrunner.gnm2.ann2.Ah06g035500	blue	0.810272350900506	0.454250133605722
241	arahy.Tifrunner.gnm2.ann2.Ah07g047400	blue	0.810011226506717	0.306315683626722
722	arahy.Tifrunner.gnm2.ann2.Ah19g003900	blue	0.80998762188744	0.553699360667515
369	arahy.Tifrunner.gnm2.ann2.Ah04g042100	blue	0.809641877430366	0.613786563957473
1558	arahy.Tifrunner.gnm2.ann2.Ah17g354300	blue	-0.809584470442681	-0.368667695864127
1063	arahy.Tifrunner.gnm2.ann2.Ah01g010900	blue	-0.809332128404704	-0.602969882775709
959	arahy.Tifrunner.gnm2.ann2.Ah03g515900	blue	-0.809251960558627	-0.553326461269704
414	arahy.Tifrunner.gnm2.ann2.Ah05g468900	blue	0.809176080494659	0.0606400305949784
1111	arahy.Tifrunner.gnm2.ann2.Ah15g472400	blue	-0.809173233686147	-0.458607939908016
1268	arahy.Tifrunner.gnm2.ann2.Ah11g430600	blue	0.809043732876747	0.574322746544213
510	arahy.Tifrunner.gnm2.ann2.Ah07g283300	blue	0.809040307919297	0.624843812701323
424	arahy.Tifrunner.gnm2.ann2.Ah09g138600	blue	0.808864755173358	0.0297992868800945
1368	arahy.Tifrunner.gnm2.ann2.Ah02g337100	blue	0.808844988284874	0.437567932388742
977	arahy.Tifrunner.gnm2.ann2.Ah06g417100	blue	-0.808763968562585	-0.652174043201484
1712	arahy.Tifrunner.gnm2.ann2.Ah12g020900	blue	0.808599589884341	0.330644222546191
358	arahy.Tifrunner.gnm2.ann2.Ah19g456200	blue	0.808584982315543	-0.0299800593110585
429	arahy.Tifrunner.gnm2.ann2.Ah11g126200	blue	0.808078670766018	-0.0895234710702162
141	arahy.Tifrunner.gnm2.ann2.Ah17g147000	blue	0.807865276557213	0.251256960928788
300	arahy.Tifrunner.gnm2.ann2.Ah16g492100	blue	0.807516130460177	0.364435205663327
1594	arahy.Tifrunner.gnm2.ann2.Ah18g038100	blue	0.807393167660845	0.308729192553323
980	arahy.Tifrunner.gnm2.ann2.Ah14g462800	blue	-0.806997162611491	-0.341218301256873
761	arahy.Tifrunner.gnm2.ann2.Ah18g138100	blue	0.806946952510105	-0.124330498782104
1419	arahy.Tifrunner.gnm2.ann2.Ah08g115600	blue	-0.806751179105616	-0.487249141429161
1159	arahy.Tifrunner.gnm2.ann2.Ah07g099700	blue	0.806411334983831	0.672285146100714
288	arahy.Tifrunner.gnm2.ann2.Ah14g483500	blue	0.806374826801742	0.249362347202586
1065	arahy.Tifrunner.gnm2.ann2.Ah07g294000	blue	-0.806281359909353	-0.242279454450582
1649	arahy.Tifrunner.gnm2.ann2.Ah01g277100	blue	0.806212410803886	0.306688128410066
1215	arahy.Tifrunner.gnm2.ann2.Ah19g336200	blue	0.805996635672619	0.591936379147638
935	arahy.Tifrunner.gnm2.ann2.Ah13g515900	blue	-0.805950101625045	-0.38870385441089
1085	arahy.Tifrunner.gnm2.ann2.Ah10g388900	blue	-0.805730377983451	-0.56665124028904
1451	arahy.Tifrunner.gnm2.ann2.Ah02g101900	blue	-0.805682584541588	-0.482947049505962
210	arahy.Tifrunner.gnm2.ann2.Ah19g376300	blue	0.805299637461412	0.359262693996651
1363	arahy.Tifrunner.gnm2.ann2.Ah18g464500	blue	0.804819659978529	0.187305649908659
1146	arahy.Tifrunner.gnm2.ann2.Ah11g444100	blue	0.804812997939636	0.0232311451245679
1698	arahy.Tifrunner.gnm2.ann2.Ah08g020200	blue	-0.804669458535917	-0.369618529150692
1021	arahy.Tifrunner.gnm2.ann2.Ah11g103600	blue	-0.804536265777699	-0.679994417505684
1360	arahy.Tifrunner.gnm2.ann2.Ah16g057000	blue	0.804233754699033	0.506977182670573
24	arahy.Tifrunner.gnm2.ann2.Ah01g346900	blue	0.80420129346683	0.602242561330439
1448	arahy.Tifrunner.gnm2.ann2.Ah02g285100	blue	-0.804114151029768	-0.584442883689781
714	arahy.Tifrunner.gnm2.ann2.Ah10g191100	blue	0.80404284437854	0.5072475848315
1526	arahy.Tifrunner.gnm2.ann2.Ah14g211700	blue	0.803909715170414	0.601161205889124
513	arahy.Tifrunner.gnm2.ann2.Ah05g096100	blue	0.803904949786361	0.678576539118535
59	arahy.Tifrunner.gnm2.ann2.Ah09g348200	blue	0.80365978655742	0.42147057284006
1099	arahy.Tifrunner.gnm2.ann2.Ah08g075900	blue	-0.803456511964797	-0.472359618408305
1338	arahy.Tifrunner.gnm2.ann2.Ah11g490200	blue	0.80339060301321	0.574996172538781
234	arahy.Tifrunner.gnm2.ann2.Ah16g130700	blue	0.802757834931941	0.65387534501298
1321	arahy.Tifrunner.gnm2.ann2.Ah13g099700	blue	0.802298239934651	0.468714199721688
898	arahy.Tifrunner.gnm2.ann2.Ah12g365500	blue	-0.80227991672108	-0.298258126083336
1389	arahy.Tifrunner.gnm2.ann2.Ah01g333100	blue	0.801699713728647	0.381583161053384
370	arahy.Tifrunner.gnm2.ann2.Ah20g248000	blue	0.801667370339241	0.504238916586578
1277	arahy.Tifrunner.gnm2.ann2.Ah12g430800	blue	0.801276607731401	0.746919051275025
884	arahy.Tifrunner.gnm2.ann2.Ah06g369000	blue	-0.801139676214947	-0.443292076205507
1638	arahy.Tifrunner.gnm2.ann2.Ah19g053800	blue	0.800240538172456	0.108347665004319
693	arahy.Tifrunner.gnm2.ann2.Ah05g227900	blue	0.800059023215754	-0.0590488818511303
1070	arahy.Tifrunner.gnm2.ann2.Ah19g031800	blue	-0.799708968129434	-0.138091652868161
1045	arahy.Tifrunner.gnm2.ann2.Ah11g201200	blue	-0.799691943429219	-0.472200817520306
525	arahy.Tifrunner.gnm2.ann2.Ah03g546500	blue	0.799632790388124	0.0443781152141185
140	arahy.Tifrunner.gnm2.ann2.Ah09g418200	blue	0.799498011398948	0.0239174305266012
537	arahy.Tifrunner.gnm2.ann2.Ah08g038100	blue	0.799354679715275	0.569581275546415
1060	arahy.Tifrunner.gnm2.ann2.Ah09g399800	blue	-0.799338624202664	-0.643686261905847
220	arahy.Tifrunner.gnm2.ann2.Ah13g484400	blue	0.798839297336804	0.00367580392516969
1343	arahy.Tifrunner.gnm2.ann2.Ah16g450800	blue	0.79883868682776	0.513718075371224
917	arahy.Tifrunner.gnm2.ann2.Ah06g441300	blue	-0.798655104299316	-0.613542884938414
839	arahy.Tifrunner.gnm2.ann2.Ah13g266300	blue	0.798627453051534	0.62104629695257
527	arahy.Tifrunner.gnm2.ann2.Ah16g515500	blue	0.798230247962237	0.298621795511953
25	arahy.Tifrunner.gnm2.ann2.Ah02g070700	blue	0.798090472759795	0.518114363800513
988	arahy.Tifrunner.gnm2.ann2.Ah14g067200	blue	-0.797921621614597	-0.514371993678213
685	arahy.Tifrunner.gnm2.ann2.Ah10g390800	blue	0.797764579427422	-0.0674620715562226
168	arahy.Tifrunner.gnm2.ann2.Ah01g296500	blue	0.7976836392562	0.619750911682931
248	arahy.Tifrunner.gnm2.ann2.Ah13g233400	blue	0.797656336371705	0.277436270831022
891	arahy.Tifrunner.gnm2.ann2.Ah11g166100	blue	-0.797634306546156	-0.36981434353771
399	arahy.Tifrunner.gnm2.ann2.Ah16g463900	blue	0.797599802854769	-0.0834959794012045
135	arahy.Tifrunner.gnm2.ann2.Ah20g291700	blue	0.797533284352712	0.506872492230296
1141	arahy.Tifrunner.gnm2.ann2.Ah13g369900	blue	0.797374695194649	0.459194564591478
724	arahy.Tifrunner.gnm2.ann2.Ah10g285000	blue	0.797323373246537	0.32735785660677
859	arahy.Tifrunner.gnm2.ann2.Ah03g267100	blue	0.79694157761477	0.17308170299573
1180	arahy.Tifrunner.gnm2.ann2.Ah19g540500	blue	0.79689140003758	0.587678724281185
185	arahy.Tifrunner.gnm2.ann2.Ah04g027100	blue	0.796839083383524	-0.0775177173361843
1409	arahy.Tifrunner.gnm2.ann2.Ah20g412700	blue	-0.796660161636212	-0.406273626898118
1093	arahy.Tifrunner.gnm2.ann2.Ah09g360100	blue	-0.796484079373957	-0.486870315173739
273	arahy.Tifrunner.gnm2.ann2.Ah07g159400	blue	0.796101188857781	0.528145461370468
1000	arahy.Tifrunner.gnm2.ann2.Ah13g488900	blue	-0.795974163536818	-0.337773107001597
695	arahy.Tifrunner.gnm2.ann2.Ah09g408100	blue	0.79588162248802	-0.0730160305298928
897	arahy.Tifrunner.gnm2.ann2.Ah19g073900	blue	-0.79579013166864	-0.416872194886142
746	arahy.Tifrunner.gnm2.ann2.Ah01g152600	blue	0.795455715488631	0.622685168503254
1080	arahy.Tifrunner.gnm2.ann2.Ah16g151000	blue	-0.794908365960374	-0.382971518736626
35	arahy.Tifrunner.gnm2.ann2.Ah09g090200	blue	0.794683422634037	0.0158001589162477
1574	arahy.Tifrunner.gnm2.ann2.Ah14g396000	blue	0.794659460043031	0.59959243410661
1533	arahy.Tifrunner.gnm2.ann2.Ah04g026200	blue	0.793977725666525	0.211661445959354
254	arahy.Tifrunner.gnm2.ann2.Ah17g074000	blue	0.793804627651438	-0.153072089253638
1517	arahy.Tifrunner.gnm2.ann2.Ah16g521300	blue	-0.793797006926168	-0.698646775957175
471	arahy.Tifrunner.gnm2.ann2.Ah20g470500	blue	0.793734036088619	0.136623490968471
597	arahy.Tifrunner.gnm2.ann2.Ah08g293900	blue	0.793620165327309	0.173946240588086
1518	arahy.Tifrunner.gnm2.ann2.Ah10g357700	blue	-0.793560602097335	-0.721703531467685
856	arahy.Tifrunner.gnm2.ann2.Ah20g389700	blue	0.793548103945673	0.043279145654293
528	arahy.Tifrunner.gnm2.ann2.Ah19g129900	blue	0.793439693126617	0.511914146031183
1170	arahy.Tifrunner.gnm2.ann2.Ah13g619800	blue	0.793380268476549	0.490748361030263
1566	arahy.Tifrunner.gnm2.ann2.Ah11g392000	blue	0.793179194367469	-0.0532952044998332
455	arahy.Tifrunner.gnm2.ann2.Ah16g203300	blue	0.793011694805099	0.47512875135674
946	arahy.Tifrunner.gnm2.ann2.Ah18g222900	blue	-0.792927745860695	-0.276855857558208
1116	arahy.Tifrunner.gnm2.ann2.Ah20g511500	blue	0.792872951584676	0.524711644175059
1039	arahy.Tifrunner.gnm2.ann2.Ah05g287200	blue	-0.792841351210381	-0.410868655880443
406	arahy.Tifrunner.gnm2.ann2.Ah07g332300	blue	0.792730078774851	0.441665544849159
647	arahy.Tifrunner.gnm2.ann2.Ah19g086100	blue	0.792599664893679	0.50268157058459
78	arahy.Tifrunner.gnm2.ann2.Ah14g098900	blue	0.79254353427059	0.489610394911095
1232	arahy.Tifrunner.gnm2.ann2.Ah11g420500	blue	0.792315061160901	0.522773300197716
1293	arahy.Tifrunner.gnm2.ann2.Ah03g590500	blue	0.791873787975158	0.43805516951431
903	arahy.Tifrunner.gnm2.ann2.Ah05g450000	blue	-0.790677939552451	-0.226516815698399
1038	arahy.Tifrunner.gnm2.ann2.Ah19g098400	blue	-0.790260916216863	-0.314885756262942
575	arahy.Tifrunner.gnm2.ann2.Ah16g467300	blue	0.790186732223123	0.510477390409449
177	arahy.Tifrunner.gnm2.ann2.Ah07g097700	blue	0.789964739355396	0.259024787706265
1285	arahy.Tifrunner.gnm2.ann2.Ah10g302800	blue	0.789923662048081	0.178143984588731
750	arahy.Tifrunner.gnm2.ann2.Ah13g325200	blue	0.78991816572318	0.430505871755824
607	arahy.Tifrunner.gnm2.ann2.Ah15g336800	blue	0.789018317292614	0.289312705500378
776	arahy.Tifrunner.gnm2.ann2.Ah04g384300	blue	0.788810305310872	0.355502783576814
1470	arahy.Tifrunner.gnm2.ann2.Ah14g090000	blue	-0.788633554091602	-0.509911847842765
978	arahy.Tifrunner.gnm2.ann2.Ah20g201000	blue	-0.788590905712226	-0.33625071971064
308	arahy.Tifrunner.gnm2.ann2.Ah13g065500	blue	0.788538611090233	-0.0907253330382874
539	arahy.Tifrunner.gnm2.ann2.Ah13g295700	blue	0.788506581764807	0.178884531553815
1503	arahy.Tifrunner.gnm2.ann2.Ah09g159500	blue	-0.788004316792985	-0.387174810605207
785	arahy.Tifrunner.gnm2.ann2.Ah03g494100	blue	0.78780286826376	0.571367842159524
659	arahy.Tifrunner.gnm2.ann2.Ah17g469700	blue	0.787552771485118	0.020872665023198
847	arahy.Tifrunner.gnm2.ann2.Ah07g027700	blue	0.787447241744399	-0.0312878664996392
928	arahy.Tifrunner.gnm2.ann2.Ah13g085800	blue	-0.787249804693633	-0.395625978633122
772	arahy.Tifrunner.gnm2.ann2.Ah20g428400	blue	0.78694217220073	0.283167388153525
448	arahy.Tifrunner.gnm2.ann2.Ah09g102800	blue	0.786842462334037	0.214823966856932
166	arahy.Tifrunner.gnm2.ann2.Ah06g464700	blue	0.786280558100252	0.388850918896527
955	arahy.Tifrunner.gnm2.ann2.Ah09g089200	blue	-0.786263602314975	-0.38759828489509
815	arahy.Tifrunner.gnm2.ann2.Ah06g171000	blue	0.786110815926709	0.570866671659046
900	arahy.Tifrunner.gnm2.ann2.Ah18g016900	blue	-0.785893118114338	-0.417090938620604
30	arahy.Tifrunner.gnm2.ann2.Ah06g146100	blue	0.7856408914531	-0.0888107529826162
43	arahy.Tifrunner.gnm2.ann2.Ah12g341200	blue	0.785579872907745	0.614162079789622
417	arahy.Tifrunner.gnm2.ann2.Ah19g152400	blue	0.785455922330968	-0.117974208210883
1447	arahy.Tifrunner.gnm2.ann2.Ah06g295400	blue	-0.785437802738402	-0.643794472873779
1507	arahy.Tifrunner.gnm2.ann2.Ah12g364200	blue	-0.785159156142755	-0.667547660678132
1149	arahy.Tifrunner.gnm2.ann2.Ah13g616700	blue	0.78502788390906	0.301948221053293
617	arahy.Tifrunner.gnm2.ann2.Ah10g008600	blue	0.784906446537239	0.631390239988595
579	arahy.Tifrunner.gnm2.ann2.Ah11g377000	blue	0.784904185551926	0.289239757746457
363	arahy.Tifrunner.gnm2.ann2.Ah18g036800	blue	0.784854154936913	-0.0720616264708231
823	arahy.Tifrunner.gnm2.ann2.Ah19g180200	blue	0.784755036552335	0.51098796026845
1252	arahy.Tifrunner.gnm2.ann2.Ah08g197300	blue	0.784700531204058	0.457664649741665
979	arahy.Tifrunner.gnm2.ann2.Ah01g379000	blue	-0.784617289916356	-0.57897772962189
1572	arahy.Tifrunner.gnm2.ann2.Ah14g108300	blue	0.784329086189972	0.26659578457457
909	arahy.Tifrunner.gnm2.ann2.Ah16g504400	blue	-0.784111062006331	-0.637713581529684
17	arahy.Tifrunner.gnm2.ann2.Ah07g255800	blue	0.783266495525375	0.29374888173967
1267	arahy.Tifrunner.gnm2.ann2.Ah16g139300	blue	0.783111133703959	0.650556823208495
1095	arahy.Tifrunner.gnm2.ann2.Ah10g422400	blue	-0.783001715320174	-0.555339538279619
274	arahy.Tifrunner.gnm2.ann2.Ah19g528800	blue	0.782851102514082	0.409067669759033
621	arahy.Tifrunner.gnm2.ann2.Ah12g281900	blue	0.782793220073541	0.00156895553101677
1457	arahy.Tifrunner.gnm2.ann2.Ah06g075000	blue	-0.782106569303298	-0.691249012158382
190	arahy.Tifrunner.gnm2.ann2.Ah04g397300	blue	0.78202299014168	0.0989845492675448
1366	arahy.Tifrunner.gnm2.ann2.Ah01g006500	blue	0.781507669144243	0.0978210538042585
1433	arahy.Tifrunner.gnm2.ann2.Ah10g062100	blue	-0.781440261508717	-0.481605548889882
463	arahy.Tifrunner.gnm2.ann2.Ah14g470200	blue	0.781439082172586	0.574656770351995
766	arahy.Tifrunner.gnm2.ann2.Ah15g498500	blue	0.781291015694611	0.103207966213417
1241	arahy.Tifrunner.gnm2.ann2.Ah11g466800	blue	0.780842483305718	0.506092961898839
1192	arahy.Tifrunner.gnm2.ann2.Ah03g198600	blue	0.78080126043785	0.582667321427563
1151	arahy.Tifrunner.gnm2.ann2.Ah08g020100	blue	0.780654250734238	0.283549427800858
124	arahy.Tifrunner.gnm2.ann2.Ah05g126000	blue	0.780519237266203	0.586837447210412
529	arahy.Tifrunner.gnm2.ann2.Ah01g395100	blue	0.780447361091158	0.68604226904158
1249	arahy.Tifrunner.gnm2.ann2.Ah03g458800	blue	0.78026414655351	0.3835122302692
545	arahy.Tifrunner.gnm2.ann2.Ah01g128300	blue	0.780257049309508	0.570014405742605
1029	arahy.Tifrunner.gnm2.ann2.Ah01g256700	blue	-0.780164796419463	-0.432177799695864
834	arahy.Tifrunner.gnm2.ann2.Ah20g062500	blue	0.779994254091784	0.488698575577581
1314	arahy.Tifrunner.gnm2.ann2.Ah09g040500	blue	0.779829468349557	0.44231669206581
1015	arahy.Tifrunner.gnm2.ann2.Ah20g022300	blue	-0.779724483719252	-0.447688867076331
1563	arahy.Tifrunner.gnm2.ann2.Ah03g207700	blue	0.779686967863316	0.0773490138471548
1534	arahy.Tifrunner.gnm2.ann2.Ah14g534600	blue	0.77927781040875	0.383757853291587
50	arahy.Tifrunner.gnm2.ann2.Ah18g182700	blue	0.779168269259135	0.594700177587997
1109	arahy.Tifrunner.gnm2.ann2.Ah01g400200	blue	-0.778915291454707	-0.444222226798846
599	arahy.Tifrunner.gnm2.ann2.Ah04g401700	blue	0.778741812386453	0.589475205139625
309	arahy.Tifrunner.gnm2.ann2.Ah15g223700	blue	0.778621118374189	0.484233574164003
410	arahy.Tifrunner.gnm2.ann2.Ah09g432700	blue	0.778448880647011	-0.0848302198680983
797	arahy.Tifrunner.gnm2.ann2.Ah20g519700	blue	0.778381110296648	-0.0017718962157618
849	arahy.Tifrunner.gnm2.ann2.Ah03g416400	blue	0.77831423740221	0.668816446565192
1213	arahy.Tifrunner.gnm2.ann2.Ah15g110700	blue	0.778167019930852	0.570081118877718
1327	arahy.Tifrunner.gnm2.ann2.Ah04g056700	blue	0.778046337714019	0.439463840588168
356	arahy.Tifrunner.gnm2.ann2.Ah04g091800	blue	0.777861150059033	0.705274345185599
104	arahy.Tifrunner.gnm2.ann2.Ah05g420900	blue	0.777766426672536	0.254787276004602
1410	arahy.Tifrunner.gnm2.ann2.Ah11g157800	blue	-0.777757590922701	-0.495012506298126
1504	arahy.Tifrunner.gnm2.ann2.Ah20g002300	blue	-0.777752087957173	-0.677199302923201
982	arahy.Tifrunner.gnm2.ann2.Ah18g007100	blue	-0.777213111034107	-0.460164210557791
822	arahy.Tifrunner.gnm2.ann2.Ah14g451700	blue	0.777102925576277	0.499323365419544
68	arahy.Tifrunner.gnm2.ann2.Ah03g113200	blue	0.776976390969106	0.518745663499162
397	arahy.Tifrunner.gnm2.ann2.Ah17g255600	blue	0.776926092591149	0.73137763674677
1201	arahy.Tifrunner.gnm2.ann2.Ah08g248000	blue	0.776817794070885	0.356653295642643
1187	arahy.Tifrunner.gnm2.ann2.Ah01g356400	blue	0.776764626772686	0.639348871199823
286	arahy.Tifrunner.gnm2.ann2.Ah05g202100	blue	0.776649653247941	0.622960714902503
1317	arahy.Tifrunner.gnm2.ann2.Ah03g442800	blue	0.776405341084144	0.676704824431515
932	arahy.Tifrunner.gnm2.ann2.Ah16g510300	blue	-0.776122503636709	-0.518931322262188
966	arahy.Tifrunner.gnm2.ann2.Ah18g021500	blue	-0.776042715267155	-0.113356660999291
569	arahy.Tifrunner.gnm2.ann2.Ah13g537700	blue	0.776001590148962	0.298676403722009
1490	arahy.Tifrunner.gnm2.ann2.Ah07g088500	blue	-0.775957159561677	-0.52399359064661
1018	arahy.Tifrunner.gnm2.ann2.Ah18g034800	blue	-0.775788727461213	-0.700623782996347
1626	arahy.Tifrunner.gnm2.ann2.Ah14g140700	blue	0.775538941783887	0.357600690648702
1292	arahy.Tifrunner.gnm2.ann2.Ah05g292200	blue	0.77499360433758	0.676891775204605
1166	arahy.Tifrunner.gnm2.ann2.Ah07g352100	blue	0.774962770690926	0.401586128051423
976	arahy.Tifrunner.gnm2.ann2.Ah05g441000	blue	-0.774674083089861	-0.342446415071345
367	arahy.Tifrunner.gnm2.ann2.Ah17g276000	blue	0.774625936967614	-0.181254811903413
1437	arahy.Tifrunner.gnm2.ann2.Ah03g548300	blue	-0.77419393249315	-0.408023854690131
1261	arahy.Tifrunner.gnm2.ann2.Ah05g319000	blue	0.774179106114937	0.483427293246562
1074	arahy.Tifrunner.gnm2.ann2.Ah13g631300	blue	-0.774137577032694	-0.217069858108981
703	arahy.Tifrunner.gnm2.ann2.Ah02g174700	blue	0.773854963331914	0.416161972018228
161	arahy.Tifrunner.gnm2.ann2.Ah07g026500	blue	0.773335405198376	0.353682739453168
1717	arahy.Tifrunner.gnm2.ann2.Ah20g525300	blue	0.773022275842317	0.433723006363985
516	arahy.Tifrunner.gnm2.ann2.Ah20g382200	blue	0.77284235862746	-0.154503404063702
1173	arahy.Tifrunner.gnm2.ann2.Ah08g019500	blue	0.77278687704824	0.419838714319449
1418	arahy.Tifrunner.gnm2.ann2.Ah12g127700	blue	-0.772333566303713	-0.463338637543091
865	arahy.Tifrunner.gnm2.ann2.Ah16g323700	blue	0.772018872703415	0.283603008732189
1089	arahy.Tifrunner.gnm2.ann2.Ah11g179200	blue	-0.771495383593815	-0.618378684474872
387	arahy.Tifrunner.gnm2.ann2.Ah03g303200	blue	0.771352468649783	0.370205640576903
554	arahy.Tifrunner.gnm2.ann2.Ah10g144300	blue	0.771229915959222	-0.0344800143167339
2	arahy.Tifrunner.gnm2.ann2.Ah15g086400	blue	0.771222444089927	0.512530998376696
1678	arahy.Tifrunner.gnm2.ann2.Ah19g370200	blue	-0.771036504608621	0.123182708512799
694	arahy.Tifrunner.gnm2.ann2.Ah01g314400	blue	0.770485877097862	0.267352422237
377	arahy.Tifrunner.gnm2.ann2.Ah10g367800	blue	0.770024188356353	0.637968782398844
1627	arahy.Tifrunner.gnm2.ann2.Ah06g422800	blue	0.769737615054176	0.480477239750532
924	arahy.Tifrunner.gnm2.ann2.Ah03g530500	blue	-0.76929849813034	-0.41414676199263
1344	arahy.Tifrunner.gnm2.ann2.Ah18g094500	blue	0.769274071982272	0.392001955300798
1200	arahy.Tifrunner.gnm2.ann2.Ah08g141500	blue	0.768846109987187	0.500450108911589
1513	arahy.Tifrunner.gnm2.ann2.Ah12g446000	blue	-0.768653155895022	-0.458111237964082
1185	arahy.Tifrunner.gnm2.ann2.Ah09g130700	blue	0.768365257259592	0.546843587727094
1027	arahy.Tifrunner.gnm2.ann2.Ah08g331200	blue	-0.768192424217967	-0.564527032592495
1381	arahy.Tifrunner.gnm2.ann2.Ah09g378600	blue	0.767819743052248	0.519092758472864
1711	arahy.Tifrunner.gnm2.ann2.Ah11g412800	blue	0.767383676936394	0.270618699351157
1183	arahy.Tifrunner.gnm2.ann2.Ah13g187200	blue	0.766415495441443	0.598975818598674
1651	arahy.Tifrunner.gnm2.ann2.Ah17g135500	blue	0.766289869725482	0.037498491361688
1077	arahy.Tifrunner.gnm2.ann2.Ah01g139600	blue	-0.766097958709976	-0.517214097281702
1376	arahy.Tifrunner.gnm2.ann2.Ah13g026800	blue	0.765591699666102	0.18321461123606
186	arahy.Tifrunner.gnm2.ann2.Ah13g472900	blue	0.76557846850539	0.409432251410408
1218	arahy.Tifrunner.gnm2.ann2.Ah02g351000	blue	0.765327006992098	0.0159676287173499
497	arahy.Tifrunner.gnm2.ann2.Ah13g426400	blue	0.765323760109785	0.291260734315072
1331	arahy.Tifrunner.gnm2.ann2.Ah07g178500	blue	0.765259467250283	0.503032101184921
905	arahy.Tifrunner.gnm2.ann2.Ah03g210200	blue	-0.765159457508607	-0.388654562640843
292	arahy.Tifrunner.gnm2.ann2.Ah13g178600	blue	0.765144776391879	0.384878342287641
81	arahy.Tifrunner.gnm2.ann2.Ah14g078400	blue	0.7643086754456	0.383045184490888
1373	arahy.Tifrunner.gnm2.ann2.Ah11g475000	blue	0.764081512129194	0.404016463872153
1022	arahy.Tifrunner.gnm2.ann2.Ah19g084400	blue	-0.763941106830603	-0.327308248501993
347	arahy.Tifrunner.gnm2.ann2.Ah15g076300	blue	0.763797201774198	0.536435579405299
175	arahy.Tifrunner.gnm2.ann2.Ah20g531500	blue	0.763451969905916	0.0782379987078758
1307	arahy.Tifrunner.gnm2.ann2.Ah14g310300	blue	0.763234549544783	0.664045563908219
267	arahy.Tifrunner.gnm2.ann2.Ah09g435100	blue	0.763158136974129	0.00451958835281186
5	arahy.Tifrunner.gnm2.ann2.Ah03g174400	blue	0.762954063449919	0.00204263118222435
1701	arahy.Tifrunner.gnm2.ann2.Ah20g446000	blue	-0.76251030560742	-0.0427210412187203
677	arahy.Tifrunner.gnm2.ann2.Ah01g299300	blue	0.762497116321043	0.559098175674405
197	arahy.Tifrunner.gnm2.ann2.Ah02g066500	blue	0.762431750377585	0.303861793240492
1334	arahy.Tifrunner.gnm2.ann2.Ah18g099400	blue	0.762208775876366	0.51849103504273
268	arahy.Tifrunner.gnm2.ann2.Ah18g251600	blue	0.762088050814189	0.314265939481875
690	arahy.Tifrunner.gnm2.ann2.Ah13g044000	blue	0.7618459613774	-0.0379673848864471
1234	arahy.Tifrunner.gnm2.ann2.Ah13g613600	blue	0.761829499844266	0.545345936656126
1311	arahy.Tifrunner.gnm2.ann2.Ah04g099000	blue	0.761755187592349	0.293605068303932
1224	arahy.Tifrunner.gnm2.ann2.Ah07g068100	blue	0.761177768551697	0.721506225846444
253	arahy.Tifrunner.gnm2.ann2.Ah17g026100	blue	0.760960944535347	0.545769560058228
1168	arahy.Tifrunner.gnm2.ann2.Ah09g439000	blue	0.760690099899041	0.333627163620239
1495	arahy.Tifrunner.gnm2.ann2.Ah15g515500	blue	-0.760542280525065	-0.709910757608729
403	arahy.Tifrunner.gnm2.ann2.Ah03g440300	blue	0.760264510940846	0.351893470086054
1520	arahy.Tifrunner.gnm2.ann2.Ah08g143100	blue	0.760020671997061	0.366435313897719
844	arahy.Tifrunner.gnm2.ann2.Ah10g007100	blue	0.759792375587865	0.456844324832526
907	arahy.Tifrunner.gnm2.ann2.Ah15g526500	blue	-0.758959149456524	-0.557903052398524
289	arahy.Tifrunner.gnm2.ann2.Ah04g042300	blue	0.758949484873046	0.136339674117943
942	arahy.Tifrunner.gnm2.ann2.Ah19g355400	blue	-0.758817541409562	0.131440516722834
921	arahy.Tifrunner.gnm2.ann2.Ah16g192700	blue	-0.758055463521694	-0.402197780873735
1303	arahy.Tifrunner.gnm2.ann2.Ah19g385300	blue	0.757435904995781	0.604529205644911
1545	arahy.Tifrunner.gnm2.ann2.Ah13g384000	blue	-0.757288378034174	-0.509599558876143
709	arahy.Tifrunner.gnm2.ann2.Ah17g459100	blue	0.757015031186481	0.427823040984586
327	arahy.Tifrunner.gnm2.ann2.Ah03g067700	blue	0.756638562712477	0.36589027662464
1158	arahy.Tifrunner.gnm2.ann2.Ah18g385800	blue	0.756448362296609	0.565239517486205
954	arahy.Tifrunner.gnm2.ann2.Ah18g310600	blue	-0.756216685392812	-0.34149003404172
1301	arahy.Tifrunner.gnm2.ann2.Ah20g530100	blue	0.756144898992099	0.56853141908872
1079	arahy.Tifrunner.gnm2.ann2.Ah20g445100	blue	-0.756025545341462	-0.247897090421946
1380	arahy.Tifrunner.gnm2.ann2.Ah18g019600	blue	0.755994248819723	0.67044453993832
1547	arahy.Tifrunner.gnm2.ann2.Ah08g030100	blue	-0.755507933942684	-0.581816836933106
14	arahy.Tifrunner.gnm2.ann2.Ah15g100700	blue	0.754718216427945	-0.094324269644258
1184	arahy.Tifrunner.gnm2.ann2.Ah09g391100	blue	0.754624668922784	0.0506917857243445
589	arahy.Tifrunner.gnm2.ann2.Ah06g446900	blue	0.75459433877065	0.655448797907768
1214	arahy.Tifrunner.gnm2.ann2.Ah17g386300	blue	0.754370676381932	0.611666386421833
481	arahy.Tifrunner.gnm2.ann2.Ah12g470600	blue	0.753923739405555	0.374035187628699
640	arahy.Tifrunner.gnm2.ann2.Ah14g453400	blue	0.753347710320041	-0.109384535412419
285	arahy.Tifrunner.gnm2.ann2.Ah14g466100	blue	0.7530514108836	0.368977620491181
393	arahy.Tifrunner.gnm2.ann2.Ah14g512000	blue	0.752898349244381	0.152724431081478
802	arahy.Tifrunner.gnm2.ann2.Ah07g026600	blue	0.752889125467464	0.29839954115522
1604	arahy.Tifrunner.gnm2.ann2.Ah11g336200	blue	0.752751911497099	0.284575781575007
1193	arahy.Tifrunner.gnm2.ann2.Ah13g145500	blue	0.752469326395334	0.420525006655923
1477	arahy.Tifrunner.gnm2.ann2.Ah06g303500	blue	-0.752450080796489	-0.593377330628039
872	arahy.Tifrunner.gnm2.ann2.Ah19g003800	blue	0.752149220971179	0.503220263710816
1124	arahy.Tifrunner.gnm2.ann2.Ah12g332600	blue	0.752106103587025	0.528915575407793
1393	arahy.Tifrunner.gnm2.ann2.Ah05g069500	blue	0.751733923548455	0.665645308649042
362	arahy.Tifrunner.gnm2.ann2.Ah05g079600	blue	0.751236948016256	0.574041102937908
152	arahy.Tifrunner.gnm2.ann2.Ah13g236300	blue	0.751147259310813	0.0827506422072741
1676	arahy.Tifrunner.gnm2.ann2.Ah19g538400	blue	-0.750706574736749	-0.359157669260809
1476	arahy.Tifrunner.gnm2.ann2.Ah11g036700	blue	-0.75061720518454	-0.512645418339033
1391	arahy.Tifrunner.gnm2.ann2.Ah12g111900	blue	0.750610358798188	0.126938743237067
1387	arahy.Tifrunner.gnm2.ann2.Ah16g045900	blue	0.750533179282581	0.272066324389808
1250	arahy.Tifrunner.gnm2.ann2.Ah18g045600	blue	0.750368305521372	0.332954077973137
719	arahy.Tifrunner.gnm2.ann2.Ah16g113100	blue	0.750265999178518	-0.172561472011907
1478	arahy.Tifrunner.gnm2.ann2.Ah08g134400	blue	-0.750230977367757	-0.675594789469412
354	arahy.Tifrunner.gnm2.ann2.Ah17g465300	blue	0.750107609356827	-0.0113702063211732
669	arahy.Tifrunner.gnm2.ann2.Ah20g443300	blue	0.749810914162248	0.137111285640996
929	arahy.Tifrunner.gnm2.ann2.Ah19g127800	blue	-0.749435832828386	-0.387084264576243
712	arahy.Tifrunner.gnm2.ann2.Ah06g419900	blue	0.748840193363937	0.0261613916082377
1359	arahy.Tifrunner.gnm2.ann2.Ah19g186900	blue	0.748699633570463	-0.0998267236485351
1330	arahy.Tifrunner.gnm2.ann2.Ah01g316100	blue	0.748640822712731	0.497731665788737
1265	arahy.Tifrunner.gnm2.ann2.Ah15g011700	blue	0.748011063577538	0.0940890015884878
523	arahy.Tifrunner.gnm2.ann2.Ah08g291600	blue	0.747447096810814	-0.231194747959594
1570	arahy.Tifrunner.gnm2.ann2.Ah09g448200	blue	0.747140148694817	0.432263935933894
880	arahy.Tifrunner.gnm2.ann2.Ah01g090100	blue	-0.746731592454671	-0.666276987755396
1494	arahy.Tifrunner.gnm2.ann2.Ah05g103500	blue	-0.746508418342321	-0.553695029198206
1385	arahy.Tifrunner.gnm2.ann2.Ah03g536400	blue	0.746281323651874	0.608238865181197
196	arahy.Tifrunner.gnm2.ann2.Ah09g370900	blue	0.746172109921401	0.0829871001047998
1508	arahy.Tifrunner.gnm2.ann2.Ah15g191800	blue	-0.745864343099117	-0.662792807950733
204	arahy.Tifrunner.gnm2.ann2.Ah07g266400	blue	0.745780186788723	0.370700874448308
676	arahy.Tifrunner.gnm2.ann2.Ah19g023300	blue	0.744800961667006	-0.212978824156492
908	arahy.Tifrunner.gnm2.ann2.Ah08g008400	blue	-0.744782352500245	-0.211330113483795
1632	arahy.Tifrunner.gnm2.ann2.Ah20g110300	blue	0.744755217704477	0.164135035468618
1506	arahy.Tifrunner.gnm2.ann2.Ah12g053200	blue	-0.743693939102929	-0.60978985571479
1036	arahy.Tifrunner.gnm2.ann2.Ah06g059200	blue	-0.743602638951338	-0.410530262711829
1607	arahy.Tifrunner.gnm2.ann2.Ah01g426700	blue	0.743560960317744	0.12810483124257
1394	arahy.Tifrunner.gnm2.ann2.Ah06g065100	blue	0.743523785797746	0.701298908460461
787	arahy.Tifrunner.gnm2.ann2.Ah07g100400	blue	0.742965401776874	0.183390366537734
871	arahy.Tifrunner.gnm2.ann2.Ah19g456400	blue	0.742782244148203	0.0838293998794373
1444	arahy.Tifrunner.gnm2.ann2.Ah20g288500	blue	-0.742781546455697	-0.435421049021237
28	arahy.Tifrunner.gnm2.ann2.Ah09g033900	blue	0.742740359864201	-0.101521267132474
38	arahy.Tifrunner.gnm2.ann2.Ah04g385600	blue	0.742237421632314	0.0233545522513404
1017	arahy.Tifrunner.gnm2.ann2.Ah10g131400	blue	-0.742009685339121	-0.454842357676971
1274	arahy.Tifrunner.gnm2.ann2.Ah13g565600	blue	0.741798111863292	0.668348197261495
373	arahy.Tifrunner.gnm2.ann2.Ah17g077000	blue	0.741726341889862	-0.133953569109215
171	arahy.Tifrunner.gnm2.ann2.Ah03g465600	blue	0.741406509471072	-0.0805259031829778
1496	arahy.Tifrunner.gnm2.ann2.Ah01g058700	blue	-0.741272537216881	-0.610806825345037
205	arahy.Tifrunner.gnm2.ann2.Ah03g433300	blue	0.741265113827934	-0.107747629432622
426	arahy.Tifrunner.gnm2.ann2.Ah12g454300	blue	0.740646023345707	0.373881326479833
467	arahy.Tifrunner.gnm2.ann2.Ah16g108200	blue	0.740400522810696	0.35926659057423
706	arahy.Tifrunner.gnm2.ann2.Ah20g005600	blue	0.740385120064155	0.416988083628794
889	arahy.Tifrunner.gnm2.ann2.Ah19g060300	blue	-0.740378063241632	-0.610082410002284
639	arahy.Tifrunner.gnm2.ann2.Ah05g079700	blue	0.740046048498392	0.478778674196244
965	arahy.Tifrunner.gnm2.ann2.Ah16g441100	blue	-0.739861146678166	-0.503728515468794
886	arahy.Tifrunner.gnm2.ann2.Ah10g241600	blue	-0.73986028543504	-0.287953944149702
272	arahy.Tifrunner.gnm2.ann2.Ah19g128500	blue	0.739421810992968	0.000247271311025188
1217	arahy.Tifrunner.gnm2.ann2.Ah18g099200	blue	0.739163583746184	-0.0358962102671065
1055	arahy.Tifrunner.gnm2.ann2.Ah13g009400	blue	-0.73911618833274	-0.310525174609945
1514	arahy.Tifrunner.gnm2.ann2.Ah08g257300	blue	-0.739041262404725	-0.305425965729842
906	arahy.Tifrunner.gnm2.ann2.Ah20g064900	blue	-0.738850419029435	-0.21386948085833
1161	arahy.Tifrunner.gnm2.ann2.Ah10g010700	blue	0.738827742627994	0.545633570582438
115	arahy.Tifrunner.gnm2.ann2.Ah03g007500	blue	0.738467454041174	0.705489199173775
1221	arahy.Tifrunner.gnm2.ann2.Ah16g009000	blue	0.738362457784928	0.580555552037781
371	arahy.Tifrunner.gnm2.ann2.Ah06g077200	blue	0.738318894269772	-0.15473479914239
680	arahy.Tifrunner.gnm2.ann2.Ah14g436100	blue	0.738010178052952	0.711524910230349
44	arahy.Tifrunner.gnm2.ann2.Ah16g270100	blue	0.737911530635713	0.489002049931283
1298	arahy.Tifrunner.gnm2.ann2.Ah14g240400	blue	0.737540137551783	0.552360472558965
1229	arahy.Tifrunner.gnm2.ann2.Ah05g427200	blue	0.737414656714329	0.552256618590804
655	arahy.Tifrunner.gnm2.ann2.Ah18g287400	blue	0.737106134734116	-0.00340811960400037
1280	arahy.Tifrunner.gnm2.ann2.Ah15g177300	blue	0.736997211625201	0.607382438446048
687	arahy.Tifrunner.gnm2.ann2.Ah10g151800	blue	0.736971355116624	-0.187035403008112
164	arahy.Tifrunner.gnm2.ann2.Ah12g470900	blue	0.736153527251316	0.452007572773143
317	arahy.Tifrunner.gnm2.ann2.Ah03g210600	blue	0.73544568547558	-0.0897390418288009
378	arahy.Tifrunner.gnm2.ann2.Ah09g014100	blue	0.734848462197089	-0.156949687673181
810	arahy.Tifrunner.gnm2.ann2.Ah08g292600	blue	0.734781479576346	-0.153142101091119
1324	arahy.Tifrunner.gnm2.ann2.Ah19g445100	blue	0.734313020472621	-0.00619122075617003
251	arahy.Tifrunner.gnm2.ann2.Ah13g026600	blue	0.73395442508326	-0.099029880660188
1069	arahy.Tifrunner.gnm2.ann2.Ah05g278700	blue	-0.733839821159961	-0.357667537116497
626	arahy.Tifrunner.gnm2.ann2.Ah10g215700	blue	0.733585492707424	0.391338297572294
1542	arahy.Tifrunner.gnm2.ann2.Ah03g329200	blue	-0.733554030396112	-0.511842254849264
165	arahy.Tifrunner.gnm2.ann2.Ah03g063000	blue	0.733276532920609	-0.136832325976122
179	arahy.Tifrunner.gnm2.ann2.Ah01g311700	blue	0.733219896629878	0.0346874567729405
452	arahy.Tifrunner.gnm2.ann2.Ah13g554700	blue	0.733153741658748	0.133863198919464
582	arahy.Tifrunner.gnm2.ann2.Ah19g359900	blue	0.732895971843977	0.134504833649006
796	arahy.Tifrunner.gnm2.ann2.Ah15g398100	blue	0.732498794695815	0.519249217219545
1365	arahy.Tifrunner.gnm2.ann2.Ah16g065000	blue	0.73240519213165	0.437404734296618
630	arahy.Tifrunner.gnm2.ann2.Ah06g454400	blue	0.732402388129842	0.299065115771602
1271	arahy.Tifrunner.gnm2.ann2.Ah16g354900	blue	0.731721665392948	0.569214588762292
326	arahy.Tifrunner.gnm2.ann2.Ah15g165000	blue	0.731712850044654	0.461679245241469
807	arahy.Tifrunner.gnm2.ann2.Ah11g217500	blue	0.730554202446264	0.648956098017
423	arahy.Tifrunner.gnm2.ann2.Ah09g080600	blue	0.730369895026711	-0.161049358218204
125	arahy.Tifrunner.gnm2.ann2.Ah18g222100	blue	0.73005199643916	0.712694324493682
1464	arahy.Tifrunner.gnm2.ann2.Ah01g363000	blue	-0.729686087392188	-0.353103690756725
759	arahy.Tifrunner.gnm2.ann2.Ah09g111700	blue	0.729653503696653	-0.197644440117561
535	arahy.Tifrunner.gnm2.ann2.Ah15g469500	blue	0.729543918747428	0.218247242206776
1205	arahy.Tifrunner.gnm2.ann2.Ah01g390600	blue	0.728973752122821	0.228977662356384
963	arahy.Tifrunner.gnm2.ann2.Ah18g082200	blue	-0.72891563376794	-0.64598730639793
747	arahy.Tifrunner.gnm2.ann2.Ah04g044100	blue	0.728664774677725	0.844908604219457
576	arahy.Tifrunner.gnm2.ann2.Ah01g011200	blue	0.727869232804684	0.402290652531715
518	arahy.Tifrunner.gnm2.ann2.Ah08g210900	blue	0.727855243341015	-0.24053006572648
1114	arahy.Tifrunner.gnm2.ann2.Ah05g198200	blue	0.727525263607194	0.261701858416995
1289	arahy.Tifrunner.gnm2.ann2.Ah06g306400	blue	0.727029975959846	-0.0941719359070549
1341	arahy.Tifrunner.gnm2.ann2.Ah15g061900	blue	0.726965348205973	0.331298071686065
1175	arahy.Tifrunner.gnm2.ann2.Ah12g461800	blue	0.726937592624157	0.687121795806567
1098	arahy.Tifrunner.gnm2.ann2.Ah18g023300	blue	-0.726897898072057	-0.41351069836079
72	arahy.Tifrunner.gnm2.ann2.Ah18g438500	blue	0.72669211640649	-0.0955446438094915
265	arahy.Tifrunner.gnm2.ann2.Ah05g324700	blue	0.726450014953293	0.233577021335312
1254	arahy.Tifrunner.gnm2.ann2.Ah03g128700	blue	0.725996177836758	0.415294235749805
918	arahy.Tifrunner.gnm2.ann2.Ah13g451400	blue	-0.725978660226766	-0.297526750510333
585	arahy.Tifrunner.gnm2.ann2.Ah13g324000	blue	0.725974434303082	0.6191539703752
727	arahy.Tifrunner.gnm2.ann2.Ah16g370800	blue	0.72590961377565	0.0743632917410621
1283	arahy.Tifrunner.gnm2.ann2.Ah04g188700	blue	0.725697008562169	0.57994461021505
246	arahy.Tifrunner.gnm2.ann2.Ah06g354900	blue	0.72533815220952	0.229771400883415
1258	arahy.Tifrunner.gnm2.ann2.Ah13g576400	blue	0.725013895076578	0.269931670673737
1251	arahy.Tifrunner.gnm2.ann2.Ah16g101300	blue	0.724514986138431	0.746185403750696
1206	arahy.Tifrunner.gnm2.ann2.Ah16g023600	blue	0.723157513511591	0.32728337194099
1473	arahy.Tifrunner.gnm2.ann2.Ah02g372300	blue	-0.723149280252337	-0.419003593788428
432	arahy.Tifrunner.gnm2.ann2.Ah18g390200	blue	0.72300505491748	-0.16500372573641
1291	arahy.Tifrunner.gnm2.ann2.Ah10g059300	blue	0.722471887489206	0.403823879996724
1129	arahy.Tifrunner.gnm2.ann2.Ah01g440300	blue	0.722457840886093	0.625135509922805
93	arahy.Tifrunner.gnm2.ann2.Ah09g249600	blue	0.722364228061975	-0.240071454208957
678	arahy.Tifrunner.gnm2.ann2.Ah19g321100	blue	0.721861827877874	-0.118470351861311
1705	arahy.Tifrunner.gnm2.ann2.Ah01g371600	blue	0.72174514770085	0.305574713128118
1713	arahy.Tifrunner.gnm2.ann2.Ah13g045900	blue	-0.721193423669151	-0.503081771102474
137	arahy.Tifrunner.gnm2.ann2.Ah16g064400	blue	0.720753763859238	0.406294123172352
1147	arahy.Tifrunner.gnm2.ann2.Ah11g380100	blue	0.720679578123861	0.593711052262221
75	arahy.Tifrunner.gnm2.ann2.Ah15g007300	blue	0.720607568113107	0.182515360303024
1459	arahy.Tifrunner.gnm2.ann2.Ah07g173400	blue	-0.720565944299719	-0.591373280100929
118	arahy.Tifrunner.gnm2.ann2.Ah15g004900	blue	0.720543280124976	0.127355226133443
933	arahy.Tifrunner.gnm2.ann2.Ah03g058700	blue	-0.719929405272796	-0.2219744409434
33	arahy.Tifrunner.gnm2.ann2.Ah15g306800	blue	0.719791846847562	0.684042615035937
1455	arahy.Tifrunner.gnm2.ann2.Ah07g105700	blue	-0.719737631502176	-0.738946301581512
1154	arahy.Tifrunner.gnm2.ann2.Ah11g492000	blue	0.719424215818699	0.271388800218298
1067	arahy.Tifrunner.gnm2.ann2.Ah15g211300	blue	-0.719415850905154	-0.465671284671978
813	arahy.Tifrunner.gnm2.ann2.Ah09g284200	blue	0.719303476222598	0.138579437322013
1297	arahy.Tifrunner.gnm2.ann2.Ah07g306100	blue	0.719060621629476	0.428928853691816
1510	arahy.Tifrunner.gnm2.ann2.Ah07g024600	blue	-0.718074515530574	-0.337557389374206
218	arahy.Tifrunner.gnm2.ann2.Ah14g446500	blue	0.717383750512872	0.396202431776799
688	arahy.Tifrunner.gnm2.ann2.Ah18g322700	blue	0.717158457265881	0.463160842125184
1286	arahy.Tifrunner.gnm2.ann2.Ah06g153500	blue	0.716805090697162	0.791479450695548
1243	arahy.Tifrunner.gnm2.ann2.Ah11g310000	blue	0.716721716081377	0.305951462075601
945	arahy.Tifrunner.gnm2.ann2.Ah17g005300	blue	-0.716631000381104	-0.275131937448936
1001	arahy.Tifrunner.gnm2.ann2.Ah09g076300	blue	-0.716499220930602	-0.274705642263403
1245	arahy.Tifrunner.gnm2.ann2.Ah15g518100	blue	0.71644304507887	-0.12513986873329
546	arahy.Tifrunner.gnm2.ann2.Ah10g031100	blue	0.716388361974356	-0.188708500042694
1472	arahy.Tifrunner.gnm2.ann2.Ah19g426600	blue	-0.71557672931375	-0.609355432603857
1521	arahy.Tifrunner.gnm2.ann2.Ah20g530600	blue	0.715282770174023	0.409629751573455
427	arahy.Tifrunner.gnm2.ann2.Ah09g018900	blue	0.71527094024916	0.641223332311835
88	arahy.Tifrunner.gnm2.ann2.Ah15g500500	blue	0.71524750606959	-0.249870817407014
1137	arahy.Tifrunner.gnm2.ann2.Ah13g025700	blue	0.714649667283735	0.401830820888936
1371	arahy.Tifrunner.gnm2.ann2.Ah03g557400	blue	0.714437685177476	0.101099665292724
1313	arahy.Tifrunner.gnm2.ann2.Ah01g323700	blue	0.714433525428543	0.323828136737922
191	arahy.Tifrunner.gnm2.ann2.Ah18g022300	blue	0.714230873290493	-0.0288345804948641
1605	arahy.Tifrunner.gnm2.ann2.Ah05g106300	blue	0.71404048947436	-0.0109504664456094
1555	arahy.Tifrunner.gnm2.ann2.Ah03g247200	blue	-0.713905319866633	-0.581551502440518
1427	arahy.Tifrunner.gnm2.ann2.Ah15g120700	blue	-0.713785643542437	-0.664936590018036
60	arahy.Tifrunner.gnm2.ann2.Ah03g563500	blue	0.713775556437916	-0.206964860193452
1246	arahy.Tifrunner.gnm2.ann2.Ah04g344600	blue	0.713638068219939	0.423709733011126
1430	arahy.Tifrunner.gnm2.ann2.Ah18g010000	blue	-0.71313050004377	-0.22689231036241
517	arahy.Tifrunner.gnm2.ann2.Ah11g009000	blue	0.713058914925617	0.532450807192162
875	arahy.Tifrunner.gnm2.ann2.Ah01g096400	blue	0.712290854491025	0.227427558054649
469	arahy.Tifrunner.gnm2.ann2.Ah06g052900	blue	0.711574284368605	0.526990539307681
167	arahy.Tifrunner.gnm2.ann2.Ah02g013200	blue	0.711550918205302	-0.133598886295091
1336	arahy.Tifrunner.gnm2.ann2.Ah20g357100	blue	0.711329013252001	0.44219517252151
316	arahy.Tifrunner.gnm2.ann2.Ah03g527300	blue	0.711212689930336	-0.00681618451330972
1699	arahy.Tifrunner.gnm2.ann2.Ah03g264900	blue	-0.711121762858261	-0.231666070121018
99	arahy.Tifrunner.gnm2.ann2.Ah05g308000	blue	0.711015279293478	0.0151163491285246
1483	arahy.Tifrunner.gnm2.ann2.Ah05g340200	blue	-0.710716742487854	-0.292948234301763
1482	arahy.Tifrunner.gnm2.ann2.Ah19g021000	blue	-0.710386319289044	-0.46355791873465
1505	arahy.Tifrunner.gnm2.ann2.Ah20g430400	blue	-0.710327512109135	-0.661803701175129
71	arahy.Tifrunner.gnm2.ann2.Ah14g268700	blue	0.710216654584369	0.464403269132754
79	arahy.Tifrunner.gnm2.ann2.Ah08g210200	blue	0.710197908159051	-0.247909185193986
1315	arahy.Tifrunner.gnm2.ann2.Ah17g342900	blue	0.710082196000185	0.503012130210184
1043	arahy.Tifrunner.gnm2.ann2.Ah13g547600	blue	-0.709516471797318	-0.273862316954634
270	arahy.Tifrunner.gnm2.ann2.Ah16g158900	blue	0.708864571886462	0.485349798954054
1584	arahy.Tifrunner.gnm2.ann2.Ah05g107000	blue	0.708663124539547	-0.14125554133852
574	arahy.Tifrunner.gnm2.ann2.Ah03g236700	blue	0.708295805889718	-0.0804019806233972
885	arahy.Tifrunner.gnm2.ann2.Ah02g270700	blue	-0.708257930076	0.0219715702568752
1402	arahy.Tifrunner.gnm2.ann2.Ah19g008600	blue	-0.707008448993601	-0.470305387818075
201	arahy.Tifrunner.gnm2.ann2.Ah08g298100	blue	0.706605288663926	0.0466688714128501
431	arahy.Tifrunner.gnm2.ann2.Ah20g518300	blue	0.706601280154091	0.652914464663624
1400	arahy.Tifrunner.gnm2.ann2.Ah09g302900	blue	-0.706591062624216	-0.466386524741098
419	arahy.Tifrunner.gnm2.ann2.Ah05g147600	blue	0.706003310579204	0.278544962451534
1310	arahy.Tifrunner.gnm2.ann2.Ah19g356800	blue	0.705730327461147	0.758070322442034
1647	arahy.Tifrunner.gnm2.ann2.Ah20g098100	blue	0.705682720554573	0.404806759266578
1306	arahy.Tifrunner.gnm2.ann2.Ah08g089000	blue	0.704401025199693	0.517145413267417
877	arahy.Tifrunner.gnm2.ann2.Ah11g220400	blue	0.703985833160435	0.426541035766169
374	arahy.Tifrunner.gnm2.ann2.Ah13g586600	blue	0.703791661661299	-0.15310451847997
385	arahy.Tifrunner.gnm2.ann2.Ah20g214800	blue	0.703520714642512	0.0510237236226684
1339	arahy.Tifrunner.gnm2.ann2.Ah17g467700	blue	0.702900234711538	-0.146395858102102
707	arahy.Tifrunner.gnm2.ann2.Ah04g366000	blue	0.702496621420925	-0.122873770033219
737	arahy.Tifrunner.gnm2.ann2.Ah07g198600	blue	0.701859142547455	0.384374023717244
473	arahy.Tifrunner.gnm2.ann2.Ah08g254900	blue	0.701724632937517	0.0773262761579989
1571	arahy.Tifrunner.gnm2.ann2.Ah19g002100	blue	0.701186207924383	-0.189241020207231
1087	arahy.Tifrunner.gnm2.ann2.Ah01g323000	blue	-0.70112937251341	-0.269605193166276
975	arahy.Tifrunner.gnm2.ann2.Ah14g464900	blue	-0.70110015438409	-0.419243700473469
345	arahy.Tifrunner.gnm2.ann2.Ah09g058000	blue	0.700823038765891	0.00111977864292635
1167	arahy.Tifrunner.gnm2.ann2.Ah15g098100	blue	0.700024326375166	0.676074747683191
366	arahy.Tifrunner.gnm2.ann2.Ah06g248800	blue	0.700019514929867	0.31773328408759
482	arahy.Tifrunner.gnm2.ann2.Ah01g281400	blue	0.699461620362576	0.0670902096512443
1270	arahy.Tifrunner.gnm2.ann2.Ah14g352500	blue	0.69899168187206	0.523806410252728
1156	arahy.Tifrunner.gnm2.ann2.Ah04g081300	blue	0.698788446963315	0.535665296512621
1179	arahy.Tifrunner.gnm2.ann2.Ah10g007000	blue	0.69872661857703	0.370972533392564
215	arahy.Tifrunner.gnm2.ann2.Ah15g052100	blue	0.698694687390765	-0.147871951446836
1260	arahy.Tifrunner.gnm2.ann2.Ah10g063100	blue	0.698027480517952	0.432192925312605
985	arahy.Tifrunner.gnm2.ann2.Ah11g453500	blue	-0.69801164920158	-0.411768323404401
340	arahy.Tifrunner.gnm2.ann2.Ah16g084900	blue	0.697749918132185	-0.0618847669900194
1174	arahy.Tifrunner.gnm2.ann2.Ah11g432500	blue	0.697718810741339	0.516773478678051
323	arahy.Tifrunner.gnm2.ann2.Ah01g045600	blue	0.696917882902846	0.411909434001484
650	arahy.Tifrunner.gnm2.ann2.Ah15g029100	blue	0.696689525552173	0.434992795211888
957	arahy.Tifrunner.gnm2.ann2.Ah08g264400	blue	-0.696350876254139	-0.521047819048878
1579	arahy.Tifrunner.gnm2.ann2.Ah03g443900	blue	0.695975442567687	-0.0556159609311937
600	arahy.Tifrunner.gnm2.ann2.Ah09g089900	blue	0.694022845000014	0.00282296085688005
735	arahy.Tifrunner.gnm2.ann2.Ah14g316900	blue	0.693527872127246	0.534317828779479
1684	arahy.Tifrunner.gnm2.ann2.Ah07g023400	blue	-0.693239462254663	-0.32233006969896
1509	arahy.Tifrunner.gnm2.ann2.Ah05g132500	blue	-0.69277467649509	-0.611587973039002
74	arahy.Tifrunner.gnm2.ann2.Ah19g165700	blue	0.692173400402244	0.0532722219798629
398	arahy.Tifrunner.gnm2.ann2.Ah19g527100	blue	0.691554798320767	0.516123902348209
668	arahy.Tifrunner.gnm2.ann2.Ah20g189700	blue	0.691343176741053	-0.0687836784133063
1714	arahy.Tifrunner.gnm2.ann2.Ah13g571200	blue	0.691013847640961	0.119920745284974
1076	arahy.Tifrunner.gnm2.ann2.Ah09g046200	blue	-0.690812505660261	-0.102763381275481
1708	arahy.Tifrunner.gnm2.ann2.Ah04g035800	blue	-0.690762710436941	-0.386638219587611
1379	arahy.Tifrunner.gnm2.ann2.Ah08g027100	blue	0.690630360373361	0.564418228626044
276	arahy.Tifrunner.gnm2.ann2.Ah08g046700	blue	0.690313489394403	0.0201089475384184
1489	arahy.Tifrunner.gnm2.ann2.Ah10g065400	blue	-0.689935914727508	-0.213423474858418
774	arahy.Tifrunner.gnm2.ann2.Ah06g404800	blue	0.689484255753603	0.508217137851374
1211	arahy.Tifrunner.gnm2.ann2.Ah19g011600	blue	0.689319621799221	0.656354035223596
136	arahy.Tifrunner.gnm2.ann2.Ah12g060400	blue	0.689037763139208	-0.0931466608168235
174	arahy.Tifrunner.gnm2.ann2.Ah03g201800	blue	0.688777588857478	0.740751222721913
1532	arahy.Tifrunner.gnm2.ann2.Ah20g500400	blue	0.688755099244812	0.439986911522068
1144	arahy.Tifrunner.gnm2.ann2.Ah20g200500	blue	0.688749916059399	0.729493998658737
87	arahy.Tifrunner.gnm2.ann2.Ah08g192300	blue	0.687265961486253	-0.131488581698381
208	arahy.Tifrunner.gnm2.ann2.Ah20g069000	blue	0.687237809859316	-0.229004892769842
504	arahy.Tifrunner.gnm2.ann2.Ah19g381300	blue	0.687227984622382	0.860179844771793
207	arahy.Tifrunner.gnm2.ann2.Ah06g395400	blue	0.687138145405905	-0.328545554359131
1025	arahy.Tifrunner.gnm2.ann2.Ah17g070000	blue	-0.686930178993975	-0.322544318195532
85	arahy.Tifrunner.gnm2.ann2.Ah05g089200	blue	0.686855178964732	-0.0873772733300924
1443	arahy.Tifrunner.gnm2.ann2.Ah13g598200	blue	-0.686660795272165	-0.377904849821448
1499	arahy.Tifrunner.gnm2.ann2.Ah19g192100	blue	-0.685860372857449	-0.618861365185269
51	arahy.Tifrunner.gnm2.ann2.Ah02g348800	blue	0.68567112505796	-0.09946018758963
89	arahy.Tifrunner.gnm2.ann2.Ah15g086500	blue	0.685575356391435	0.361462458833329
259	arahy.Tifrunner.gnm2.ann2.Ah15g032900	blue	0.684921130532182	-0.0245085126495984
1130	arahy.Tifrunner.gnm2.ann2.Ah08g165500	blue	0.684778409242832	0.4712125431344
479	arahy.Tifrunner.gnm2.ann2.Ah09g451600	blue	0.684733258420033	-0.250898284870165
1377	arahy.Tifrunner.gnm2.ann2.Ah11g435900	blue	0.684345965019789	0.0748956357061336
1554	arahy.Tifrunner.gnm2.ann2.Ah15g066100	blue	-0.684012911706924	-0.420467773974668
864	arahy.Tifrunner.gnm2.ann2.Ah14g479600	blue	0.683985099853867	0.0673751338728482
806	arahy.Tifrunner.gnm2.ann2.Ah07g258800	blue	0.683859509861007	-0.154365448425926
1471	arahy.Tifrunner.gnm2.ann2.Ah02g307500	blue	-0.681871673747923	-0.312609654582697
890	arahy.Tifrunner.gnm2.ann2.Ah20g517800	blue	-0.681330065531169	-0.453011471367397
809	arahy.Tifrunner.gnm2.ann2.Ah16g133500	blue	0.681173776100743	-0.204146022591914
237	arahy.Tifrunner.gnm2.ann2.Ah03g423600	blue	0.680320380816921	-0.0525134347703664
244	arahy.Tifrunner.gnm2.ann2.Ah14g057400	blue	0.679946158697369	0.609529367587227
943	arahy.Tifrunner.gnm2.ann2.Ah03g548000	blue	-0.679621395924587	-0.529915872157627
1204	arahy.Tifrunner.gnm2.ann2.Ah03g494700	blue	0.679553908814172	0.331593895903134
293	arahy.Tifrunner.gnm2.ann2.Ah17g150900	blue	0.679294333345864	0.0120542315695154
45	arahy.Tifrunner.gnm2.ann2.Ah03g597800	blue	0.678639717459948	0.149670777505399
1061	arahy.Tifrunner.gnm2.ann2.Ah19g551600	blue	-0.678123948703711	-0.41174836967019
973	arahy.Tifrunner.gnm2.ann2.Ah13g634200	blue	-0.67798900450999	-0.4227798561002
1690	arahy.Tifrunner.gnm2.ann2.Ah08g228700	blue	-0.677751624679329	-0.392811172216304
66	arahy.Tifrunner.gnm2.ann2.Ah19g456100	blue	0.677468983313676	-0.16493929900799
1119	arahy.Tifrunner.gnm2.ann2.Ah13g163500	blue	0.677311145321257	0.594930139532777
1539	arahy.Tifrunner.gnm2.ann2.Ah16g442200	blue	0.677133202856612	0.442961717586861
216	arahy.Tifrunner.gnm2.ann2.Ah08g351900	blue	0.676887334919755	-0.0925743760710061
193	arahy.Tifrunner.gnm2.ann2.Ah08g074700	blue	0.676710511346877	0.0646339572470885
230	arahy.Tifrunner.gnm2.ann2.Ah20g005000	blue	0.676058171580769	0.133774260207834
1593	arahy.Tifrunner.gnm2.ann2.Ah14g261900	blue	0.675985354022273	0.283649420065087
142	arahy.Tifrunner.gnm2.ann2.Ah16g057100	blue	0.675773205210902	-0.289548704540217
1606	arahy.Tifrunner.gnm2.ann2.Ah10g367100	blue	0.675748112240497	0.252154223102217
1223	arahy.Tifrunner.gnm2.ann2.Ah16g199400	blue	0.675258234315761	0.59191423256738
1053	arahy.Tifrunner.gnm2.ann2.Ah15g126300	blue	-0.675253030064881	-0.412936575295378
789	arahy.Tifrunner.gnm2.ann2.Ah13g488800	blue	0.674987552337166	-0.147892040629695
1128	arahy.Tifrunner.gnm2.ann2.Ah01g316200	blue	0.67482915601687	0.389420748950534
1105	arahy.Tifrunner.gnm2.ann2.Ah01g112300	blue	-0.674618950063111	-0.436296626611764
936	arahy.Tifrunner.gnm2.ann2.Ah01g091000	blue	-0.673335614619771	-0.444918171148697
238	arahy.Tifrunner.gnm2.ann2.Ah13g463300	blue	0.672876038188192	-0.0781347033153044
782	arahy.Tifrunner.gnm2.ann2.Ah13g608600	blue	0.672324038463315	-0.159794180772791
1392	arahy.Tifrunner.gnm2.ann2.Ah08g116500	blue	0.672251019703624	0.523746511625037
394	arahy.Tifrunner.gnm2.ann2.Ah15g532700	blue	0.671547269068962	0.194382264074134
442	arahy.Tifrunner.gnm2.ann2.Ah20g522400	blue	0.671370345910672	0.311930000065939
1058	arahy.Tifrunner.gnm2.ann2.Ah19g506000	blue	-0.67069108516273	-0.160934673646088
169	arahy.Tifrunner.gnm2.ann2.Ah02g333000	blue	0.670635701768296	0.621428296566358
1707	arahy.Tifrunner.gnm2.ann2.Ah03g541700	blue	0.670624521875775	0.144947472037556
1633	arahy.Tifrunner.gnm2.ann2.Ah20g048600	blue	0.670437222612012	-0.00883172344320693
1621	arahy.Tifrunner.gnm2.ann2.Ah17g188100	blue	0.669846308641254	-0.155113904268132
756	arahy.Tifrunner.gnm2.ann2.Ah17g357300	blue	0.669409211781919	-0.0825716129265927
470	arahy.Tifrunner.gnm2.ann2.Ah13g479000	blue	0.668573765081524	0.393360596537864
1355	arahy.Tifrunner.gnm2.ann2.Ah15g085900	blue	0.668299266912492	0.718366092059518
1121	arahy.Tifrunner.gnm2.ann2.Ah14g400100	blue	0.668296690313497	0.39166898891834
324	arahy.Tifrunner.gnm2.ann2.Ah07g349700	blue	0.668277288804492	-0.143776112685047
1091	arahy.Tifrunner.gnm2.ann2.Ah15g407500	blue	-0.666637942397095	0.0224953385523239
1671	arahy.Tifrunner.gnm2.ann2.Ah09g043900	blue	-0.666403235846708	0.136367061029693
850	arahy.Tifrunner.gnm2.ann2.Ah20g069400	blue	0.666256786150542	-0.087150511345579
1048	arahy.Tifrunner.gnm2.ann2.Ah11g280500	blue	-0.663972208712829	-0.434678508814233
1609	arahy.Tifrunner.gnm2.ann2.Ah01g375800	blue	0.663493085988703	-0.194733583883316
337	arahy.Tifrunner.gnm2.ann2.Ah12g415600	blue	0.663208151448594	-0.0371165062045112
160	arahy.Tifrunner.gnm2.ann2.Ah15g517900	blue	0.66294446606608	-0.283530250392266
919	arahy.Tifrunner.gnm2.ann2.Ah20g505500	blue	-0.662573093866301	-0.280412831326148
395	arahy.Tifrunner.gnm2.ann2.Ah17g385000	blue	0.662202168173055	0.628935389572589
912	arahy.Tifrunner.gnm2.ann2.Ah09g139600	blue	-0.661773640567098	-0.101897493512881
1309	arahy.Tifrunner.gnm2.ann2.Ah10g039400	blue	0.661705001437642	0.544754147298041
451	arahy.Tifrunner.gnm2.ann2.Ah19g411900	blue	0.661538393835798	-0.23502084481089
261	arahy.Tifrunner.gnm2.ann2.Ah17g232700	blue	0.661527688408123	0.415501404004762
1569	arahy.Tifrunner.gnm2.ann2.Ah03g558100	blue	0.660770881523063	-0.00745593751043297
1097	arahy.Tifrunner.gnm2.ann2.Ah19g211500	blue	-0.660663916790791	-0.320819230460792
32	arahy.Tifrunner.gnm2.ann2.Ah04g364100	blue	0.660199366270955	0.517880051005366
1199	arahy.Tifrunner.gnm2.ann2.Ah13g592700	blue	0.660118122535017	-0.0476800467936652
1134	arahy.Tifrunner.gnm2.ann2.Ah13g139700	blue	0.659684985967467	0.406735635113067
645	arahy.Tifrunner.gnm2.ann2.Ah20g068800	blue	0.659588317278626	-0.213944308677211
1235	arahy.Tifrunner.gnm2.ann2.Ah05g099600	blue	0.65925185247415	0.345131468234995
1042	arahy.Tifrunner.gnm2.ann2.Ah08g263800	blue	-0.656484093675696	0.199627220946908
1401	arahy.Tifrunner.gnm2.ann2.Ah05g468200	blue	-0.654421200846181	-0.443271385677516
1538	arahy.Tifrunner.gnm2.ann2.Ah03g091400	blue	0.654332762139234	0.332266999745118
1603	arahy.Tifrunner.gnm2.ann2.Ah10g337600	blue	0.65423054354592	0.456001766657427
1442	arahy.Tifrunner.gnm2.ann2.Ah14g078000	blue	-0.653577675084941	-0.485969258524616
1436	arahy.Tifrunner.gnm2.ann2.Ah20g152900	blue	-0.653328175829291	-0.426360845360958
702	arahy.Tifrunner.gnm2.ann2.Ah20g305700	blue	0.652757253139302	-0.215132899328347
580	arahy.Tifrunner.gnm2.ann2.Ah20g052400	blue	0.652267937139913	-0.281535267316105
299	arahy.Tifrunner.gnm2.ann2.Ah05g349400	blue	0.651815440668584	-0.057110318440106
700	arahy.Tifrunner.gnm2.ann2.Ah08g327000	blue	0.651649701076074	-0.109564949388412
570	arahy.Tifrunner.gnm2.ann2.Ah07g315700	blue	0.650976179237044	-0.126862971390343
278	arahy.Tifrunner.gnm2.ann2.Ah10g145700	blue	0.65013958304518	-0.231049217731488
568	arahy.Tifrunner.gnm2.ann2.Ah05g396700	blue	0.648578811417692	-0.278064202426041
123	arahy.Tifrunner.gnm2.ann2.Ah09g286000	blue	0.648519721540449	0.587272029250748
19	arahy.Tifrunner.gnm2.ann2.Ah05g191500	blue	0.648339020876382	0.458591352346201
1064	arahy.Tifrunner.gnm2.ann2.Ah09g141000	blue	-0.648221601378853	-0.137003795468173
364	arahy.Tifrunner.gnm2.ann2.Ah18g256100	blue	0.648108967367484	-0.152318710117563
392	arahy.Tifrunner.gnm2.ann2.Ah17g145200	blue	0.647274455713954	0.272773307304349
1375	arahy.Tifrunner.gnm2.ann2.Ah08g320300	blue	0.64713623340534	0.460739072432042
553	arahy.Tifrunner.gnm2.ann2.Ah16g206700	blue	0.647012083361533	0.420989965780346
1273	arahy.Tifrunner.gnm2.ann2.Ah03g056100	blue	0.646447442304795	-0.161283495460142
49	arahy.Tifrunner.gnm2.ann2.Ah15g361800	blue	0.645347039807163	-0.211599303044252
116	arahy.Tifrunner.gnm2.ann2.Ah09g091300	blue	0.645280718814286	0.322971388224801
1645	arahy.Tifrunner.gnm2.ann2.Ah11g492600	blue	0.645072066260905	-0.0591867654008406
1611	arahy.Tifrunner.gnm2.ann2.Ah01g346700	blue	0.64495230384064	-0.120293199641759
1131	arahy.Tifrunner.gnm2.ann2.Ah03g414700	blue	0.644676239507733	0.434243930004396
840	arahy.Tifrunner.gnm2.ann2.Ah20g205300	blue	0.643756125726703	-0.257370939750574
334	arahy.Tifrunner.gnm2.ann2.Ah15g501200	blue	0.64368477333963	-0.253170241197501
223	arahy.Tifrunner.gnm2.ann2.Ah06g451500	blue	0.643658886435072	0.12928212806886
675	arahy.Tifrunner.gnm2.ann2.Ah17g242600	blue	0.643441017100011	-0.255073864917975
1160	arahy.Tifrunner.gnm2.ann2.Ah03g397600	blue	0.643413964628367	0.295333014919949
753	arahy.Tifrunner.gnm2.ann2.Ah03g056000	blue	0.641798572393088	-0.239624739000913
225	arahy.Tifrunner.gnm2.ann2.Ah14g450200	blue	0.641724819986757	-0.260369172654157
108	arahy.Tifrunner.gnm2.ann2.Ah06g039500	blue	0.641654879241761	-0.201116948246877
129	arahy.Tifrunner.gnm2.ann2.Ah14g479700	blue	0.640981258724627	-0.121751522473998
339	arahy.Tifrunner.gnm2.ann2.Ah02g356500	blue	0.639831786134319	-0.0294499206326841
372	arahy.Tifrunner.gnm2.ann2.Ah02g037300	blue	0.638165319586394	-0.00808984412770895
1541	arahy.Tifrunner.gnm2.ann2.Ah05g201300	blue	0.638141289858007	0.356955692650199
1323	arahy.Tifrunner.gnm2.ann2.Ah10g390400	blue	0.637571654938683	0.472952649314884
1525	arahy.Tifrunner.gnm2.ann2.Ah12g039500	blue	0.637030231869339	-0.069095255908314
1597	arahy.Tifrunner.gnm2.ann2.Ah18g074500	blue	0.636988657292788	-0.286872682721301
803	arahy.Tifrunner.gnm2.ann2.Ah08g067400	blue	0.636480637482779	0.5583693609104
202	arahy.Tifrunner.gnm2.ann2.Ah11g405500	blue	0.635917235157716	-0.30692343942685
1602	arahy.Tifrunner.gnm2.ann2.Ah17g024500	blue	0.635843257929609	0.27849155743274
1155	arahy.Tifrunner.gnm2.ann2.Ah11g032500	blue	0.634772208578097	0.388975267137003
198	arahy.Tifrunner.gnm2.ann2.Ah14g129100	blue	0.634742137630199	0.333961721129675
1030	arahy.Tifrunner.gnm2.ann2.Ah10g137500	blue	-0.634462784430933	-0.400546664322009
290	arahy.Tifrunner.gnm2.ann2.Ah08g208100	blue	0.634370568205598	-0.232236787688842
302	arahy.Tifrunner.gnm2.ann2.Ah07g224200	blue	0.634102234339076	-0.318650665318332
777	arahy.Tifrunner.gnm2.ann2.Ah17g485700	blue	0.634050003566668	-0.33471439005341
1325	arahy.Tifrunner.gnm2.ann2.Ah11g444600	blue	0.633670781598749	0.175115389947268
269	arahy.Tifrunner.gnm2.ann2.Ah11g099600	blue	0.633524528992758	-0.22564008065475
1136	arahy.Tifrunner.gnm2.ann2.Ah14g041100	blue	0.632426936869907	-0.0546118055733693
1233	arahy.Tifrunner.gnm2.ann2.Ah19g264400	blue	0.632135143349901	0.781519526767535
86	arahy.Tifrunner.gnm2.ann2.Ah14g186300	blue	0.630983852723936	-0.0805993172405208
1123	arahy.Tifrunner.gnm2.ann2.Ah13g187600	blue	0.630817934382174	0.559718379485661
361	arahy.Tifrunner.gnm2.ann2.Ah09g037800	blue	0.630389420189756	0.0415478681287227
1485	arahy.Tifrunner.gnm2.ann2.Ah13g049400	blue	-0.630196612882187	-0.293715672608676
1367	arahy.Tifrunner.gnm2.ann2.Ah09g436000	blue	0.630177911702592	0.405931568208517
1634	arahy.Tifrunner.gnm2.ann2.Ah12g133000	blue	0.629745089693838	-0.234901773332421
1441	arahy.Tifrunner.gnm2.ann2.Ah16g376300	blue	-0.629713480960001	-0.174597970561962
388	arahy.Tifrunner.gnm2.ann2.Ah02g049500	blue	0.629630160315678	-0.216972825218223
404	arahy.Tifrunner.gnm2.ann2.Ah19g078000	blue	0.62958934694397	-0.0903126726062096
1403	arahy.Tifrunner.gnm2.ann2.Ah07g194100	blue	-0.628508396254946	-0.453640235710152
1117	arahy.Tifrunner.gnm2.ann2.Ah20g267200	blue	0.627966623677364	0.225288156344316
1616	arahy.Tifrunner.gnm2.ann2.Ah12g305400	blue	0.627871400686035	0.299932213946204
1135	arahy.Tifrunner.gnm2.ann2.Ah03g081100	blue	0.627036636345899	0.578691587267338
411	arahy.Tifrunner.gnm2.ann2.Ah07g226800	blue	0.625754688642654	-0.222025502762725
1396	arahy.Tifrunner.gnm2.ann2.Ah17g114600	blue	0.625558322512146	0.408556440913848
280	arahy.Tifrunner.gnm2.ann2.Ah01g283200	blue	0.624649313059164	-0.338724902361131
1020	arahy.Tifrunner.gnm2.ann2.Ah03g057900	blue	-0.624115673804672	-0.139298741481334
154	arahy.Tifrunner.gnm2.ann2.Ah06g445900	blue	0.623283532601212	0.231915325394572
1580	arahy.Tifrunner.gnm2.ann2.Ah18g333000	blue	0.623204455069064	-0.198491399296476
1100	arahy.Tifrunner.gnm2.ann2.Ah05g066400	blue	-0.622501996583851	-0.317928286415734
616	arahy.Tifrunner.gnm2.ann2.Ah07g133600	blue	0.622417550147468	0.207220076249024
679	arahy.Tifrunner.gnm2.ann2.Ah11g055200	blue	0.621212750525662	0.441090225923275
751	arahy.Tifrunner.gnm2.ann2.Ah04g168400	blue	0.621195640714506	-0.14677490275135
812	arahy.Tifrunner.gnm2.ann2.Ah10g044900	blue	0.620757340766999	-0.144651410000777
1390	arahy.Tifrunner.gnm2.ann2.Ah05g336700	blue	0.620625481014335	0.50665990733992
536	arahy.Tifrunner.gnm2.ann2.Ah03g105800	blue	0.620341695231216	-0.0861274066963831
315	arahy.Tifrunner.gnm2.ann2.Ah15g003300	blue	0.619612242105222	0.314779559534441
656	arahy.Tifrunner.gnm2.ann2.Ah15g054000	blue	0.61891823664659	0.107125733428882
723	arahy.Tifrunner.gnm2.ann2.Ah05g272200	blue	0.618135424056163	-0.170414206899363
1704	arahy.Tifrunner.gnm2.ann2.Ah11g150300	blue	-0.616592294740955	-0.0537689628839657
31	arahy.Tifrunner.gnm2.ann2.Ah13g139200	blue	0.616350409454754	-0.208351797048867
548	arahy.Tifrunner.gnm2.ann2.Ah14g104500	blue	0.615822147740375	0.0435438568674475
953	arahy.Tifrunner.gnm2.ann2.Ah05g321200	blue	-0.614529990036688	-0.0812612111994045
408	arahy.Tifrunner.gnm2.ann2.Ah01g003800	blue	0.614302935651704	-0.186862255623549
1432	arahy.Tifrunner.gnm2.ann2.Ah05g069700	blue	-0.613327842813801	-0.393244890694711
1487	arahy.Tifrunner.gnm2.ann2.Ah17g420700	blue	-0.613218320020144	-0.356121203465959
1491	arahy.Tifrunner.gnm2.ann2.Ah01g061700	blue	-0.61309720573557	-0.324508284764171
256	arahy.Tifrunner.gnm2.ann2.Ah18g017600	blue	0.612355063372615	-0.301478308148859
492	arahy.Tifrunner.gnm2.ann2.Ah04g411000	blue	0.611279869846486	-0.0189923401635484
114	arahy.Tifrunner.gnm2.ann2.Ah07g299600	blue	0.611185418678876	-0.388076882727615
648	arahy.Tifrunner.gnm2.ann2.Ah20g062700	blue	0.610327832042306	-0.0758584707147463
682	arahy.Tifrunner.gnm2.ann2.Ah06g105800	blue	0.61021069487062	0.512060791452133
1350	arahy.Tifrunner.gnm2.ann2.Ah15g126000	blue	0.61004793859846	0.0958664381381959
1657	arahy.Tifrunner.gnm2.ann2.Ah17g418900	blue	0.609803205015743	0.265034961145796
134	arahy.Tifrunner.gnm2.ann2.Ah13g027800	blue	0.609710081759009	-0.352427212165688
1426	arahy.Tifrunner.gnm2.ann2.Ah09g010400	blue	-0.609549304109488	-0.440764930804688
1318	arahy.Tifrunner.gnm2.ann2.Ah14g113700	blue	0.609310031819916	0.0616712162050907
336	arahy.Tifrunner.gnm2.ann2.Ah14g057600	blue	0.60909459737408	-0.384954110129717
895	arahy.Tifrunner.gnm2.ann2.Ah17g374800	blue	-0.608386626662794	0.217277219064964
1654	arahy.Tifrunner.gnm2.ann2.Ah08g015100	blue	0.604988591304318	-0.0662861114343648
1467	arahy.Tifrunner.gnm2.ann2.Ah15g459400	blue	-0.604337389738164	-0.1630150941433
1113	arahy.Tifrunner.gnm2.ann2.Ah17g221200	blue	0.603987438136304	0.509191227276237
888	arahy.Tifrunner.gnm2.ann2.Ah18g188700	blue	-0.60381832588624	0.251472440237933
212	arahy.Tifrunner.gnm2.ann2.Ah13g626900	blue	0.602918289499979	0.195622391937697
10	arahy.Tifrunner.gnm2.ann2.Ah05g288900	blue	0.602639367852238	-0.265827511235413
1646	arahy.Tifrunner.gnm2.ann2.Ah11g124700	blue	0.602556545902898	0.0320717134367548
1404	arahy.Tifrunner.gnm2.ann2.Ah15g512600	blue	-0.602422633893256	-0.273312988783444
103	arahy.Tifrunner.gnm2.ann2.Ah06g081100	blue	0.602321051551696	-0.0832693203876577
1567	arahy.Tifrunner.gnm2.ann2.Ah19g521300	blue	0.601202668374601	-0.210555539207799
992	arahy.Tifrunner.gnm2.ann2.Ah07g142900	blue	-0.600580476398584	-0.140999730989504
76	arahy.Tifrunner.gnm2.ann2.Ah05g461700	blue	0.599778945278002	-0.313717956399351
532	arahy.Tifrunner.gnm2.ann2.Ah11g418600	blue	0.599612983165196	-0.171322766354129
3	arahy.Tifrunner.gnm2.ann2.Ah04g222800	blue	0.598360987596486	-0.335709120430897
1308	arahy.Tifrunner.gnm2.ann2.Ah14g430600	blue	0.596879611682122	0.582368578120893
622	arahy.Tifrunner.gnm2.ann2.Ah19g451500	blue	0.596255130254382	-0.314103788245372
1190	arahy.Tifrunner.gnm2.ann2.Ah14g279400	blue	0.595822330685862	0.41942843424775
1596	arahy.Tifrunner.gnm2.ann2.Ah13g586700	blue	0.594998626517391	-0.266777638773659
1528	arahy.Tifrunner.gnm2.ann2.Ah14g360000	blue	0.594871260238587	0.289310257814258
1565	arahy.Tifrunner.gnm2.ann2.Ah08g211300	blue	0.593874915523465	0.319015945787496
486	arahy.Tifrunner.gnm2.ann2.Ah10g044400	blue	0.591778256673627	-0.249952240065145
758	arahy.Tifrunner.gnm2.ann2.Ah03g605400	blue	0.59093273668192	0.0170052562216171
1354	arahy.Tifrunner.gnm2.ann2.Ah13g521000	blue	0.589907240243165	0.350629048769962
1456	arahy.Tifrunner.gnm2.ann2.Ah05g062600	blue	-0.589906881485	-0.371961080954508
1230	arahy.Tifrunner.gnm2.ann2.Ah20g488000	blue	0.588828333058142	0.459411266333396
438	arahy.Tifrunner.gnm2.ann2.Ah12g099400	blue	0.588757265648828	-0.333686289664467
896	arahy.Tifrunner.gnm2.ann2.Ah09g038000	blue	-0.588754588106538	-0.0710590395615703
1162	arahy.Tifrunner.gnm2.ann2.Ah07g102000	blue	0.588717002284189	0.533108579298865
312	arahy.Tifrunner.gnm2.ann2.Ah15g050900	blue	0.588287655385145	0.0733073224683135
1536	arahy.Tifrunner.gnm2.ann2.Ah07g320600	blue	0.588238323195356	0.404333218685753
1589	arahy.Tifrunner.gnm2.ann2.Ah07g260500	blue	0.587861720462338	-0.177405087128166
728	arahy.Tifrunner.gnm2.ann2.Ah06g024900	blue	0.58715067633933	-0.320646448568533
1576	arahy.Tifrunner.gnm2.ann2.Ah17g076200	blue	0.586439810385239	-0.199288658376842
344	arahy.Tifrunner.gnm2.ann2.Ah18g083800	blue	0.585457360464589	-0.343008157371835
1157	arahy.Tifrunner.gnm2.ann2.Ah09g446600	blue	0.584226427491174	0.450940330797504
97	arahy.Tifrunner.gnm2.ann2.Ah15g033400	blue	0.583882566382098	0.601925142680774
55	arahy.Tifrunner.gnm2.ann2.Ah17g141200	blue	0.58293659723259	-0.251876335956677
1693	arahy.Tifrunner.gnm2.ann2.Ah12g350300	blue	-0.582451876942609	-0.0517102368057778
27	arahy.Tifrunner.gnm2.ann2.Ah12g464400	blue	0.582272727704802	0.328974589691095
1512	arahy.Tifrunner.gnm2.ann2.Ah19g297700	blue	-0.581808119026065	-0.376069101390017
1592	arahy.Tifrunner.gnm2.ann2.Ah16g007200	blue	0.581726406862119	0.425377402815493
106	arahy.Tifrunner.gnm2.ann2.Ah04g114400	blue	0.581213296272984	0.183988537508612
389	arahy.Tifrunner.gnm2.ann2.Ah20g039200	blue	0.580724413845573	0.216324820050979
857	arahy.Tifrunner.gnm2.ann2.Ah06g445300	blue	0.580036535454299	0.0250753923024255
1446	arahy.Tifrunner.gnm2.ann2.Ah01g052900	blue	-0.579505621459442	-0.196531962058485
1102	arahy.Tifrunner.gnm2.ann2.Ah16g195500	blue	-0.579448028681906	-0.0814049654396135
762	arahy.Tifrunner.gnm2.ann2.Ah14g261100	blue	0.579383146864684	-0.364599776189745
1253	arahy.Tifrunner.gnm2.ann2.Ah03g329000	blue	0.578039006623955	0.568217240577607
295	arahy.Tifrunner.gnm2.ann2.Ah18g386100	blue	0.57748481802318	-0.296615390534918
1664	arahy.Tifrunner.gnm2.ann2.Ah18g166700	blue	-0.576686573609346	0.05742363291251
1694	arahy.Tifrunner.gnm2.ann2.Ah18g114900	blue	-0.576153465610697	-0.143294395885079
555	arahy.Tifrunner.gnm2.ann2.Ah13g631900	blue	0.575890336669992	-0.193209198245763
111	arahy.Tifrunner.gnm2.ann2.Ah06g062500	blue	0.575391539288049	0.0534039308138604
1453	arahy.Tifrunner.gnm2.ann2.Ah19g324200	blue	-0.57536968754789	-0.619924506990032
627	arahy.Tifrunner.gnm2.ann2.Ah18g006900	blue	0.575094638169979	0.35638526735152
551	arahy.Tifrunner.gnm2.ann2.Ah13g172900	blue	0.574695208796218	0.215403938628505
514	arahy.Tifrunner.gnm2.ann2.Ah13g250000	blue	0.5723676012036	-0.320046463294785
1481	arahy.Tifrunner.gnm2.ann2.Ah11g141600	blue	-0.572046780389339	-0.346117801708085
1618	arahy.Tifrunner.gnm2.ann2.Ah03g502600	blue	0.571832205752002	-0.360039875957252
1322	arahy.Tifrunner.gnm2.ann2.Ah09g091600	blue	0.57062782247859	0.584689986267994
296	arahy.Tifrunner.gnm2.ann2.Ah18g305300	blue	0.570547540409766	-0.419196454620113
937	arahy.Tifrunner.gnm2.ann2.Ah11g108200	blue	-0.570077967701361	-0.0883926793458907
1641	arahy.Tifrunner.gnm2.ann2.Ah17g122900	blue	0.568970260349632	0.401506661416585
534	arahy.Tifrunner.gnm2.ann2.Ah06g065400	blue	0.568650342776331	-0.149476749358545
1406	arahy.Tifrunner.gnm2.ann2.Ah03g147700	blue	-0.568159447503923	-0.343959559268955
157	arahy.Tifrunner.gnm2.ann2.Ah08g249200	blue	0.567943848970945	0.0848521798618187
1640	arahy.Tifrunner.gnm2.ann2.Ah14g108400	blue	0.567611158272757	0.190212203573213
247	arahy.Tifrunner.gnm2.ann2.Ah04g027200	blue	0.566232168156443	-0.136938319679865
1425	arahy.Tifrunner.gnm2.ann2.Ah20g485700	blue	-0.56542654230232	-0.421143517042132
564	arahy.Tifrunner.gnm2.ann2.Ah19g000600	blue	0.565054898268821	-0.301810082267581
434	arahy.Tifrunner.gnm2.ann2.Ah03g017400	blue	0.564840471749288	-0.122146735576353
736	arahy.Tifrunner.gnm2.ann2.Ah08g314300	blue	0.56421810503226	-0.334635224207832
1697	arahy.Tifrunner.gnm2.ann2.Ah03g250000	blue	-0.562883502701096	0.00887405602040403
1438	arahy.Tifrunner.gnm2.ann2.Ah11g404500	blue	-0.562336576646435	-0.256619317382545
841	arahy.Tifrunner.gnm2.ann2.Ah07g295900	blue	0.562315455420682	-0.319429689268633
1370	arahy.Tifrunner.gnm2.ann2.Ah12g157600	blue	0.562208405406439	0.0919105419353641
382	arahy.Tifrunner.gnm2.ann2.Ah05g092400	blue	0.561838625519896	-0.410956621836532
1083	arahy.Tifrunner.gnm2.ann2.Ah01g326800	blue	-0.561776759733782	-0.317455007445665
1474	arahy.Tifrunner.gnm2.ann2.Ah04g004300	blue	-0.561487408615942	0.100244442761657
325	arahy.Tifrunner.gnm2.ann2.Ah15g009000	blue	0.561309524463462	0.141531663180716
26	arahy.Tifrunner.gnm2.ann2.Ah09g201200	blue	0.560787610753438	-0.337350314964817
752	arahy.Tifrunner.gnm2.ann2.Ah08g231500	blue	0.560570547168917	0.282860847037678
1066	arahy.Tifrunner.gnm2.ann2.Ah15g136600	blue	-0.56030921349178	-0.317970833991796
861	arahy.Tifrunner.gnm2.ann2.Ah03g005000	blue	0.559551185523501	-0.30803969308423
1386	arahy.Tifrunner.gnm2.ann2.Ah14g515300	blue	0.559241377328003	0.380727209280657
229	arahy.Tifrunner.gnm2.ann2.Ah01g285600	blue	0.558671857817844	0.0595055745854052
150	arahy.Tifrunner.gnm2.ann2.Ah15g025400	blue	0.557733918636569	0.251870263456357
768	arahy.Tifrunner.gnm2.ann2.Ah13g236200	blue	0.557204294878593	-0.359642258808258
1587	arahy.Tifrunner.gnm2.ann2.Ah13g124800	blue	0.556858931571619	0.0150119962760047
214	arahy.Tifrunner.gnm2.ann2.Ah16g014400	blue	0.55667739879813	0.365820317842289
450	arahy.Tifrunner.gnm2.ann2.Ah10g343300	blue	0.55648687935537	-0.283540575608351
1421	arahy.Tifrunner.gnm2.ann2.Ah16g306000	blue	-0.555313692319498	-0.275808409839129
1186	arahy.Tifrunner.gnm2.ann2.Ah17g109400	blue	0.555285571507903	0.294458746881849
453	arahy.Tifrunner.gnm2.ann2.Ah17g153400	blue	0.55505520616484	-0.344450725656302
1398	arahy.Tifrunner.gnm2.ann2.Ah15g250400	blue	-0.554781205520909	-0.160122638667899
1650	arahy.Tifrunner.gnm2.ann2.Ah07g067100	blue	0.554465389196587	-0.354111754651451
342	arahy.Tifrunner.gnm2.ann2.Ah13g261200	blue	0.552097489587062	-0.0850838771958497
1658	arahy.Tifrunner.gnm2.ann2.Ah12g392200	blue	0.54980173805938	-0.321042539178012
721	arahy.Tifrunner.gnm2.ann2.Ah14g534500	blue	0.549562810742315	0.221471758729034
994	arahy.Tifrunner.gnm2.ann2.Ah02g353800	blue	-0.54889310840287	-0.217507295166745
696	arahy.Tifrunner.gnm2.ann2.Ah18g166400	blue	0.548701491456271	0.508109643741858
795	arahy.Tifrunner.gnm2.ann2.Ah07g077600	blue	0.547303787808321	-0.236682985814349
1316	arahy.Tifrunner.gnm2.ann2.Ah17g005400	blue	0.546324698269554	0.323808560545875
716	arahy.Tifrunner.gnm2.ann2.Ah19g151600	blue	0.546318548875055	-0.382917511475949
620	arahy.Tifrunner.gnm2.ann2.Ah08g220200	blue	0.545179766086302	0.346908396221897
775	arahy.Tifrunner.gnm2.ann2.Ah05g271900	blue	0.544364792259768	-0.406394027616945
22	arahy.Tifrunner.gnm2.ann2.Ah06g105600	blue	0.543968258606112	-0.413399221012745
520	arahy.Tifrunner.gnm2.ann2.Ah14g527800	blue	0.541848462639604	0.0580800402529994
1653	arahy.Tifrunner.gnm2.ann2.Ah10g024000	blue	0.541193855496538	0.324253816497363
1210	arahy.Tifrunner.gnm2.ann2.Ah14g513800	blue	0.541100841635798	0.318190149343042
1665	arahy.Tifrunner.gnm2.ann2.Ah02g368600	blue	-0.539707479799225	0.152764532242117
170	arahy.Tifrunner.gnm2.ann2.Ah09g017200	blue	0.538791796188021	-0.0420683184873296
338	arahy.Tifrunner.gnm2.ann2.Ah08g251900	blue	0.538471267001219	0.545394041639532
1652	arahy.Tifrunner.gnm2.ann2.Ah14g091900	blue	0.537253839975541	-0.0542088166292192
1259	arahy.Tifrunner.gnm2.ann2.Ah18g041900	blue	0.536035548488356	0.378367427679778
681	arahy.Tifrunner.gnm2.ann2.Ah03g495500	blue	0.536018720716513	-0.0807523289745292
1269	arahy.Tifrunner.gnm2.ann2.Ah08g077100	blue	0.535993028255639	0.160832324537008
1035	arahy.Tifrunner.gnm2.ann2.Ah15g473300	blue	-0.535944597298636	0.0117757385703365
894	arahy.Tifrunner.gnm2.ann2.Ah14g081300	blue	-0.53559972918971	0.128465054715095
1623	arahy.Tifrunner.gnm2.ann2.Ah04g391400	blue	0.534690601205176	0.350212049480968
176	arahy.Tifrunner.gnm2.ann2.Ah08g314100	blue	0.534580779333104	-0.233883982647563
1475	arahy.Tifrunner.gnm2.ann2.Ah07g237900	blue	-0.534310354353912	-0.0572216387282433
1465	arahy.Tifrunner.gnm2.ann2.Ah06g314900	blue	-0.533302971798843	-0.331161664309563
698	arahy.Tifrunner.gnm2.ann2.Ah14g453000	blue	0.532859487248416	-0.0567151523784649
819	arahy.Tifrunner.gnm2.ann2.Ah18g426900	blue	0.532715192987931	-0.30787073615333
1601	arahy.Tifrunner.gnm2.ann2.Ah07g295800	blue	0.532683745814408	-0.325953103775332
866	arahy.Tifrunner.gnm2.ann2.Ah19g151700	blue	0.532678993695264	-0.40266189145808
571	arahy.Tifrunner.gnm2.ann2.Ah03g007700	blue	0.531581017030189	-0.131187434752824
1407	arahy.Tifrunner.gnm2.ann2.Ah01g413300	blue	-0.531580606215499	-0.377553234774171
1081	arahy.Tifrunner.gnm2.ann2.Ah09g139700	blue	-0.530951012064938	0.274875838889783
902	arahy.Tifrunner.gnm2.ann2.Ah13g592100	blue	-0.530899131871067	0.104307732421838
1139	arahy.Tifrunner.gnm2.ann2.Ah11g444800	blue	0.530661457370036	-0.0222856098826093
1429	arahy.Tifrunner.gnm2.ann2.Ah06g182400	blue	-0.530035221016729	-0.335033991660688
456	arahy.Tifrunner.gnm2.ann2.Ah20g442700	blue	0.529566483750673	-0.36272253572093
306	arahy.Tifrunner.gnm2.ann2.Ah04g031600	blue	0.528821099687468	-0.144116595233469
515	arahy.Tifrunner.gnm2.ann2.Ah13g178200	blue	0.52701149616351	-0.190132853463916
879	arahy.Tifrunner.gnm2.ann2.Ah09g445300	blue	-0.524436353427236	-0.0530430544512441
8	arahy.Tifrunner.gnm2.ann2.Ah15g038300	blue	0.524293569792561	0.366345535015287
1636	arahy.Tifrunner.gnm2.ann2.Ah01g270200	blue	0.523665038177976	0.122956304895716
671	arahy.Tifrunner.gnm2.ann2.Ah14g006300	blue	0.52340296786832	-0.351592594455827
264	arahy.Tifrunner.gnm2.ann2.Ah20g338800	blue	0.521200951019426	-0.460102779276574
799	arahy.Tifrunner.gnm2.ann2.Ah18g071100	blue	0.520862393576341	-0.00137840417585247
1016	arahy.Tifrunner.gnm2.ann2.Ah01g289200	blue	-0.519532058760191	-0.155555532247878
107	arahy.Tifrunner.gnm2.ann2.Ah09g111400	blue	0.519520302589716	-0.391688596205932
940	arahy.Tifrunner.gnm2.ann2.Ah03g149500	blue	-0.519262714927342	-0.228593030063618
1696	arahy.Tifrunner.gnm2.ann2.Ah12g354700	blue	-0.517927727229275	-0.178612550764185
1382	arahy.Tifrunner.gnm2.ann2.Ah17g446600	blue	0.517849144167638	0.301255851638442
1348	arahy.Tifrunner.gnm2.ann2.Ah06g444000	blue	0.51758514298705	0.174254265523243
187	arahy.Tifrunner.gnm2.ann2.Ah14g358200	blue	0.51666513431486	-0.419441915735373
46	arahy.Tifrunner.gnm2.ann2.Ah17g020700	blue	0.515316909313803	-0.325203701591498
503	arahy.Tifrunner.gnm2.ann2.Ah13g063300	blue	0.514104287745791	0.198410572296729
310	arahy.Tifrunner.gnm2.ann2.Ah04g391000	blue	0.511814968488755	-0.179118872448616
1103	arahy.Tifrunner.gnm2.ann2.Ah10g379000	blue	-0.511510979659337	-0.171148917468752
938	arahy.Tifrunner.gnm2.ann2.Ah04g391700	blue	-0.51084272280795	-0.109832281309341
619	arahy.Tifrunner.gnm2.ann2.Ah08g314500	blue	0.510050301165996	-0.379783378706034
304	arahy.Tifrunner.gnm2.ann2.Ah15g072600	blue	0.510023209935704	-0.399437189658672
749	arahy.Tifrunner.gnm2.ann2.Ah18g423600	blue	0.50852802914792	-0.350153357672718
1666	arahy.Tifrunner.gnm2.ann2.Ah14g291700	blue	-0.508334585912696	0.141120839974918
1257	arahy.Tifrunner.gnm2.ann2.Ah15g041100	blue	0.507829502887835	0.39003130529767
1677	arahy.Tifrunner.gnm2.ann2.Ah16g121600	blue	-0.50615125712821	-0.240719619712428
1687	arahy.Tifrunner.gnm2.ann2.Ah07g339700	blue	-0.506100696507203	-0.115134162376096
1416	arahy.Tifrunner.gnm2.ann2.Ah19g024300	blue	-0.505007198077889	-0.339104355435571
1247	arahy.Tifrunner.gnm2.ann2.Ah11g089500	blue	0.502168208187682	0.409742841550933
1543	arahy.Tifrunner.gnm2.ann2.Ah17g445200	blue	-0.50213102580335	-0.274084744655653
1608	arahy.Tifrunner.gnm2.ann2.Ah13g647900	blue	0.500372188978397	0.332800025455535
56	arahy.Tifrunner.gnm2.ann2.Ah14g489000	blue	0.500311900126318	-0.435816445814674
949	arahy.Tifrunner.gnm2.ann2.Ah11g481000	blue	-0.500050283609956	-0.203864755272975
1524	arahy.Tifrunner.gnm2.ann2.Ah20g001600	blue	0.500033557262611	0.227835049862113
255	arahy.Tifrunner.gnm2.ann2.Ah14g312300	blue	0.499200696482404	-0.440278548557186
1037	arahy.Tifrunner.gnm2.ann2.Ah10g066600	blue	-0.498827718286385	0.300023073040224
224	arahy.Tifrunner.gnm2.ann2.Ah12g368800	blue	0.49813934000158	-0.189556667773122
443	arahy.Tifrunner.gnm2.ann2.Ah08g208000	blue	0.498102573473323	-0.260840425079762
350	arahy.Tifrunner.gnm2.ann2.Ah18g421600	blue	0.497990417221441	-0.104826835110578
996	arahy.Tifrunner.gnm2.ann2.Ah17g247500	blue	-0.496516265944158	0.036484064535152
1548	arahy.Tifrunner.gnm2.ann2.Ah15g027500	blue	-0.49607138615575	-0.142002067046254
754	arahy.Tifrunner.gnm2.ann2.Ah07g070500	blue	0.492771289534163	-0.393619110571474
1535	arahy.Tifrunner.gnm2.ann2.Ah15g046100	blue	0.491250273664243	-0.14495049653389
47	arahy.Tifrunner.gnm2.ann2.Ah11g366700	blue	0.489775737841677	-0.306701996355543
1700	arahy.Tifrunner.gnm2.ann2.Ah16g301800	blue	-0.489387768175803	-0.226926575929509
1462	arahy.Tifrunner.gnm2.ann2.Ah18g402900	blue	-0.488995301558852	-0.314446549982557
1256	arahy.Tifrunner.gnm2.ann2.Ah10g406700	blue	0.488539267953203	-0.291046619446689
77	arahy.Tifrunner.gnm2.ann2.Ah06g323700	blue	0.488062255855795	-0.3646705044247
435	arahy.Tifrunner.gnm2.ann2.Ah09g240600	blue	0.487534368920597	-0.381642950377142
613	arahy.Tifrunner.gnm2.ann2.Ah06g405000	blue	0.487194905962073	0.060881892148609
533	arahy.Tifrunner.gnm2.ann2.Ah19g495000	blue	0.484193103462886	0.238496158830238
263	arahy.Tifrunner.gnm2.ann2.Ah16g352700	blue	0.482080228435405	0.166220756664615
854	arahy.Tifrunner.gnm2.ann2.Ah08g244300	blue	0.481901476843223	0.459815182508184
960	arahy.Tifrunner.gnm2.ann2.Ah03g275800	blue	-0.481657751091819	-0.242760099112235
1577	arahy.Tifrunner.gnm2.ann2.Ah03g407000	blue	0.481110226086089	-0.29430869111421
1132	arahy.Tifrunner.gnm2.ann2.Ah15g050000	blue	0.47957144431927	0.255022602539958
1560	arahy.Tifrunner.gnm2.ann2.Ah01g077000	blue	-0.479085654453537	-0.356073294355723
1469	arahy.Tifrunner.gnm2.ann2.Ah04g369400	blue	-0.478566730821337	-0.260284413691952
1710	arahy.Tifrunner.gnm2.ann2.Ah07g309600	blue	0.477365176397217	-0.310108982887875
567	arahy.Tifrunner.gnm2.ann2.Ah03g239400	blue	0.475581271298429	-0.334052962876674
869	arahy.Tifrunner.gnm2.ann2.Ah06g269100	blue	0.475462601373393	-0.207786635484738
1614	arahy.Tifrunner.gnm2.ann2.Ah01g295500	blue	0.47506578905242	-0.29594742637892
944	arahy.Tifrunner.gnm2.ann2.Ah20g029600	blue	-0.474592406952028	0.0853856220581835
1550	arahy.Tifrunner.gnm2.ann2.Ah03g470300	blue	-0.474214023712045	-0.134155822596912
634	arahy.Tifrunner.gnm2.ann2.Ah18g421900	blue	0.472908782564807	-0.27920513188756
1673	arahy.Tifrunner.gnm2.ann2.Ah02g225500	blue	-0.472085945728843	0.329296022846689
1591	arahy.Tifrunner.gnm2.ann2.Ah03g485200	blue	0.470535098368596	-0.414567678789197
930	arahy.Tifrunner.gnm2.ann2.Ah11g401700	blue	-0.470327828377548	-0.0846174297320478
416	arahy.Tifrunner.gnm2.ann2.Ah02g315100	blue	0.470258267674724	0.346733934647573
1169	arahy.Tifrunner.gnm2.ann2.Ah19g016700	blue	0.470166248952953	0.409752158038166
499	arahy.Tifrunner.gnm2.ann2.Ah01g055800	blue	0.469775393309387	0.148443705551991
1212	arahy.Tifrunner.gnm2.ann2.Ah14g535000	blue	0.469281436747918	0.450551639601788
1397	arahy.Tifrunner.gnm2.ann2.Ah14g078600	blue	-0.468959109928964	-0.254668835155148
744	arahy.Tifrunner.gnm2.ann2.Ah16g024100	blue	0.468906092151476	0.0733375982962411
1672	arahy.Tifrunner.gnm2.ann2.Ah01g017900	blue	-0.46844103435132	0.0262363279915162
987	arahy.Tifrunner.gnm2.ann2.Ah20g406500	blue	-0.467630540440171	-0.166261235006443
1428	arahy.Tifrunner.gnm2.ann2.Ah08g162300	blue	-0.467603753932437	-0.107594907748761
1492	arahy.Tifrunner.gnm2.ann2.Ah04g269900	blue	-0.465701489730353	-0.172964493231278
1675	arahy.Tifrunner.gnm2.ann2.Ah04g198100	blue	-0.464716728290775	-0.386555699670723
1333	arahy.Tifrunner.gnm2.ann2.Ah06g075300	blue	0.464478901886135	0.291982892088917
1557	arahy.Tifrunner.gnm2.ann2.Ah13g507600	blue	0.46365367310558	-0.269087279861537
1537	arahy.Tifrunner.gnm2.ann2.Ah15g000400	blue	0.463102354874845	0.370929418975916
1669	arahy.Tifrunner.gnm2.ann2.Ah04g238600	blue	-0.462185749411733	0.139564906076851
1582	arahy.Tifrunner.gnm2.ann2.Ah15g491200	blue	0.461462992513521	-0.40745750100318
1104	arahy.Tifrunner.gnm2.ann2.Ah19g295900	blue	-0.461179174746607	0.277327645418676
1463	arahy.Tifrunner.gnm2.ann2.Ah08g256200	blue	-0.460948471915723	0.0332334505373013
1575	arahy.Tifrunner.gnm2.ann2.Ah04g384500	blue	0.460559377207457	-0.295198346491255
1450	arahy.Tifrunner.gnm2.ann2.Ah02g337300	blue	-0.460503367985625	-0.343227788758688
860	arahy.Tifrunner.gnm2.ann2.Ah18g072600	blue	0.459931501707669	-0.464836091648634
838	arahy.Tifrunner.gnm2.ann2.Ah13g138800	blue	0.459090155964218	-0.465366977132811
287	arahy.Tifrunner.gnm2.ann2.Ah03g163600	blue	0.458242883483593	-0.31619384558352
863	arahy.Tifrunner.gnm2.ann2.Ah04g026900	blue	0.457620019903405	-0.388916748976868
1643	arahy.Tifrunner.gnm2.ann2.Ah06g454500	blue	0.454464100854943	0.0810255285051012
1445	arahy.Tifrunner.gnm2.ann2.Ah14g533900	blue	-0.453796283549686	-0.0381194898374553
1656	arahy.Tifrunner.gnm2.ann2.Ah14g470700	blue	0.453375335122519	-0.0765713073845125
330	arahy.Tifrunner.gnm2.ann2.Ah04g385000	blue	0.452150298703396	-0.220003243725994
1329	arahy.Tifrunner.gnm2.ann2.Ah12g477100	blue	0.452142820830152	0.335581920964503
1648	arahy.Tifrunner.gnm2.ann2.Ah06g464000	blue	0.452002066755295	0.23094790841526
1026	arahy.Tifrunner.gnm2.ann2.Ah19g066000	blue	-0.451256659411337	0.0594597198898232
1356	arahy.Tifrunner.gnm2.ann2.Ah20g225200	blue	0.449858963975247	0.0553266856743685
561	arahy.Tifrunner.gnm2.ann2.Ah07g126300	blue	0.449855897554676	-0.378138569077138
1108	arahy.Tifrunner.gnm2.ann2.Ah20g352000	blue	-0.449011692257131	-0.00755298887497085
654	arahy.Tifrunner.gnm2.ann2.Ah19g083800	blue	0.448798603368571	-0.408439586489154
213	arahy.Tifrunner.gnm2.ann2.Ah19g152100	blue	0.448713059011199	-0.38689622339675
1680	arahy.Tifrunner.gnm2.ann2.Ah09g363400	blue	-0.448624056209581	0.214866640195207
73	arahy.Tifrunner.gnm2.ann2.Ah15g503000	blue	0.448612596521385	0.306547258686581
70	arahy.Tifrunner.gnm2.ann2.Ah18g423800	blue	0.448408775163668	-0.27198985836209
1	arahy.Tifrunner.gnm2.ann2.Ah09g363900	blue	0.44756123593824	-0.346560199939007
483	arahy.Tifrunner.gnm2.ann2.Ah15g017700	blue	0.4474595848995	0.314931799870946
1493	arahy.Tifrunner.gnm2.ann2.Ah04g315600	blue	-0.445427236419503	-0.160472857767408
1610	arahy.Tifrunner.gnm2.ann2.Ah13g294800	blue	0.444739015694783	0.373481452522849
1431	arahy.Tifrunner.gnm2.ann2.Ah12g075800	blue	-0.443831511868292	-0.426921746607762
1519	arahy.Tifrunner.gnm2.ann2.Ah08g235400	blue	0.441037542370711	0.408675178254655
1122	arahy.Tifrunner.gnm2.ann2.Ah06g107200	blue	0.440380267297106	0.0586719995265539
1435	arahy.Tifrunner.gnm2.ann2.Ah06g348100	blue	-0.438421818541122	0.126754406908024
633	arahy.Tifrunner.gnm2.ann2.Ah12g462400	blue	0.438354537837105	0.108212754049768
1655	arahy.Tifrunner.gnm2.ann2.Ah05g289600	blue	0.438158243152552	-0.390239735513366
1006	arahy.Tifrunner.gnm2.ann2.Ah10g003600	blue	-0.43815370227334	-0.163045627215846
705	arahy.Tifrunner.gnm2.ann2.Ah03g105500	blue	0.437295865939752	-0.445271067686915
1522	arahy.Tifrunner.gnm2.ann2.Ah17g361700	blue	0.437247412784449	0.148800124421835
1440	arahy.Tifrunner.gnm2.ann2.Ah19g393600	blue	-0.435790010039022	-0.34990070638476
1703	arahy.Tifrunner.gnm2.ann2.Ah20g119600	blue	-0.434718380688001	-0.286647425015948
301	arahy.Tifrunner.gnm2.ann2.Ah09g111500	blue	0.434646486984527	-0.504879080060848
1164	arahy.Tifrunner.gnm2.ann2.Ah05g201200	blue	0.433824038466314	0.226093207395495
1585	arahy.Tifrunner.gnm2.ann2.Ah16g092700	blue	0.43238980990392	-0.147001998190876
913	arahy.Tifrunner.gnm2.ann2.Ah01g330200	blue	-0.431397099039425	0.0410013811025697
1047	arahy.Tifrunner.gnm2.ann2.Ah19g027700	blue	-0.430080909419769	-0.254484973854681
1527	arahy.Tifrunner.gnm2.ann2.Ah20g288600	blue	0.428147258218423	-0.126480362759733
127	arahy.Tifrunner.gnm2.ann2.Ah09g009000	blue	0.427764233882178	-0.579455917919402
1660	arahy.Tifrunner.gnm2.ann2.Ah02g029800	blue	-0.427002618076002	0.156439143424946
400	arahy.Tifrunner.gnm2.ann2.Ah12g326400	blue	0.425136145281416	-0.448208824544438
614	arahy.Tifrunner.gnm2.ann2.Ah04g367400	blue	0.424657338207464	-0.39995940658969
1290	arahy.Tifrunner.gnm2.ann2.Ah15g054400	blue	0.424581887753068	0.310551086173544
1622	arahy.Tifrunner.gnm2.ann2.Ah14g514300	blue	0.423321742800428	0.254897338030994
217	arahy.Tifrunner.gnm2.ann2.Ah02g218100	blue	0.42088699829574	0.0234117695723159
9	arahy.Tifrunner.gnm2.ann2.Ah03g585800	blue	0.42046586060712	-0.534623255473138
318	arahy.Tifrunner.gnm2.ann2.Ah08g155800	blue	0.419274296311838	-0.419061125012659
592	arahy.Tifrunner.gnm2.ann2.Ah13g647200	blue	0.418178528078478	0.159441827660534
1568	arahy.Tifrunner.gnm2.ann2.Ah15g010800	blue	0.417811193453611	0.173488857109762
1716	arahy.Tifrunner.gnm2.ann2.Ah17g049300	blue	0.417180337927994	-0.16160996978726
1639	arahy.Tifrunner.gnm2.ann2.Ah15g088300	blue	0.414785097790613	-0.47186049112233
1133	arahy.Tifrunner.gnm2.ann2.Ah09g375800	blue	0.414718986651535	0.398067891378631
1384	arahy.Tifrunner.gnm2.ann2.Ah12g459900	blue	0.414658393810799	0.448833938231009
1561	arahy.Tifrunner.gnm2.ann2.Ah18g043500	blue	0.414391639090514	-0.292311340862116
1208	arahy.Tifrunner.gnm2.ann2.Ah06g456000	blue	0.412234660578399	0.356511126598065
1600	arahy.Tifrunner.gnm2.ann2.Ah06g433300	blue	0.410661000371655	-0.42234217604766
740	arahy.Tifrunner.gnm2.ann2.Ah06g451200	blue	0.408919076036797	0.230867592606642
990	arahy.Tifrunner.gnm2.ann2.Ah04g415000	blue	-0.407970562614956	0.203827618307679
1625	arahy.Tifrunner.gnm2.ann2.Ah06g355000	blue	0.407771886300598	-0.0348778520100539
1529	arahy.Tifrunner.gnm2.ann2.Ah19g513800	blue	0.407092419468904	0.123585585292631
1516	arahy.Tifrunner.gnm2.ann2.Ah16g344200	blue	-0.40706303516775	-0.305766248994638
1288	arahy.Tifrunner.gnm2.ann2.Ah15g004000	blue	0.406300894333475	0.203895264907823
1629	arahy.Tifrunner.gnm2.ann2.Ah04g198900	blue	0.405849896225469	0.226428947295986
828	arahy.Tifrunner.gnm2.ann2.Ah16g393900	blue	0.40579765514443	-0.458848539832072
360	arahy.Tifrunner.gnm2.ann2.Ah15g003100	blue	0.405389254153631	0.133216249029504
972	arahy.Tifrunner.gnm2.ann2.Ah19g093200	blue	-0.404774943522476	-0.203982920036234
1692	arahy.Tifrunner.gnm2.ann2.Ah09g242200	blue	-0.402343588877935	-0.018249057336643
231	arahy.Tifrunner.gnm2.ann2.Ah04g208100	blue	0.400645544435345	-0.384862169026075
1709	arahy.Tifrunner.gnm2.ann2.Ah05g215300	blue	0.400381328612697	0.375314826457198
986	arahy.Tifrunner.gnm2.ann2.Ah13g180300	blue	-0.400250958212524	-0.183475980975566
1642	arahy.Tifrunner.gnm2.ann2.Ah20g087700	blue	0.398726931385552	-0.083976388644005
1034	arahy.Tifrunner.gnm2.ann2.Ah11g039100	blue	-0.398715591702025	-0.260619497505187
1177	arahy.Tifrunner.gnm2.ann2.Ah02g048600	blue	0.397896653373991	-0.0570013407475503
1586	arahy.Tifrunner.gnm2.ann2.Ah15g015100	blue	0.397821989411849	0.42974848504553
829	arahy.Tifrunner.gnm2.ann2.Ah16g492300	blue	0.395588995793721	-0.230474534264969
178	arahy.Tifrunner.gnm2.ann2.Ah09g044600	blue	0.394115387806009	-0.533116127937364
1434	arahy.Tifrunner.gnm2.ann2.Ah19g453000	blue	-0.393028877626328	-0.213750319853893
832	arahy.Tifrunner.gnm2.ann2.Ah16g500100	blue	0.392781596776944	-0.492650486742587
635	arahy.Tifrunner.gnm2.ann2.Ah05g415800	blue	0.392488352248756	-0.148983386153885
1562	arahy.Tifrunner.gnm2.ann2.Ah11g031100	blue	0.38971227015793	-0.274711436021616
593	arahy.Tifrunner.gnm2.ann2.Ah14g432700	blue	0.388964941972854	-0.444961778772345
383	arahy.Tifrunner.gnm2.ann2.Ah09g402300	blue	0.388874213791296	-0.135990429892389
430	arahy.Tifrunner.gnm2.ann2.Ah15g006900	blue	0.385725633941488	0.233951300105599
1715	arahy.Tifrunner.gnm2.ann2.Ah14g426400	blue	0.385014156667515	-0.00454115070544073
1148	arahy.Tifrunner.gnm2.ann2.Ah11g474100	blue	0.38490808953312	0.385736977315755
1624	arahy.Tifrunner.gnm2.ann2.Ah20g326000	blue	0.384530190511145	-0.539493292539634
683	arahy.Tifrunner.gnm2.ann2.Ah09g348300	blue	0.382371677543594	-0.203415946302134
1399	arahy.Tifrunner.gnm2.ann2.Ah18g364800	blue	-0.379913658336716	0.0375047303186954
1620	arahy.Tifrunner.gnm2.ann2.Ah09g129900	blue	0.378709983158296	-0.529509877763633
1497	arahy.Tifrunner.gnm2.ann2.Ah13g260600	blue	-0.378168935067675	-0.0591810447978356
1044	arahy.Tifrunner.gnm2.ann2.Ah04g080400	blue	-0.372098223551369	0.39704334418757
1345	arahy.Tifrunner.gnm2.ann2.Ah08g071900	blue	0.371847412334555	0.189966160281444
624	arahy.Tifrunner.gnm2.ann2.Ah20g099500	blue	0.369519387956824	0.478861628577013
1523	arahy.Tifrunner.gnm2.ann2.Ah06g082400	blue	0.368973241671958	0.26959252369338
1615	arahy.Tifrunner.gnm2.ann2.Ah13g523100	blue	0.368970057093925	-0.262664811987854
1500	arahy.Tifrunner.gnm2.ann2.Ah05g315500	blue	-0.368770215491853	-0.172588063127993
332	arahy.Tifrunner.gnm2.ann2.Ah15g527000	blue	0.368455127771933	0.177642947042635
1423	arahy.Tifrunner.gnm2.ann2.Ah05g478900	blue	-0.368019259495555	-0.304298776139238
1595	arahy.Tifrunner.gnm2.ann2.Ah11g490100	blue	0.365137136195699	0.113184146856268
855	arahy.Tifrunner.gnm2.ann2.Ah08g296300	blue	0.36505496076862	-0.45865190859596
701	arahy.Tifrunner.gnm2.ann2.Ah13g614300	blue	0.363806105718358	-0.537822824904334
1369	arahy.Tifrunner.gnm2.ann2.Ah12g467400	blue	0.363356177462371	0.172694533836499
1674	arahy.Tifrunner.gnm2.ann2.Ah09g242500	blue	-0.363139871405219	-0.0565861424382295
126	arahy.Tifrunner.gnm2.ann2.Ah16g492200	blue	0.362935433472974	-0.255146373861703
236	arahy.Tifrunner.gnm2.ann2.Ah09g148300	blue	0.356607756741278	-0.176567772042663
1588	arahy.Tifrunner.gnm2.ann2.Ah08g067500	blue	0.356135263290176	-0.195085083383864
1628	arahy.Tifrunner.gnm2.ann2.Ah08g163600	blue	0.355770993126506	-0.240442836303243
1222	arahy.Tifrunner.gnm2.ann2.Ah07g129900	blue	0.354486295414394	0.526152601777863
1559	arahy.Tifrunner.gnm2.ann2.Ah09g242400	blue	-0.353122820618399	-0.169063814960931
964	arahy.Tifrunner.gnm2.ann2.Ah06g250700	blue	-0.351296038148589	0.41699651471413
1228	arahy.Tifrunner.gnm2.ann2.Ah02g136500	blue	0.346602012308633	0.225060489542659
556	arahy.Tifrunner.gnm2.ann2.Ah14g509000	blue	0.346108066338068	0.107082932815418
998	arahy.Tifrunner.gnm2.ann2.Ah13g592800	blue	-0.345464858853855	-0.0847929626748149
547	arahy.Tifrunner.gnm2.ann2.Ah11g237200	blue	0.345188003890815	-0.331880914565852
1203	arahy.Tifrunner.gnm2.ann2.Ah12g038700	blue	0.344130042292169	0.0877538530241052
1590	arahy.Tifrunner.gnm2.ann2.Ah13g244500	blue	0.340296244741789	0.016588217916098
1549	arahy.Tifrunner.gnm2.ann2.Ah09g243500	blue	-0.340213955587209	-0.245368913024802
1630	arahy.Tifrunner.gnm2.ann2.Ah06g072800	blue	0.339990268005824	-0.207695698192261
1689	arahy.Tifrunner.gnm2.ann2.Ah10g199100	blue	-0.338838154517265	0.0563773683182118
1564	arahy.Tifrunner.gnm2.ann2.Ah04g079300	blue	0.336522420351558	0.281303337556156
1683	arahy.Tifrunner.gnm2.ann2.Ah04g010700	blue	-0.335769214297115	0.228563935133121
1662	arahy.Tifrunner.gnm2.ann2.Ah02g188200	blue	-0.334799799935355	0.178501792757604
1004	arahy.Tifrunner.gnm2.ann2.Ah02g279600	blue	-0.334537765216279	0.217757831212055
37	arahy.Tifrunner.gnm2.ann2.Ah08g251100	blue	0.333437638526714	0.185467898770921
488	arahy.Tifrunner.gnm2.ann2.Ah20g444900	blue	0.331092482975404	-0.425449809504314
1598	arahy.Tifrunner.gnm2.ann2.Ah04g041800	blue	0.326990550989286	-0.490228424256912
1511	arahy.Tifrunner.gnm2.ann2.Ah11g477100	blue	-0.325975503509937	-0.194094354769283
1546	arahy.Tifrunner.gnm2.ann2.Ah18g422200	blue	0.324529352672927	-0.538590875945402
1599	arahy.Tifrunner.gnm2.ann2.Ah07g002700	blue	0.32218367374963	-0.378765658434959
925	arahy.Tifrunner.gnm2.ann2.Ah07g092700	blue	-0.315775901796973	0.143535009587886
586	arahy.Tifrunner.gnm2.ann2.Ah18g010300	blue	0.31519789713439	0.198322854757021
131	arahy.Tifrunner.gnm2.ann2.Ah12g468500	blue	0.314260829968913	-0.0188021345961205
1682	arahy.Tifrunner.gnm2.ann2.Ah03g199500	blue	-0.311377006173915	-0.166951077403099
1413	arahy.Tifrunner.gnm2.ann2.Ah20g353000	blue	-0.306048323234035	-0.238445259423349
130	arahy.Tifrunner.gnm2.ann2.Ah05g414900	blue	0.306042131784574	-0.237833849899737
1663	arahy.Tifrunner.gnm2.ann2.Ah07g178600	blue	-0.304113335217379	0.271472501096745
1659	arahy.Tifrunner.gnm2.ann2.Ah15g044500	blue	0.30403347195178	0.148828520662527
53	arahy.Tifrunner.gnm2.ann2.Ah02g375800	blue	0.302611753455436	-0.42002841035925
1679	arahy.Tifrunner.gnm2.ann2.Ah16g272200	blue	-0.301645789469203	-0.138210099768078
1178	arahy.Tifrunner.gnm2.ann2.Ah08g030800	blue	0.300559166337584	-0.261524941572342
853	arahy.Tifrunner.gnm2.ann2.Ah15g040900	blue	0.290219705814269	0.148333159347277
1681	arahy.Tifrunner.gnm2.ann2.Ah01g243400	blue	-0.289658514650975	-0.00920378804206488
1685	arahy.Tifrunner.gnm2.ann2.Ah01g240700	blue	-0.28912945798301	-0.0814391020421355
1011	arahy.Tifrunner.gnm2.ann2.Ah19g326600	blue	-0.28835895075433	0.0427899336377908
1583	arahy.Tifrunner.gnm2.ann2.Ah07g077800	blue	0.2877095750516	-0.3792047675546
1578	arahy.Tifrunner.gnm2.ann2.Ah12g273900	blue	0.28424683996845	0.385089962677627
1695	arahy.Tifrunner.gnm2.ann2.Ah10g199600	blue	-0.284187660664249	0.0915322877626325
1613	arahy.Tifrunner.gnm2.ann2.Ah13g144700	blue	0.282539507593336	0.0459131964311826
1644	arahy.Tifrunner.gnm2.ann2.Ah12g457200	blue	0.281574469311112	0.180422727647408
1226	arahy.Tifrunner.gnm2.ann2.Ah16g098100	blue	0.280777281739259	-0.0560448751325401
1686	arahy.Tifrunner.gnm2.ann2.Ah11g248400	blue	-0.279808116825781	0.341150137560796
911	arahy.Tifrunner.gnm2.ann2.Ah19g058300	blue	-0.277825249352131	0.553811522347568
1540	arahy.Tifrunner.gnm2.ann2.Ah11g381200	blue	0.275536039273686	0.130370294433088
266	arahy.Tifrunner.gnm2.ann2.Ah19g322400	blue	0.273710526717683	0.113422482176548
1152	arahy.Tifrunner.gnm2.ann2.Ah14g525200	blue	0.273705023112821	0.188534412736709
257	arahy.Tifrunner.gnm2.ann2.Ah09g260000	blue	0.267079217873078	0.073561039998167
1439	arahy.Tifrunner.gnm2.ann2.Ah11g413100	blue	-0.2665220168313	-0.0730506926251887
1619	arahy.Tifrunner.gnm2.ann2.Ah05g186200	blue	0.264036457103148	-0.244432515211922
1612	arahy.Tifrunner.gnm2.ann2.Ah04g082900	blue	0.258250639056825	-0.315283050904731
63	arahy.Tifrunner.gnm2.ann2.Ah12g450600	blue	0.253362072177172	0.118175746087058
1163	arahy.Tifrunner.gnm2.ann2.Ah10g236400	blue	0.253102632608787	0.340328095397926
1120	arahy.Tifrunner.gnm2.ann2.Ah15g040300	blue	0.252569436045256	0.513061071161637
90	arahy.Tifrunner.gnm2.ann2.Ah02g024800	blue	0.250560585138797	0.059992564301148
1090	arahy.Tifrunner.gnm2.ann2.Ah06g348800	blue	-0.248345907126243	-0.0354764922126494
1383	arahy.Tifrunner.gnm2.ann2.Ah16g002400	blue	0.244155596504673	0.341361197871167
1661	arahy.Tifrunner.gnm2.ann2.Ah19g253600	blue	-0.243076622157932	0.0614796134220914
1408	arahy.Tifrunner.gnm2.ann2.Ah13g536200	blue	-0.240577367623658	-0.119931837958169
837	arahy.Tifrunner.gnm2.ann2.Ah10g209400	blue	0.23821414237801	0.156675023171775
1691	arahy.Tifrunner.gnm2.ann2.Ah15g297800	blue	-0.23808798830516	0.32514436437063
226	arahy.Tifrunner.gnm2.ann2.Ah02g259400	blue	0.232041922194766	0.0678344788408686
989	arahy.Tifrunner.gnm2.ann2.Ah07g073100	blue	-0.229997977377887	-0.0564707330905089
1556	arahy.Tifrunner.gnm2.ann2.Ah02g153600	blue	-0.224449920080466	-0.250134192510417
1544	arahy.Tifrunner.gnm2.ann2.Ah16g303400	blue	-0.223806351124956	-0.105962162955039
1515	arahy.Tifrunner.gnm2.ann2.Ah19g212400	blue	-0.223681905292363	-0.201741746606631
1702	arahy.Tifrunner.gnm2.ann2.Ah17g301500	blue	-0.217507350388156	-0.0845049923678644
1688	arahy.Tifrunner.gnm2.ann2.Ah17g299800	blue	-0.209196899166489	0.0817119740234736
211	arahy.Tifrunner.gnm2.ann2.Ah03g163900	blue	0.205907698145911	-0.104841469199036
1551	arahy.Tifrunner.gnm2.ann2.Ah06g376100	blue	-0.205712793193407	-0.125947732570504
1346	arahy.Tifrunner.gnm2.ann2.Ah14g249900	blue	0.2010939248436	-0.0740887320236299
1553	arahy.Tifrunner.gnm2.ann2.Ah16g092600	blue	0.191424943079247	-0.441386611167023
1005	arahy.Tifrunner.gnm2.ann2.Ah17g224700	blue	-0.133137058730052	-0.0776768311719787
1171	arahy.Tifrunner.gnm2.ann2.Ah01g104800	blue	0.121247902425989	0.432465537211442
