# Supplementary material for: Genome‐wide identification and expression analysis reveals the drought‐response MAPK genes in peanut (Arachis hypogaea L.)
Source: Plant Genome. 2025 Dec 22;18(4):e70166. doi: 10.1002/tpg2.70166 (PMC12723341; doi:10.1002/tpg2.70166)
Supplement: Supplementary file 7 — Supporting Information [file TPG2-18-e70166-s006.csv]

	Gene	Module	MM	GS
40	arahy.Tifrunner.gnm2.ann2.Ah04g105300	grey	0.89033336198438	0.283674929000807
125	arahy.Tifrunner.gnm2.ann2.Ah09g148100	grey	-0.864001119553048	0.035009800971534
47	arahy.Tifrunner.gnm2.ann2.Ah12g448100	grey	0.862286661469048	0.251650484085618
35	arahy.Tifrunner.gnm2.ann2.Ah04g258400	grey	0.859063190440362	0.277571228764931
6	arahy.Tifrunner.gnm2.ann2.Ah12g448900	grey	0.845924348304425	0.313608583229719
56	arahy.Tifrunner.gnm2.ann2.Ah04g101100	grey	0.837169275019881	0.283416096913049
26	arahy.Tifrunner.gnm2.ann2.Ah04g102600	grey	0.834048387198365	0.204495216299877
18	arahy.Tifrunner.gnm2.ann2.Ah12g451200	grey	0.832749762512815	-0.00326916164057754
19	arahy.Tifrunner.gnm2.ann2.Ah03g228600	grey	0.832326158354455	0.171722368897367
4	arahy.Tifrunner.gnm2.ann2.Ah18g111900	grey	0.83151331611418	0.0129008498602828
2	arahy.Tifrunner.gnm2.ann2.Ah16g014200	grey	0.830486616911377	0.222923464005976
3	arahy.Tifrunner.gnm2.ann2.Ah12g447700	grey	0.830266330260117	0.130128705450528
5	arahy.Tifrunner.gnm2.ann2.Ah04g253400	grey	0.827137178232283	0.222044820082631
59	arahy.Tifrunner.gnm2.ann2.Ah03g228700	grey	0.824093702806857	0.249111471643484
55	arahy.Tifrunner.gnm2.ann2.Ah11g218600	grey	0.823460675318002	0.174758234960448
13	arahy.Tifrunner.gnm2.ann2.Ah12g450800	grey	0.821794600478989	0.158373360394057
81	arahy.Tifrunner.gnm2.ann2.Ah09g322600	grey	-0.821226890631523	-0.0542218594846528
22	arahy.Tifrunner.gnm2.ann2.Ah04g129400	grey	0.819306880142937	0.287156417416428
130	arahy.Tifrunner.gnm2.ann2.Ah10g353100	grey	-0.817383600504209	-0.146590643908474
23	arahy.Tifrunner.gnm2.ann2.Ah09g295600	grey	0.817116644063372	0.291688896562636
8	arahy.Tifrunner.gnm2.ann2.Ah04g155000	grey	0.816108708336432	0.270491831398447
138	arahy.Tifrunner.gnm2.ann2.Ah19g309500	grey	-0.812288729110696	-0.0722327655364678
63	arahy.Tifrunner.gnm2.ann2.Ah09g212100	grey	0.806656124641436	0.273391406280834
12	arahy.Tifrunner.gnm2.ann2.Ah12g445800	grey	0.804067556786279	0.0690276587318989
44	arahy.Tifrunner.gnm2.ann2.Ah12g450400	grey	0.801452173657079	0.164081591860267
123	arahy.Tifrunner.gnm2.ann2.Ah04g211600	grey	-0.798726180300187	-0.078952220593605
10	arahy.Tifrunner.gnm2.ann2.Ah16g477100	grey	0.798361604686752	0.270125750629738
32	arahy.Tifrunner.gnm2.ann2.Ah03g188700	grey	0.798212470714303	0.25262719867573
92	arahy.Tifrunner.gnm2.ann2.Ah03g360200	grey	-0.797369125250062	0.0584997385020318
195	arahy.Tifrunner.gnm2.ann2.Ah16g225800	grey	-0.794182810038756	0.0506887704461019
33	arahy.Tifrunner.gnm2.ann2.Ah12g445900	grey	0.792499880957491	0.0690324506698961
85	arahy.Tifrunner.gnm2.ann2.Ah16g237200	grey	-0.790175264097958	0.102651530369422
135	arahy.Tifrunner.gnm2.ann2.Ah19g551300	grey	-0.789183932708512	-0.122089945595198
54	arahy.Tifrunner.gnm2.ann2.Ah15g238900	grey	0.786103893414626	0.235726638075672
49	arahy.Tifrunner.gnm2.ann2.Ah12g451400	grey	0.786050357846529	0.264479909706249
51	arahy.Tifrunner.gnm2.ann2.Ah03g228800	grey	0.784667420016409	0.240063896623108
21	arahy.Tifrunner.gnm2.ann2.Ah12g450700	grey	0.783379067330547	0.0932100668582954
11	arahy.Tifrunner.gnm2.ann2.Ah19g453300	grey	0.782355631319433	-0.0275489592283298
122	arahy.Tifrunner.gnm2.ann2.Ah09g309800	grey	-0.777650457947072	0.00643817636718851
133	arahy.Tifrunner.gnm2.ann2.Ah09g232600	grey	-0.774853327133677	-0.0773914609617532
27	arahy.Tifrunner.gnm2.ann2.Ah03g393600	grey	0.773041603000871	0.0240538608539606
238	arahy.Tifrunner.gnm2.ann2.Ah15g176700	grey	0.767362103680538	-0.000129549602800043
7	arahy.Tifrunner.gnm2.ann2.Ah16g281200	grey	0.76366049675251	-0.110203980395337
131	arahy.Tifrunner.gnm2.ann2.Ah09g306800	grey	-0.763517323466012	0.0359161143065034
14	arahy.Tifrunner.gnm2.ann2.Ah08g199300	grey	0.762150433886548	-0.103289114770813
45	arahy.Tifrunner.gnm2.ann2.Ah09g352400	grey	0.757254917437787	0.0596181796555935
57	arahy.Tifrunner.gnm2.ann2.Ah13g381400	grey	0.755642146263844	0.207388614852171
52	arahy.Tifrunner.gnm2.ann2.Ah14g416200	grey	0.755205244226175	-0.136898078307496
1	arahy.Tifrunner.gnm2.ann2.Ah04g318400	grey	0.740698065677863	0.138529028054963
60	arahy.Tifrunner.gnm2.ann2.Ah04g144600	grey	0.738775456830721	0.0896467593870522
34	arahy.Tifrunner.gnm2.ann2.Ah12g223200	grey	0.734902140341766	-0.176838864811787
46	arahy.Tifrunner.gnm2.ann2.Ah20g113800	grey	0.732378131660439	-0.121624139081233
15	arahy.Tifrunner.gnm2.ann2.Ah05g416500	grey	0.71678585134528	-0.077095295112956
17	arahy.Tifrunner.gnm2.ann2.Ah19g457500	grey	0.710643325108465	-0.208171113536074
192	arahy.Tifrunner.gnm2.ann2.Ah14g111300	grey	-0.707788938712397	-0.249066373668995
48	arahy.Tifrunner.gnm2.ann2.Ah08g119300	grey	0.702057750038003	-0.156430693404462
224	arahy.Tifrunner.gnm2.ann2.Ah15g335200	grey	-0.695256021787431	-0.0676830674261779
149	arahy.Tifrunner.gnm2.ann2.Ah16g514700	grey	-0.666949682483057	0.0376871065041865
65	arahy.Tifrunner.gnm2.ann2.Ah15g008000	grey	-0.646711915546656	-0.0654969524906237
37	arahy.Tifrunner.gnm2.ann2.Ah12g451000	grey	0.645577376430879	-0.126295458591764
211	arahy.Tifrunner.gnm2.ann2.Ah08g138400	grey	-0.628827778223655	0.0338198142603077
223	arahy.Tifrunner.gnm2.ann2.Ah10g200300	grey	0.626477823573059	0.306658739098823
247	arahy.Tifrunner.gnm2.ann2.Ah07g229100	grey	-0.61717973790895	0.0957545847506582
205	arahy.Tifrunner.gnm2.ann2.Ah06g151400	grey	0.610214117695951	-0.0666961259424731
165	arahy.Tifrunner.gnm2.ann2.Ah20g092000	grey	-0.610049602691102	-0.180480452154926
242	arahy.Tifrunner.gnm2.ann2.Ah12g145800	grey	0.599393283486654	0.151257906462616
235	arahy.Tifrunner.gnm2.ann2.Ah07g188800	grey	0.594416008500322	0.0451063637978592
43	arahy.Tifrunner.gnm2.ann2.Ah01g408100	grey	0.589623019386915	-0.0504528189503617
75	arahy.Tifrunner.gnm2.ann2.Ah15g007600	grey	-0.5879299004025	0.0760675448074367
160	arahy.Tifrunner.gnm2.ann2.Ah11g127500	grey	-0.584261845956644	-0.027188074258721
229	arahy.Tifrunner.gnm2.ann2.Ah17g261700	grey	0.576117673777897	0.25472968494089
76	arahy.Tifrunner.gnm2.ann2.Ah03g400100	grey	-0.5635741449477	0.0281351862064264
243	arahy.Tifrunner.gnm2.ann2.Ah01g240300	grey	0.557391309970582	0.23720506166675
234	arahy.Tifrunner.gnm2.ann2.Ah16g227000	grey	0.551455186926241	0.296983798979416
220	arahy.Tifrunner.gnm2.ann2.Ah04g152300	grey	0.550955373860709	0.0327034458007875
117	arahy.Tifrunner.gnm2.ann2.Ah13g082800	grey	-0.541841479546009	-0.366022213779919
156	arahy.Tifrunner.gnm2.ann2.Ah17g389900	grey	-0.541654999872668	-0.165883670674627
64	arahy.Tifrunner.gnm2.ann2.Ah06g442100	grey	-0.539157150984345	0.0655292185062944
230	arahy.Tifrunner.gnm2.ann2.Ah17g263400	grey	0.538041446257306	0.0984153812135849
147	arahy.Tifrunner.gnm2.ann2.Ah17g451300	grey	0.535432337869597	0.0616919969300823
143	arahy.Tifrunner.gnm2.ann2.Ah17g391200	grey	0.534603190613351	0.432900468737085
240	arahy.Tifrunner.gnm2.ann2.Ah01g246300	grey	0.534155854112457	0.0198936844333735
151	arahy.Tifrunner.gnm2.ann2.Ah17g268300	grey	-0.53381541426732	0.0967458169643235
121	arahy.Tifrunner.gnm2.ann2.Ah12g473800	grey	0.532267275026875	0.0223973624979313
203	arahy.Tifrunner.gnm2.ann2.Ah20g317200	grey	0.529326079199518	-0.0104530212336565
249	arahy.Tifrunner.gnm2.ann2.Ah01g242100	grey	0.52539631169334	0.127536763712761
244	arahy.Tifrunner.gnm2.ann2.Ah17g302200	grey	0.523963268598433	0.106746262949874
67	arahy.Tifrunner.gnm2.ann2.Ah19g539200	grey	-0.523209980360226	0.437507766855354
241	arahy.Tifrunner.gnm2.ann2.Ah0g081200	grey	0.50565639278871	0.13470232843893
215	arahy.Tifrunner.gnm2.ann2.Ah01g240100	grey	0.504238279993994	0.317560827995352
128	arahy.Tifrunner.gnm2.ann2.Ah03g308100	grey	-0.501105995411211	-0.203905014825586
71	arahy.Tifrunner.gnm2.ann2.Ah15g064400	grey	-0.492151195452887	-0.0918464994057278
87	arahy.Tifrunner.gnm2.ann2.Ah02g000700	grey	-0.490772553162596	0.0107416085981928
250	arahy.Tifrunner.gnm2.ann2.Ah01g244100	grey	0.486793854746367	0.0910310409999285
136	arahy.Tifrunner.gnm2.ann2.Ah08g277000	grey	-0.486575132170079	-0.177345785274316
217	arahy.Tifrunner.gnm2.ann2.Ah07g188600	grey	0.482605461890114	0.106516347136692
212	arahy.Tifrunner.gnm2.ann2.Ah08g126900	grey	0.473104272933995	-0.104942199093013
231	arahy.Tifrunner.gnm2.ann2.Ah16g212100	grey	0.471500708688684	-0.0229054376875243
227	arahy.Tifrunner.gnm2.ann2.Ah17g298800	grey	0.468884525579956	0.145664592968318
245	arahy.Tifrunner.gnm2.ann2.Ah0g049300	grey	0.466306615449766	0.0904581580220509
66	arahy.Tifrunner.gnm2.ann2.Ah14g533600	grey	-0.461203758315417	0.308800255449208
150	arahy.Tifrunner.gnm2.ann2.Ah05g222200	grey	0.450422954257793	0.250316013948983
69	arahy.Tifrunner.gnm2.ann2.Ah01g115600	grey	-0.438209407597835	-0.349857979088031
206	arahy.Tifrunner.gnm2.ann2.Ah04g152500	grey	0.436530131526964	0.0671433502904294
194	arahy.Tifrunner.gnm2.ann2.Ah03g556600	grey	-0.4343094210274	-0.264556827020224
30	arahy.Tifrunner.gnm2.ann2.Ah06g214500	grey	0.426511577427352	-0.172796340046388
225	arahy.Tifrunner.gnm2.ann2.Ah10g202800	grey	0.426204309371549	-0.0476381012800418
214	arahy.Tifrunner.gnm2.ann2.Ah01g246700	grey	0.423666461025647	0.200188693254815
9	arahy.Tifrunner.gnm2.ann2.Ah09g054300	grey	0.423278581040763	-0.400591029731355
108	arahy.Tifrunner.gnm2.ann2.Ah03g235400	grey	-0.422823108685613	-0.156862326618071
233	arahy.Tifrunner.gnm2.ann2.Ah06g449600	grey	0.422048666907517	-0.0873484692209798
148	arahy.Tifrunner.gnm2.ann2.Ah06g167000	grey	0.413733507174252	0.467901764510737
94	arahy.Tifrunner.gnm2.ann2.Ah06g444800	grey	-0.412016162700846	0.115637404061236
182	arahy.Tifrunner.gnm2.ann2.Ah13g013100	grey	-0.40710418654642	-0.116414161714476
77	arahy.Tifrunner.gnm2.ann2.Ah12g128900	grey	-0.401761703900688	0.298069927228986
84	arahy.Tifrunner.gnm2.ann2.Ah15g040800	grey	0.401176583913458	0.304873094625648
79	arahy.Tifrunner.gnm2.ann2.Ah09g052300	grey	-0.40107129242445	0.0777387113137099
155	arahy.Tifrunner.gnm2.ann2.Ah15g131300	grey	-0.400971813085633	0.124985213356779
61	arahy.Tifrunner.gnm2.ann2.Ah12g368700	grey	0.397360410587222	-0.31988779093981
189	arahy.Tifrunner.gnm2.ann2.Ah07g001700	grey	-0.388749090876208	-0.245238264163847
157	arahy.Tifrunner.gnm2.ann2.Ah15g487700	grey	-0.383637764890192	-0.408011458368717
202	arahy.Tifrunner.gnm2.ann2.Ah07g348200	grey	0.38068472192863	0.0724662955916034
226	arahy.Tifrunner.gnm2.ann2.Ah0g052600	grey	0.379032869064675	-0.250194848500545
190	arahy.Tifrunner.gnm2.ann2.Ah18g070700	grey	-0.376648576370496	0.250363297308186
62	arahy.Tifrunner.gnm2.ann2.Ah05g440800	grey	0.367808294692042	0.13170887077738
210	arahy.Tifrunner.gnm2.ann2.Ah16g226800	grey	0.366944518427271	0.321895973695721
177	arahy.Tifrunner.gnm2.ann2.Ah18g025100	grey	-0.365098995098884	-0.110397324815769
28	arahy.Tifrunner.gnm2.ann2.Ah14g525000	grey	0.364618184006203	0.183676973905349
252	arahy.Tifrunner.gnm2.ann2.Ah04g362600	grey	-0.347479481349442	0.0262844107745975
140	arahy.Tifrunner.gnm2.ann2.Ah14g531700	grey	-0.346149898470427	0.207724497818313
162	arahy.Tifrunner.gnm2.ann2.Ah15g010900	grey	-0.343579802938285	-0.16079984168911
114	arahy.Tifrunner.gnm2.ann2.Ah03g399900	grey	-0.3407918016585	-0.429431236547563
39	arahy.Tifrunner.gnm2.ann2.Ah20g432900	grey	0.340367242597752	-0.395555977971256
200	arahy.Tifrunner.gnm2.ann2.Ah01g267400	grey	-0.339807338487913	-0.0764710532279073
228	arahy.Tifrunner.gnm2.ann2.Ah14g510800	grey	-0.338461139056444	-0.00653491089894381
127	arahy.Tifrunner.gnm2.ann2.Ah18g433500	grey	-0.335586481917912	-0.2860770823638
199	arahy.Tifrunner.gnm2.ann2.Ah14g248600	grey	-0.332207847200012	-0.354253411716723
172	arahy.Tifrunner.gnm2.ann2.Ah05g248200	grey	0.331903553004437	-0.377366674868237
251	arahy.Tifrunner.gnm2.ann2.Ah03g476300	grey	-0.328667797779896	-0.219090684812822
80	arahy.Tifrunner.gnm2.ann2.Ah01g063300	grey	-0.317656483438216	0.337751299767651
184	arahy.Tifrunner.gnm2.ann2.Ah08g269600	grey	-0.316031629718564	0.0248302701505297
129	arahy.Tifrunner.gnm2.ann2.Ah17g193500	grey	-0.309459096951475	-0.182271001343834
137	arahy.Tifrunner.gnm2.ann2.Ah06g017900	grey	-0.303891769447328	0.1055917665121
68	arahy.Tifrunner.gnm2.ann2.Ah03g263800	grey	-0.302355962576978	-0.00274003076518008
198	arahy.Tifrunner.gnm2.ann2.Ah20g030700	grey	-0.30048951277467	-0.289176700896573
183	arahy.Tifrunner.gnm2.ann2.Ah17g477400	grey	0.296533255932708	-0.0151073918588509
239	arahy.Tifrunner.gnm2.ann2.Ah15g017300	grey	0.292934191961181	0.125970508442336
246	arahy.Tifrunner.gnm2.ann2.Ah06g462100	grey	0.292614375547205	0.14522752189135
176	arahy.Tifrunner.gnm2.ann2.Ah09g456400	grey	-0.287641236883219	-0.250811292907514
201	arahy.Tifrunner.gnm2.ann2.Ah02g054000	grey	-0.282609807861864	-0.233598013351759
16	arahy.Tifrunner.gnm2.ann2.Ah10g299100	grey	0.282332226093927	0.321544549710601
96	arahy.Tifrunner.gnm2.ann2.Ah12g457100	grey	0.280357716866861	0.0166763228393314
167	arahy.Tifrunner.gnm2.ann2.Ah14g139900	grey	0.278463097207696	-0.305491125567286
178	arahy.Tifrunner.gnm2.ann2.Ah12g467000	grey	0.27558543903693	0.0430877935553806
95	arahy.Tifrunner.gnm2.ann2.Ah20g455800	grey	-0.275002087654617	0.0925253586117313
97	arahy.Tifrunner.gnm2.ann2.Ah12g055900	grey	0.274022787753444	-0.184717070576028
191	arahy.Tifrunner.gnm2.ann2.Ah12g025500	grey	-0.269339092610452	-0.175947531425275
118	arahy.Tifrunner.gnm2.ann2.Ah16g511900	grey	-0.262359621582325	-0.361306492842639
42	arahy.Tifrunner.gnm2.ann2.Ah10g350800	grey	0.262174192384671	-0.394081444068913
204	arahy.Tifrunner.gnm2.ann2.Ah19g293000	grey	0.261824069119473	0.346103234388494
222	arahy.Tifrunner.gnm2.ann2.Ah17g261300	grey	0.260059965689072	-0.0280003838532942
175	arahy.Tifrunner.gnm2.ann2.Ah15g054600	grey	-0.259962859302011	0.146368626682423
248	arahy.Tifrunner.gnm2.ann2.Ah0g045000	grey	0.249382722281103	0.00290609887732153
236	arahy.Tifrunner.gnm2.ann2.Ah14g515800	grey	0.236859879406599	0.122542826630306
41	arahy.Tifrunner.gnm2.ann2.Ah01g412000	grey	0.236120552761259	-0.229839912869089
163	arahy.Tifrunner.gnm2.ann2.Ah12g473500	grey	0.236024534788681	0.14689240534661
232	arahy.Tifrunner.gnm2.ann2.Ah15g189600	grey	-0.2337084279978	-0.18516034936023
146	arahy.Tifrunner.gnm2.ann2.Ah14g533300	grey	0.23228043953667	-0.000464122847923656
208	arahy.Tifrunner.gnm2.ann2.Ah01g130000	grey	0.231016682819732	-0.135190773381635
119	arahy.Tifrunner.gnm2.ann2.Ah10g010400	grey	-0.230156765216593	-0.260768518662579
145	arahy.Tifrunner.gnm2.ann2.Ah07g349900	grey	-0.228239659698406	-0.166641365363294
219	arahy.Tifrunner.gnm2.ann2.Ah15g203200	grey	0.22540550433477	0.42781252671689
253	arahy.Tifrunner.gnm2.ann2.Ah11g020100	grey	-0.216272013689923	-0.222223707385794
158	arahy.Tifrunner.gnm2.ann2.Ah06g215000	grey	-0.21518077939957	0.11789066257551
104	arahy.Tifrunner.gnm2.ann2.Ah20g481200	grey	-0.214284114704056	-0.280496976019932
139	arahy.Tifrunner.gnm2.ann2.Ah04g055500	grey	0.211656434394401	0.295843640748433
91	arahy.Tifrunner.gnm2.ann2.Ah12g469000	grey	0.209310087975415	0.321694495040075
126	arahy.Tifrunner.gnm2.ann2.Ah12g479500	grey	0.206993384442191	0.183212161554262
209	arahy.Tifrunner.gnm2.ann2.Ah01g244800	grey	0.194282824584546	0.0760719643381595
82	arahy.Tifrunner.gnm2.ann2.Ah06g452600	grey	0.186048968039549	0.29802443718573
221	arahy.Tifrunner.gnm2.ann2.Ah15g049800	grey	0.185533608005722	0.1319603354047
134	arahy.Tifrunner.gnm2.ann2.Ah14g267400	grey	-0.181939983581862	0.221979917285493
88	arahy.Tifrunner.gnm2.ann2.Ah18g003300	grey	0.17798490223716	0.275952912465683
166	arahy.Tifrunner.gnm2.ann2.Ah15g544500	grey	0.176746292011846	-0.314835650917079
144	arahy.Tifrunner.gnm2.ann2.Ah14g509900	grey	0.174258163331102	0.262045235806652
218	arahy.Tifrunner.gnm2.ann2.Ah15g480900	grey	-0.165642370230426	0.371962686900867
188	arahy.Tifrunner.gnm2.ann2.Ah19g367200	grey	-0.163772314329116	-0.231715182591918
83	arahy.Tifrunner.gnm2.ann2.Ah13g229400	grey	0.162447628047008	0.104405382608751
73	arahy.Tifrunner.gnm2.ann2.Ah02g017100	grey	-0.160786839690644	0.217028830228123
101	arahy.Tifrunner.gnm2.ann2.Ah12g454200	grey	0.158877410332142	0.232114850149333
70	arahy.Tifrunner.gnm2.ann2.Ah20g505800	grey	-0.157102463073129	0.237655817218233
161	arahy.Tifrunner.gnm2.ann2.Ah15g035100	grey	-0.156332429554764	0.311370470958491
36	arahy.Tifrunner.gnm2.ann2.Ah08g113700	grey	-0.150625899304298	0.0581847490085538
186	arahy.Tifrunner.gnm2.ann2.Ah13g336900	grey	-0.149742167119242	-0.217073997610951
50	arahy.Tifrunner.gnm2.ann2.Ah09g358300	grey	-0.149286967389644	-0.224845577764538
152	arahy.Tifrunner.gnm2.ann2.Ah06g124400	grey	-0.149161237821241	0.290230075584575
171	arahy.Tifrunner.gnm2.ann2.Ah17g374900	grey	-0.14909447867352	-0.114242184817125
89	arahy.Tifrunner.gnm2.ann2.Ah14g531200	grey	-0.147480249256507	0.000939111518478051
93	arahy.Tifrunner.gnm2.ann2.Ah12g149700	grey	-0.145169209202079	0.245059419881861
154	arahy.Tifrunner.gnm2.ann2.Ah12g469400	grey	-0.144094893196038	0.179236080289187
120	arahy.Tifrunner.gnm2.ann2.Ah10g399100	grey	-0.142053584929424	-0.328426802430832
100	arahy.Tifrunner.gnm2.ann2.Ah15g003600	grey	0.137258607809398	0.159559526693742
174	arahy.Tifrunner.gnm2.ann2.Ah14g533000	grey	-0.135845292608838	0.0843205011884532
142	arahy.Tifrunner.gnm2.ann2.Ah19g384500	grey	0.134982837508171	0.0848551260651065
168	arahy.Tifrunner.gnm2.ann2.Ah12g467800	grey	0.132755056458778	-0.230963445713376
124	arahy.Tifrunner.gnm2.ann2.Ah11g445400	grey	-0.131009904284183	-0.332110770717993
181	arahy.Tifrunner.gnm2.ann2.Ah14g523600	grey	-0.130518402351835	0.00919034569258428
180	arahy.Tifrunner.gnm2.ann2.Ah02g291000	grey	-0.12908097493282	0.348869974326369
159	arahy.Tifrunner.gnm2.ann2.Ah03g157800	grey	-0.128608337772818	0.0631031135395815
24	arahy.Tifrunner.gnm2.ann2.Ah09g450400	grey	0.12770667339017	-0.25993504152873
58	arahy.Tifrunner.gnm2.ann2.Ah15g001700	grey	0.11680629322205	0.225856681093079
196	arahy.Tifrunner.gnm2.ann2.Ah03g202200	grey	-0.114123161239773	0.325274846769524
197	arahy.Tifrunner.gnm2.ann2.Ah14g057200	grey	-0.113202707427225	-0.560296529123246
74	arahy.Tifrunner.gnm2.ann2.Ah17g260800	grey	-0.112609745082797	-0.154245590878065
112	arahy.Tifrunner.gnm2.ann2.Ah14g380900	grey	-0.101098833981783	0.247273373341317
78	arahy.Tifrunner.gnm2.ann2.Ah15g050500	grey	0.0969060323153378	0.195895811590446
107	arahy.Tifrunner.gnm2.ann2.Ah14g340400	grey	-0.0885272777243623	0.327837373635337
72	arahy.Tifrunner.gnm2.ann2.Ah02g380600	grey	-0.0879141215240812	-0.243153140257848
179	arahy.Tifrunner.gnm2.ann2.Ah05g337000	grey	-0.0844550462942982	0.207436335988741
25	arahy.Tifrunner.gnm2.ann2.Ah15g006200	grey	0.0785570832527263	0.152597835819999
116	arahy.Tifrunner.gnm2.ann2.Ah12g362300	grey	0.0740359718594192	-0.0245663905129317
216	arahy.Tifrunner.gnm2.ann2.Ah01g244600	grey	-0.0739607178703763	0.334400907190415
110	arahy.Tifrunner.gnm2.ann2.Ah06g292700	grey	-0.0719035474329022	0.0595119240063111
237	arahy.Tifrunner.gnm2.ann2.Ah15g031500	grey	0.0655656563241741	0.195957294097643
170	arahy.Tifrunner.gnm2.ann2.Ah06g303300	grey	-0.0631040331628332	-0.18238085560541
53	arahy.Tifrunner.gnm2.ann2.Ah18g454100	grey	-0.0627154565560189	-0.313034970391431
111	arahy.Tifrunner.gnm2.ann2.Ah12g334000	grey	-0.0616168659355817	0.290601871715638
141	arahy.Tifrunner.gnm2.ann2.Ah03g158000	grey	-0.06087627695025	-0.0819220656821321
102	arahy.Tifrunner.gnm2.ann2.Ah06g459800	grey	0.0584619730075184	0.374599419597778
132	arahy.Tifrunner.gnm2.ann2.Ah20g079900	grey	-0.0578235218747638	-0.267422173524146
90	arahy.Tifrunner.gnm2.ann2.Ah04g290200	grey	-0.0522244633771763	0.406517356816939
213	arahy.Tifrunner.gnm2.ann2.Ah15g053500	grey	0.0501791275520866	0.0477639941933654
20	arahy.Tifrunner.gnm2.ann2.Ah15g046600	grey	-0.048252705658939	-0.066178107705945
153	arahy.Tifrunner.gnm2.ann2.Ah18g004000	grey	0.0475321941107043	0.128600104529685
207	arahy.Tifrunner.gnm2.ann2.Ah14g231700	grey	-0.0450390714537368	-0.0887750400718866
105	arahy.Tifrunner.gnm2.ann2.Ah15g050800	grey	-0.0414900151745866	-0.0397350262768494
164	arahy.Tifrunner.gnm2.ann2.Ah16g383500	grey	0.0404133935864995	0.0377917916620429
173	arahy.Tifrunner.gnm2.ann2.Ah12g454400	grey	-0.040368446747285	-0.00443894483682502
115	arahy.Tifrunner.gnm2.ann2.Ah05g442800	grey	0.0393305056929504	-0.230136949835492
185	arahy.Tifrunner.gnm2.ann2.Ah15g036800	grey	-0.0383319059906197	-0.163334919147301
193	arahy.Tifrunner.gnm2.ann2.Ah03g578600	grey	0.0365700713698956	-0.107115014325576
169	arahy.Tifrunner.gnm2.ann2.Ah15g048600	grey	-0.033914010380966	-0.304273590500506
98	arahy.Tifrunner.gnm2.ann2.Ah01g245700	grey	0.0321489501204872	0.216004566436364
103	arahy.Tifrunner.gnm2.ann2.Ah05g289000	grey	-0.0311449495585432	0.0553642447740195
106	arahy.Tifrunner.gnm2.ann2.Ah09g269200	grey	-0.0299892563057756	0.287981779316904
113	arahy.Tifrunner.gnm2.ann2.Ah08g109300	grey	-0.0296371907120047	-0.291636020379511
86	arahy.Tifrunner.gnm2.ann2.Ah15g401100	grey	-0.0282272951390163	-0.0181255811519821
187	arahy.Tifrunner.gnm2.ann2.Ah07g339800	grey	-0.0249337742729474	0.0891230428082078
31	arahy.Tifrunner.gnm2.ann2.Ah19g447800	grey	0.0235344466219352	0.0977514972136442
38	arahy.Tifrunner.gnm2.ann2.Ah15g251000	grey	0.0232935807881579	-0.25862223759177
99	arahy.Tifrunner.gnm2.ann2.Ah12g474800	grey	-0.0176822624740423	0.283235043353043
29	arahy.Tifrunner.gnm2.ann2.Ah07g155200	grey	-0.00540683929544022	-0.0444789876707727
109	arahy.Tifrunner.gnm2.ann2.Ah09g450100	grey	-0.00478106259121366	-0.137627405982583
