# Supplementary material for: Genome‐wide identification and expression analysis reveals the drought‐response MAPK genes in peanut (Arachis hypogaea L.)
Source: Plant Genome. 2025 Dec 22;18(4):e70166. doi: 10.1002/tpg2.70166 (PMC12723341; doi:10.1002/tpg2.70166)
Supplement: Supplementary file 8 — Table S6. GO and KEGG pathway enrichment results for genes in the turquoise co‐expression module identified by WGCNA [file TPG2-18-e70166-s008.xlsx]

## Sheet: Turquoise_GO
ID	Description	GeneRatio	BgRatio	RichFactor	FoldEnrichment	zScore	pvalue	p.adjust	qvalue	geneID	Count	description
GO:0010333	GO:0010333	27/997	96/33481	0.28125	9.44487	14.5164	3.32721e-19	7.78567e-17	6.30418e-17	arahy.Tifrunner.gnm2.ann2.Ah03g451300.1/arahy.Tifrunner.gnm2.ann2.Ah18g224000.1/arahy.Tifrunner.gnm2.ann2.Ah18g257100.1/arahy.Tifrunner.gnm2.ann2.Ah19g408600.1/arahy.Tifrunner.gnm2.ann2.Ah18g094500.1/arahy.Tifrunner.gnm2.ann2.Ah20g069000.1/arahy.Tifrunner.gnm2.ann2.Ah06g395400.1/arahy.Tifrunner.gnm2.ann2.Ah20g069400.1/arahy.Tifrunner.gnm2.ann2.Ah20g068800.1/arahy.Tifrunner.gnm2.ann2.Ah18g256100.1…	27	terpene synthase activity
GO:0016829	GO:0016829	27/997	120/33481	0.225	7.55589	12.604	1.6821e-16	1.96806e-14	1.59357e-14	arahy.Tifrunner.gnm2.ann2.Ah03g451300.1/arahy.Tifrunner.gnm2.ann2.Ah18g224000.1/arahy.Tifrunner.gnm2.ann2.Ah18g257100.1/arahy.Tifrunner.gnm2.ann2.Ah19g408600.1/arahy.Tifrunner.gnm2.ann2.Ah18g094500.1/arahy.Tifrunner.gnm2.ann2.Ah20g069000.1/arahy.Tifrunner.gnm2.ann2.Ah06g395400.1/arahy.Tifrunner.gnm2.ann2.Ah20g069400.1/arahy.Tifrunner.gnm2.ann2.Ah20g068800.1/arahy.Tifrunner.gnm2.ann2.Ah18g256100.1…	27	lyase activity
GO:0000287	GO:0000287	28/997	215/33481	0.130233	4.37344	8.69355	6.79356e-11	5.29898e-09	4.29067e-09	arahy.Tifrunner.gnm2.ann2.Ah02g155700.1/arahy.Tifrunner.gnm2.ann2.Ah03g451300.1/arahy.Tifrunner.gnm2.ann2.Ah18g224000.1/arahy.Tifrunner.gnm2.ann2.Ah18g257100.1/arahy.Tifrunner.gnm2.ann2.Ah19g408600.1/arahy.Tifrunner.gnm2.ann2.Ah18g094500.1/arahy.Tifrunner.gnm2.ann2.Ah20g069000.1/arahy.Tifrunner.gnm2.ann2.Ah06g395400.1/arahy.Tifrunner.gnm2.ann2.Ah20g069400.1/arahy.Tifrunner.gnm2.ann2.Ah20g068800.1…	28	magnesium ion binding
GO:0016702	GO:0016702	17/997	114/33481	0.149123	5.0078	7.50941	4.92084e-08	2.87869e-06	2.33092e-06	arahy.Tifrunner.gnm2.ann2.Ah02g229500.1/arahy.Tifrunner.gnm2.ann2.Ah20g039400.1/arahy.Tifrunner.gnm2.ann2.Ah10g018600.1/arahy.Tifrunner.gnm2.ann2.Ah19g152400.1/arahy.Tifrunner.gnm2.ann2.Ah12g281900.1/arahy.Tifrunner.gnm2.ann2.Ah04g397300.1/arahy.Tifrunner.gnm2.ann2.Ah14g466100.1/arahy.Tifrunner.gnm2.ann2.Ah03g465600.1/arahy.Tifrunner.gnm2.ann2.Ah09g111700.1/arahy.Tifrunner.gnm2.ann2.Ah10g031100.1…	17	oxidoreductase activity, acting on single donors with incorporation of molecular oxygen, incorporation of two atoms of oxygen
GO:0006952	GO:0006952	19/997	166/33481	0.114458	3.84369	6.43461	5.92518e-07	2.77299e-05	2.24533e-05	arahy.Tifrunner.gnm2.ann2.Ah11g444900.1/arahy.Tifrunner.gnm2.ann2.Ah11g430500.1/arahy.Tifrunner.gnm2.ann2.Ah11g443600.1/arahy.Tifrunner.gnm2.ann2.Ah10g406800.1/arahy.Tifrunner.gnm2.ann2.Ah01g345800.1/arahy.Tifrunner.gnm2.ann2.Ah11g444500.1/arahy.Tifrunner.gnm2.ann2.Ah11g444700.1/arahy.Tifrunner.gnm2.ann2.Ah11g444200.1/arahy.Tifrunner.gnm2.ann2.Ah19g106500.1/arahy.Tifrunner.gnm2.ann2.Ah11g444300.1…	19	defense response
GO:0004553	GO:0004553	36/997	499/33481	0.0721443	2.42273	5.60971	1.2201e-06	4.7584e-05	3.85296e-05	arahy.Tifrunner.gnm2.ann2.Ah13g126000.1/arahy.Tifrunner.gnm2.ann2.Ah03g092500.1/arahy.Tifrunner.gnm2.ann2.Ah03g044400.1/arahy.Tifrunner.gnm2.ann2.Ah09g394200.1/arahy.Tifrunner.gnm2.ann2.Ah13g012200.1/arahy.Tifrunner.gnm2.ann2.Ah14g522400.1/arahy.Tifrunner.gnm2.ann2.Ah08g208600.1/arahy.Tifrunner.gnm2.ann2.Ah04g042100.1/arahy.Tifrunner.gnm2.ann2.Ah11g490200.1/arahy.Tifrunner.gnm2.ann2.Ah11g377000.1…	36	hydrolase activity, hydrolyzing O-glycosyl compounds
GO:0008194	GO:0008194	28/997	376/33481	0.0744681	2.50077	5.12704	1.01313e-05	0.000338674	0.00027423	arahy.Tifrunner.gnm2.ann2.Ah16g494800.1/arahy.Tifrunner.gnm2.ann2.Ah04g410200.1/arahy.Tifrunner.gnm2.ann2.Ah12g074300.1/arahy.Tifrunner.gnm2.ann2.Ah04g410300.1/arahy.Tifrunner.gnm2.ann2.Ah14g479300.1/arahy.Tifrunner.gnm2.ann2.Ah13g574200.1/arahy.Tifrunner.gnm2.ann2.Ah05g149100.1/arahy.Tifrunner.gnm2.ann2.Ah15g198300.1/arahy.Tifrunner.gnm2.ann2.Ah06g356000.1/arahy.Tifrunner.gnm2.ann2.Ah14g459100.1…	28	UDP-glycosyltransferase activity
GO:0005618	GO:0005618	9/997	58/33481	0.155172	5.21096	5.62313	5.10358e-05	0.00108567	0.000879086	arahy.Tifrunner.gnm2.ann2.Ah13g012200.1/arahy.Tifrunner.gnm2.ann2.Ah08g208600.1/arahy.Tifrunner.gnm2.ann2.Ah11g490200.1/arahy.Tifrunner.gnm2.ann2.Ah13g631300.1/arahy.Tifrunner.gnm2.ann2.Ah01g299300.1/arahy.Tifrunner.gnm2.ann2.Ah03g264900.1/arahy.Tifrunner.gnm2.ann2.Ah19g551600.1/arahy.Tifrunner.gnm2.ann2.Ah03g147700.1/arahy.Tifrunner.gnm2.ann2.Ah11g481000.1	9	cell wall
GO:0006073	GO:0006073	9/997	58/33481	0.155172	5.21096	5.62313	5.10358e-05	0.00108567	0.000879086	arahy.Tifrunner.gnm2.ann2.Ah13g012200.1/arahy.Tifrunner.gnm2.ann2.Ah08g208600.1/arahy.Tifrunner.gnm2.ann2.Ah11g490200.1/arahy.Tifrunner.gnm2.ann2.Ah13g631300.1/arahy.Tifrunner.gnm2.ann2.Ah01g299300.1/arahy.Tifrunner.gnm2.ann2.Ah03g264900.1/arahy.Tifrunner.gnm2.ann2.Ah19g551600.1/arahy.Tifrunner.gnm2.ann2.Ah03g147700.1/arahy.Tifrunner.gnm2.ann2.Ah11g481000.1	9	NA
GO:0016762	GO:0016762	9/997	58/33481	0.155172	5.21096	5.62313	5.10358e-05	0.00108567	0.000879086	arahy.Tifrunner.gnm2.ann2.Ah13g012200.1/arahy.Tifrunner.gnm2.ann2.Ah08g208600.1/arahy.Tifrunner.gnm2.ann2.Ah11g490200.1/arahy.Tifrunner.gnm2.ann2.Ah13g631300.1/arahy.Tifrunner.gnm2.ann2.Ah01g299300.1/arahy.Tifrunner.gnm2.ann2.Ah03g264900.1/arahy.Tifrunner.gnm2.ann2.Ah19g551600.1/arahy.Tifrunner.gnm2.ann2.Ah03g147700.1/arahy.Tifrunner.gnm2.ann2.Ah11g481000.1	9	xyloglucan:xyloglucosyl transferase activity
GO:0048046	GO:0048046	9/997	58/33481	0.155172	5.21096	5.62313	5.10358e-05	0.00108567	0.000879086	arahy.Tifrunner.gnm2.ann2.Ah13g012200.1/arahy.Tifrunner.gnm2.ann2.Ah08g208600.1/arahy.Tifrunner.gnm2.ann2.Ah11g490200.1/arahy.Tifrunner.gnm2.ann2.Ah13g631300.1/arahy.Tifrunner.gnm2.ann2.Ah01g299300.1/arahy.Tifrunner.gnm2.ann2.Ah03g264900.1/arahy.Tifrunner.gnm2.ann2.Ah19g551600.1/arahy.Tifrunner.gnm2.ann2.Ah03g147700.1/arahy.Tifrunner.gnm2.ann2.Ah11g481000.1	9	apoplast
GO:0030246	GO:0030246	17/997	196/33481	0.0867347	2.9127	4.70497	8.71614e-05	0.00169965	0.00137623	arahy.Tifrunner.gnm2.ann2.Ah09g452200.1/arahy.Tifrunner.gnm2.ann2.Ah19g454800.1/arahy.Tifrunner.gnm2.ann2.Ah09g450000.1/arahy.Tifrunner.gnm2.ann2.Ah19g449500.1/arahy.Tifrunner.gnm2.ann2.Ah19g455600.1/arahy.Tifrunner.gnm2.ann2.Ah19g454200.1/arahy.Tifrunner.gnm2.ann2.Ah19g455500.1/arahy.Tifrunner.gnm2.ann2.Ah19g455300.1/arahy.Tifrunner.gnm2.ann2.Ah19g456500.1/arahy.Tifrunner.gnm2.ann2.Ah19g456200.1…	17	carbohydrate binding
GO:0004867	GO:0004867	5/997	19/33481	0.263158	8.8373	5.9865	0.0001903	0.00342541	0.00277361	arahy.Tifrunner.gnm2.ann2.Ah09g249800.1/arahy.Tifrunner.gnm2.ann2.Ah09g249600.1/arahy.Tifrunner.gnm2.ann2.Ah19g321100.1/arahy.Tifrunner.gnm2.ann2.Ah09g286000.1/arahy.Tifrunner.gnm2.ann2.Ah19g322400.1	5	serine-type endopeptidase inhibitor activity
GO:0004866	GO:0004866	8/997	55/33481	0.145455	4.88462	5.05118	0.00021173	0.00353892	0.00286552	arahy.Tifrunner.gnm2.ann2.Ah05g292100.1/arahy.Tifrunner.gnm2.ann2.Ah11g022800.1/arahy.Tifrunner.gnm2.ann2.Ah15g498800.1/arahy.Tifrunner.gnm2.ann2.Ah05g290000.1/arahy.Tifrunner.gnm2.ann2.Ah15g498500.1/arahy.Tifrunner.gnm2.ann2.Ah05g278700.1/arahy.Tifrunner.gnm2.ann2.Ah15g501200.1/arahy.Tifrunner.gnm2.ann2.Ah03g329000.1	8	endopeptidase inhibitor activity
GO:0016114	GO:0016114	5/997	20/33481	0.25	8.39544	5.79582	0.000247532	0.00386149	0.00312671	arahy.Tifrunner.gnm2.ann2.Ah03g019300.1/arahy.Tifrunner.gnm2.ann2.Ah13g040000.1/arahy.Tifrunner.gnm2.ann2.Ah03g498300.1/arahy.Tifrunner.gnm2.ann2.Ah11g479400.1/arahy.Tifrunner.gnm2.ann2.Ah01g311700.1	5	terpenoid biosynthetic process
GO:0005992	GO:0005992	8/997	58/33481	0.137931	4.63196	4.84996	0.000308161	0.00450685	0.00364928	arahy.Tifrunner.gnm2.ann2.Ah15g361700.1/arahy.Tifrunner.gnm2.ann2.Ah05g400200.1/arahy.Tifrunner.gnm2.ann2.Ah01g312900.1/arahy.Tifrunner.gnm2.ann2.Ah11g478100.1/arahy.Tifrunner.gnm2.ann2.Ah03g536400.1/arahy.Tifrunner.gnm2.ann2.Ah13g565600.1/arahy.Tifrunner.gnm2.ann2.Ah08g089000.1/arahy.Tifrunner.gnm2.ann2.Ah01g270200.1	8	trehalose biosynthetic process
GO:0005576	GO:0005576	6/997	33/33481	0.181818	6.10577	5.1409	0.000382079	0.0052592	0.00425847	arahy.Tifrunner.gnm2.ann2.Ah06g431100.1/arahy.Tifrunner.gnm2.ann2.Ah09g249800.1/arahy.Tifrunner.gnm2.ann2.Ah16g513500.1/arahy.Tifrunner.gnm2.ann2.Ah09g249600.1/arahy.Tifrunner.gnm2.ann2.Ah19g321100.1/arahy.Tifrunner.gnm2.ann2.Ah19g322400.1	6	extracellular region
GO:0006979	GO:0006979	16/997	214/33481	0.0747664	2.51078	3.88426	0.000731777	0.0095131	0.00770291	arahy.Tifrunner.gnm2.ann2.Ah20g319100.1/arahy.Tifrunner.gnm2.ann2.Ah18g125900.1/arahy.Tifrunner.gnm2.ann2.Ah04g082200.1/arahy.Tifrunner.gnm2.ann2.Ah14g094200.1/arahy.Tifrunner.gnm2.ann2.Ah14g347700.1/arahy.Tifrunner.gnm2.ann2.Ah05g277800.1/arahy.Tifrunner.gnm2.ann2.Ah14g094300.1/arahy.Tifrunner.gnm2.ann2.Ah17g161600.1/arahy.Tifrunner.gnm2.ann2.Ah01g010900.1/arahy.Tifrunner.gnm2.ann2.Ah11g103600.1…	16	response to oxidative stress
GO:0030170	GO:0030170	14/997	176/33481	0.0795455	2.67128	3.89453	0.000843747	0.0103914	0.0084141	arahy.Tifrunner.gnm2.ann2.Ah19g310600.1/arahy.Tifrunner.gnm2.ann2.Ah13g475000.1/arahy.Tifrunner.gnm2.ann2.Ah03g230300.1/arahy.Tifrunner.gnm2.ann2.Ah13g256000.1/arahy.Tifrunner.gnm2.ann2.Ah11g035600.1/arahy.Tifrunner.gnm2.ann2.Ah14g427800.1/arahy.Tifrunner.gnm2.ann2.Ah03g436100.1/arahy.Tifrunner.gnm2.ann2.Ah13g472900.1/arahy.Tifrunner.gnm2.ann2.Ah03g563500.1/arahy.Tifrunner.gnm2.ann2.Ah04g364100.1…	14	pyridoxal phosphate binding
GO:0004601	GO:0004601	17/997	240/33481	0.0708333	2.37871	3.75531	0.000928713	0.0108659	0.00879833	arahy.Tifrunner.gnm2.ann2.Ah20g319100.1/arahy.Tifrunner.gnm2.ann2.Ah18g125900.1/arahy.Tifrunner.gnm2.ann2.Ah04g082200.1/arahy.Tifrunner.gnm2.ann2.Ah14g094200.1/arahy.Tifrunner.gnm2.ann2.Ah14g347700.1/arahy.Tifrunner.gnm2.ann2.Ah05g277800.1/arahy.Tifrunner.gnm2.ann2.Ah14g094300.1/arahy.Tifrunner.gnm2.ann2.Ah17g161600.1/arahy.Tifrunner.gnm2.ann2.Ah01g010900.1/arahy.Tifrunner.gnm2.ann2.Ah11g103600.1…	17	peroxidase activity
GO:0005507	GO:0005507	12/997	154/33481	0.0779221	2.61676	3.523	0.00229057	0.0255235	0.0206668	arahy.Tifrunner.gnm2.ann2.Ah04g006400.1/arahy.Tifrunner.gnm2.ann2.Ah19g558800.1/arahy.Tifrunner.gnm2.ann2.Ah14g013400.1/arahy.Tifrunner.gnm2.ann2.Ah03g088200.1/arahy.Tifrunner.gnm2.ann2.Ah12g318100.1/arahy.Tifrunner.gnm2.ann2.Ah13g120100.1/arahy.Tifrunner.gnm2.ann2.Ah07g085500.1/arahy.Tifrunner.gnm2.ann2.Ah09g363300.1/arahy.Tifrunner.gnm2.ann2.Ah20g186800.1/arahy.Tifrunner.gnm2.ann2.Ah02g275300.1…	12	copper ion binding
GO:0009690	GO:0009690	4/997	22/33481	0.181818	6.10577	4.19683	0.00372534	0.0379013	0.0306893	arahy.Tifrunner.gnm2.ann2.Ah01g296400.1/arahy.Tifrunner.gnm2.ann2.Ah01g295900.1/arahy.Tifrunner.gnm2.ann2.Ah11g492000.1/arahy.Tifrunner.gnm2.ann2.Ah13g139700.1	4	cytokinin metabolic process
GO:0019139	GO:0019139	4/997	22/33481	0.181818	6.10577	4.19683	0.00372534	0.0379013	0.0306893	arahy.Tifrunner.gnm2.ann2.Ah01g296400.1/arahy.Tifrunner.gnm2.ann2.Ah01g295900.1/arahy.Tifrunner.gnm2.ann2.Ah11g492000.1/arahy.Tifrunner.gnm2.ann2.Ah13g139700.1	4	cytokinin dehydrogenase activity
GO:0006629	GO:0006629	16/997	253/33481	0.0632411	2.12375	3.14327	0.00402591	0.0392526	0.0317835	arahy.Tifrunner.gnm2.ann2.Ah16g018900.1/arahy.Tifrunner.gnm2.ann2.Ah19g094300.1/arahy.Tifrunner.gnm2.ann2.Ah20g208300.1/arahy.Tifrunner.gnm2.ann2.Ah14g313900.1/arahy.Tifrunner.gnm2.ann2.Ah10g147500.1/arahy.Tifrunner.gnm2.ann2.Ah03g220200.1/arahy.Tifrunner.gnm2.ann2.Ah04g268700.1/arahy.Tifrunner.gnm2.ann2.Ah13g247600.1/arahy.Tifrunner.gnm2.ann2.Ah20g479500.1/arahy.Tifrunner.gnm2.ann2.Ah11g126200.1…	16	lipid metabolic process
GO:0007017	GO:0007017	4/997	23/33481	0.173913	5.8403	4.0681	0.0044046	0.0396414	0.0320983	arahy.Tifrunner.gnm2.ann2.Ah20g087100.1/arahy.Tifrunner.gnm2.ann2.Ah05g336700.1/arahy.Tifrunner.gnm2.ann2.Ah18g166400.1/arahy.Tifrunner.gnm2.ann2.Ah08g251900.1	4	microtubule-based process
GO:0030286	GO:0030286	4/997	23/33481	0.173913	5.8403	4.0681	0.0044046	0.0396414	0.0320983	arahy.Tifrunner.gnm2.ann2.Ah20g087100.1/arahy.Tifrunner.gnm2.ann2.Ah05g336700.1/arahy.Tifrunner.gnm2.ann2.Ah18g166400.1/arahy.Tifrunner.gnm2.ann2.Ah08g251900.1	4	dynein complex
GO:0043565	GO:0043565	21/997	382/33481	0.0549738	1.84612	2.9138	0.0056381	0.0454478	0.0367998	arahy.Tifrunner.gnm2.ann2.Ah04g364200.1/arahy.Tifrunner.gnm2.ann2.Ah13g598500.1/arahy.Tifrunner.gnm2.ann2.Ah13g495400.1/arahy.Tifrunner.gnm2.ann2.Ah01g441800.1/arahy.Tifrunner.gnm2.ann2.Ah04g194400.1/arahy.Tifrunner.gnm2.ann2.Ah11g317200.1/arahy.Tifrunner.gnm2.ann2.Ah12g080200.1/arahy.Tifrunner.gnm2.ann2.Ah06g417100.1/arahy.Tifrunner.gnm2.ann2.Ah16g492100.1/arahy.Tifrunner.gnm2.ann2.Ah16g504400.1…	21	sequence-specific DNA binding
GO:0004568	GO:0004568	4/997	25/33481	0.16	5.37308	3.832	0.00600311	0.0454478	0.0367998	arahy.Tifrunner.gnm2.ann2.Ah03g049100.1/arahy.Tifrunner.gnm2.ann2.Ah09g138600.1/arahy.Tifrunner.gnm2.ann2.Ah19g186900.1/arahy.Tifrunner.gnm2.ann2.Ah06g062500.1	4	chitinase activity
GO:0006032	GO:0006032	4/997	25/33481	0.16	5.37308	3.832	0.00600311	0.0454478	0.0367998	arahy.Tifrunner.gnm2.ann2.Ah03g049100.1/arahy.Tifrunner.gnm2.ann2.Ah09g138600.1/arahy.Tifrunner.gnm2.ann2.Ah19g186900.1/arahy.Tifrunner.gnm2.ann2.Ah06g062500.1	4	chitin catabolic process
GO:0016998	GO:0016998	4/997	25/33481	0.16	5.37308	3.832	0.00600311	0.0454478	0.0367998	arahy.Tifrunner.gnm2.ann2.Ah03g049100.1/arahy.Tifrunner.gnm2.ann2.Ah09g138600.1/arahy.Tifrunner.gnm2.ann2.Ah19g186900.1/arahy.Tifrunner.gnm2.ann2.Ah06g062500.1	4	cell wall macromolecule catabolic process
GO:0008661	GO:0008661	3/997	13/33481	0.230769	7.74963	4.26425	0.00602086	0.0454478	0.0367998	arahy.Tifrunner.gnm2.ann2.Ah03g498300.1/arahy.Tifrunner.gnm2.ann2.Ah11g479400.1/arahy.Tifrunner.gnm2.ann2.Ah01g311700.1	3	1-deoxy-D-xylulose-5-phosphate synthase activity
GO:0030247	GO:0030247	12/997	176/33481	0.0681818	2.28966	3.00527	0.00668407	0.0488773	0.0395767	arahy.Tifrunner.gnm2.ann2.Ah03g479100.1/arahy.Tifrunner.gnm2.ann2.Ah13g508900.1/arahy.Tifrunner.gnm2.ann2.Ah03g357500.1/arahy.Tifrunner.gnm2.ann2.Ah13g391400.1/arahy.Tifrunner.gnm2.ann2.Ah17g432600.1/arahy.Tifrunner.gnm2.ann2.Ah05g353300.1/arahy.Tifrunner.gnm2.ann2.Ah04g038700.1/arahy.Tifrunner.gnm2.ann2.Ah13g616700.1/arahy.Tifrunner.gnm2.ann2.Ah04g091800.1/arahy.Tifrunner.gnm2.ann2.Ah08g067400.1…	12	polysaccharide binding
GO:0048544	GO:0048544	13/997	199/33481	0.0653266	2.19378	2.95905	0.00692569	0.0491094	0.0397647	arahy.Tifrunner.gnm2.ann2.Ah20g064200.1/arahy.Tifrunner.gnm2.ann2.Ah08g245500.1/arahy.Tifrunner.gnm2.ann2.Ah08g245600.1/arahy.Tifrunner.gnm2.ann2.Ah10g041000.1/arahy.Tifrunner.gnm2.ann2.Ah18g151400.1/arahy.Tifrunner.gnm2.ann2.Ah08g322900.1/arahy.Tifrunner.gnm2.ann2.Ah10g042300.1/arahy.Tifrunner.gnm2.ann2.Ah13g233400.1/arahy.Tifrunner.gnm2.ann2.Ah08g248000.1/arahy.Tifrunner.gnm2.ann2.Ah20g064900.1…	13	recognition of pollen
GO:0140359	GO:0140359	15/997	246/33481	0.0609756	2.04767	2.88934	0.00727231	0.0500506	0.0405268	arahy.Tifrunner.gnm2.ann2.Ah09g016900.1/arahy.Tifrunner.gnm2.ann2.Ah09g137000.1/arahy.Tifrunner.gnm2.ann2.Ah20g094200.1/arahy.Tifrunner.gnm2.ann2.Ah19g033600.1/arahy.Tifrunner.gnm2.ann2.Ah18g019500.1/arahy.Tifrunner.gnm2.ann2.Ah03g557300.1/arahy.Tifrunner.gnm2.ann2.Ah16g495500.1/arahy.Tifrunner.gnm2.ann2.Ah09g418200.1/arahy.Tifrunner.gnm2.ann2.Ah18g019600.1/arahy.Tifrunner.gnm2.ann2.Ah10g059300.1…	15	ABC-type transporter activity
GO:0009058	GO:0009058	14/997	224/33481	0.0625	2.09886	2.89088	0.00757743	0.0506606	0.0410207	arahy.Tifrunner.gnm2.ann2.Ah13g475000.1/arahy.Tifrunner.gnm2.ann2.Ah03g230300.1/arahy.Tifrunner.gnm2.ann2.Ah13g256000.1/arahy.Tifrunner.gnm2.ann2.Ah14g427800.1/arahy.Tifrunner.gnm2.ann2.Ah20g214400.1/arahy.Tifrunner.gnm2.ann2.Ah03g436100.1/arahy.Tifrunner.gnm2.ann2.Ah13g085800.1/arahy.Tifrunner.gnm2.ann2.Ah01g090100.1/arahy.Tifrunner.gnm2.ann2.Ah10g151800.1/arahy.Tifrunner.gnm2.ann2.Ah13g324000.1…	14	biosynthetic process
GO:0005543	GO:0005543	4/997	30/33481	0.133333	4.47757	3.33839	0.0115675	0.0751885	0.0608814	arahy.Tifrunner.gnm2.ann2.Ah20g101200.1/arahy.Tifrunner.gnm2.ann2.Ah13g613600.1/arahy.Tifrunner.gnm2.ann2.Ah10g065400.1/arahy.Tifrunner.gnm2.ann2.Ah13g592100.1	4	phospholipid binding
GO:0000272	GO:0000272	3/997	19/33481	0.157895	5.30238	3.28636	0.017868	0.110029	0.0890926	arahy.Tifrunner.gnm2.ann2.Ah04g030100.1/arahy.Tifrunner.gnm2.ann2.Ah14g044400.1/arahy.Tifrunner.gnm2.ann2.Ah15g027500.1	3	polysaccharide catabolic process
GO:0016161	GO:0016161	3/997	19/33481	0.157895	5.30238	3.28636	0.017868	0.110029	0.0890926	arahy.Tifrunner.gnm2.ann2.Ah04g030100.1/arahy.Tifrunner.gnm2.ann2.Ah14g044400.1/arahy.Tifrunner.gnm2.ann2.Ah15g027500.1	3	beta-amylase activity
GO:0008131	GO:0008131	3/997	22/33481	0.136364	4.57933	2.94213	0.02659	0.155551	0.125952	arahy.Tifrunner.gnm2.ann2.Ah19g558800.1/arahy.Tifrunner.gnm2.ann2.Ah09g363300.1/arahy.Tifrunner.gnm2.ann2.Ah09g363400.1	3	primary methylamine oxidase activity
GO:0009308	GO:0009308	3/997	22/33481	0.136364	4.57933	2.94213	0.02659	0.155551	0.125952	arahy.Tifrunner.gnm2.ann2.Ah19g558800.1/arahy.Tifrunner.gnm2.ann2.Ah09g363300.1/arahy.Tifrunner.gnm2.ann2.Ah09g363400.1	3	amine metabolic process
GO:0008107	GO:0008107	2/997	10/33481	0.2	6.71635	3.16731	0.0340153	0.185106	0.149884	arahy.Tifrunner.gnm2.ann2.Ah15g148500.1/arahy.Tifrunner.gnm2.ann2.Ah05g198200.1	2	galactoside 2-alpha-L-fucosyltransferase activity
GO:0008373	GO:0008373	2/997	10/33481	0.2	6.71635	3.16731	0.0340153	0.185106	0.149884	arahy.Tifrunner.gnm2.ann2.Ah08g191100.1/arahy.Tifrunner.gnm2.ann2.Ah18g073600.1	2	sialyltransferase activity
GO:0042546	GO:0042546	2/997	10/33481	0.2	6.71635	3.16731	0.0340153	0.185106	0.149884	arahy.Tifrunner.gnm2.ann2.Ah15g148500.1/arahy.Tifrunner.gnm2.ann2.Ah05g198200.1	2	cell wall biogenesis
GO:0016844	GO:0016844	3/997	25/33481	0.12	4.02981	2.65493	0.0371976	0.189222	0.153216	arahy.Tifrunner.gnm2.ann2.Ah01g090100.1/arahy.Tifrunner.gnm2.ann2.Ah13g324000.1/arahy.Tifrunner.gnm2.ann2.Ah01g104800.1	3	strictosidine synthase activity
GO:0019310	GO:0019310	3/997	25/33481	0.12	4.02981	2.65493	0.0371976	0.189222	0.153216	arahy.Tifrunner.gnm2.ann2.Ah15g471500.1/arahy.Tifrunner.gnm2.ann2.Ah13g370200.1/arahy.Tifrunner.gnm2.ann2.Ah09g041400.1	3	inositol catabolic process
GO:0050113	GO:0050113	3/997	25/33481	0.12	4.02981	2.65493	0.0371976	0.189222	0.153216	arahy.Tifrunner.gnm2.ann2.Ah15g471500.1/arahy.Tifrunner.gnm2.ann2.Ah13g370200.1/arahy.Tifrunner.gnm2.ann2.Ah09g041400.1	3	inositol oxygenase activity
GO:0003855	GO:0003855	2/997	11/33481	0.181818	6.10577	2.96712	0.0407672	0.192561	0.15592	arahy.Tifrunner.gnm2.ann2.Ah06g041600.1/arahy.Tifrunner.gnm2.ann2.Ah16g130700.1	2	3-dehydroquinate dehydratase activity
GO:0004612	GO:0004612	2/997	11/33481	0.181818	6.10577	2.96712	0.0407672	0.192561	0.15592	arahy.Tifrunner.gnm2.ann2.Ah17g479600.1/arahy.Tifrunner.gnm2.ann2.Ah08g106200.1	2	phosphoenolpyruvate carboxykinase (ATP) activity
GO:0006749	GO:0006749	10/997	178/33481	0.0561798	1.88661	2.07782	0.0411257	0.192561	0.15592	arahy.Tifrunner.gnm2.ann2.Ah13g328300.1/arahy.Tifrunner.gnm2.ann2.Ah02g362100.1/arahy.Tifrunner.gnm2.ann2.Ah13g644400.1/arahy.Tifrunner.gnm2.ann2.Ah20g530500.1/arahy.Tifrunner.gnm2.ann2.Ah13g644700.1/arahy.Tifrunner.gnm2.ann2.Ah02g337100.1/arahy.Tifrunner.gnm2.ann2.Ah18g251600.1/arahy.Tifrunner.gnm2.ann2.Ah20g530100.1/arahy.Tifrunner.gnm2.ann2.Ah20g530600.1/arahy.Tifrunner.gnm2.ann2.Ah07g299600.1	10	#N/A
GO:0045017	GO:0045017	3/997	26/33481	0.115385	3.87482	2.56905	0.0411455	0.192561	0.15592	arahy.Tifrunner.gnm2.ann2.Ah14g467600.1/arahy.Tifrunner.gnm2.ann2.Ah04g398400.1/arahy.Tifrunner.gnm2.ann2.Ah20g505500.1	3	glycerolipid biosynthetic process
GO:0004144	GO:0004144	3/997	27/33481	0.111111	3.73131	2.48733	0.0452954	0.207826	0.16828	arahy.Tifrunner.gnm2.ann2.Ah14g467600.1/arahy.Tifrunner.gnm2.ann2.Ah04g398400.1/arahy.Tifrunner.gnm2.ann2.Ah20g505500.1	3	#N/A
GO:0004089	GO:0004089	2/997	12/33481	0.166667	5.59696	2.79026	0.0479736	0.207885	0.168328	arahy.Tifrunner.gnm2.ann2.Ah07g266400.1/arahy.Tifrunner.gnm2.ann2.Ah17g232700.1	2	carbonate dehydratase activity
GO:0004764	GO:0004764	2/997	12/33481	0.166667	5.59696	2.79026	0.0479736	0.207885	0.168328	arahy.Tifrunner.gnm2.ann2.Ah06g041600.1/arahy.Tifrunner.gnm2.ann2.Ah16g130700.1	2	shikimate 3-dehydrogenase (NADP+) activity
GO:0016717	GO:0016717	2/997	12/33481	0.166667	5.59696	2.79026	0.0479736	0.207885	0.168328	arahy.Tifrunner.gnm2.ann2.Ah14g313900.1/arahy.Tifrunner.gnm2.ann2.Ah04g268700.1	2	oxidoreductase activity, acting on paired donors, with oxidation of a pair of donors resulting in the reduction of molecular oxygen to two molecules of water
GO:0008233	GO:0008233	4/997	47/33481	0.0851064	2.85802	2.23311	0.0508162	0.213155	0.172595	arahy.Tifrunner.gnm2.ann2.Ah01g197600.1/arahy.Tifrunner.gnm2.ann2.Ah11g217500.1/arahy.Tifrunner.gnm2.ann2.Ah19g021000.1/arahy.Tifrunner.gnm2.ann2.Ah09g010400.1	4	peptidase activity
GO:0050660	GO:0050660	10/997	185/33481	0.0540541	1.81523	1.94794	0.0510115	0.213155	0.172595	arahy.Tifrunner.gnm2.ann2.Ah01g296400.1/arahy.Tifrunner.gnm2.ann2.Ah14g002600.1/arahy.Tifrunner.gnm2.ann2.Ah01g295900.1/arahy.Tifrunner.gnm2.ann2.Ah19g003900.1/arahy.Tifrunner.gnm2.ann2.Ah16g192700.1/arahy.Tifrunner.gnm2.ann2.Ah11g492000.1/arahy.Tifrunner.gnm2.ann2.Ah01g112300.1/arahy.Tifrunner.gnm2.ann2.Ah13g139700.1/arahy.Tifrunner.gnm2.ann2.Ah08g327000.1/arahy.Tifrunner.gnm2.ann2.Ah14g104500.1	10	flavin adenine dinucleotide binding
GO:0005199	GO:0005199	2/997	13/33481	0.153846	5.16642	2.63224	0.0556013	0.220521	0.178559	arahy.Tifrunner.gnm2.ann2.Ah19g489100.1/arahy.Tifrunner.gnm2.ann2.Ah06g153500.1	2	structural constituent of cell wall
GO:0015930	GO:0015930	2/997	13/33481	0.153846	5.16642	2.63224	0.0556013	0.220521	0.178559	arahy.Tifrunner.gnm2.ann2.Ah06g363700.1/arahy.Tifrunner.gnm2.ann2.Ah16g450800.1	2	glutamate synthase activity
GO:0019239	GO:0019239	2/997	13/33481	0.153846	5.16642	2.63224	0.0556013	0.220521	0.178559	arahy.Tifrunner.gnm2.ann2.Ah04g042300.1/arahy.Tifrunner.gnm2.ann2.Ah14g057600.1	2	deaminase activity
GO:0008483	GO:0008483	3/997	32/33481	0.09375	3.14829	2.13001	0.0689531	0.268917	0.217747	arahy.Tifrunner.gnm2.ann2.Ah11g035600.1/arahy.Tifrunner.gnm2.ann2.Ah13g472900.1/arahy.Tifrunner.gnm2.ann2.Ah01g061700.1	3	transaminase activity
GO:0006807	GO:0006807	4/997	54/33481	0.0740741	2.48754	1.91656	0.0768242	0.294703	0.238626	arahy.Tifrunner.gnm2.ann2.Ah20g086700.1/arahy.Tifrunner.gnm2.ann2.Ah06g363700.1/arahy.Tifrunner.gnm2.ann2.Ah16g450800.1/arahy.Tifrunner.gnm2.ann2.Ah11g413100.1	4	NA
GO:0008171	GO:0008171	7/997	125/33481	0.056	1.88058	1.72799	0.0803233	0.299766	0.242725	arahy.Tifrunner.gnm2.ann2.Ah17g150300.1/arahy.Tifrunner.gnm2.ann2.Ah18g105700.1/arahy.Tifrunner.gnm2.ann2.Ah08g216200.1/arahy.Tifrunner.gnm2.ann2.Ah05g320700.1/arahy.Tifrunner.gnm2.ann2.Ah09g018900.1/arahy.Tifrunner.gnm2.ann2.Ah17g150900.1/arahy.Tifrunner.gnm2.ann2.Ah20g338800.1	7	O-methyltransferase activity
GO:0004435	GO:0004435	2/997	16/33481	0.125	4.19772	2.24135	0.0807062	0.299766	0.242725	arahy.Tifrunner.gnm2.ann2.Ah20g208300.1/arahy.Tifrunner.gnm2.ann2.Ah10g147500.1	2	phosphatidylinositol phospholipase C activity
GO:0008081	GO:0008081	2/997	18/33481	0.111111	3.73131	2.03062	0.0990122	0.362013	0.293128	arahy.Tifrunner.gnm2.ann2.Ah03g220200.1/arahy.Tifrunner.gnm2.ann2.Ah13g247600.1	2	phosphoric diester hydrolase activity
GO:0006820	GO:0006820	2/997	19/33481	0.105263	3.53492	1.93629	0.108559	0.390008	0.315796	arahy.Tifrunner.gnm2.ann2.Ah18g426900.1/arahy.Tifrunner.gnm2.ann2.Ah18g010300.1	2	monoatomic anion transport
GO:0016787	GO:0016787	17/997	411/33481	0.0413625	1.38903	1.39023	0.110073	0.390008	0.315796	arahy.Tifrunner.gnm2.ann2.Ah03g514300.1/arahy.Tifrunner.gnm2.ann2.Ah15g162500.1/arahy.Tifrunner.gnm2.ann2.Ah13g544500.1/arahy.Tifrunner.gnm2.ann2.Ah20g469600.1/arahy.Tifrunner.gnm2.ann2.Ah06g441300.1/arahy.Tifrunner.gnm2.ann2.Ah16g521300.1/arahy.Tifrunner.gnm2.ann2.Ah15g515500.1/arahy.Tifrunner.gnm2.ann2.Ah06g059200.1/arahy.Tifrunner.gnm2.ann2.Ah18g022300.1/arahy.Tifrunner.gnm2.ann2.Ah18g010000.1…	17	#N/A
GO:0000148	GO:0000148	3/997	40/33481	0.075	2.51863	1.68364	0.115809	0.390008	0.315796	arahy.Tifrunner.gnm2.ann2.Ah19g499200.1/arahy.Tifrunner.gnm2.ann2.Ah03g414700.1/arahy.Tifrunner.gnm2.ann2.Ah14g533900.1	3	1,3-beta-D-glucan synthase complex
GO:0003843	GO:0003843	3/997	40/33481	0.075	2.51863	1.68364	0.115809	0.390008	0.315796	arahy.Tifrunner.gnm2.ann2.Ah19g499200.1/arahy.Tifrunner.gnm2.ann2.Ah03g414700.1/arahy.Tifrunner.gnm2.ann2.Ah14g533900.1	3	1,3-beta-D-glucan synthase activity
GO:0006075	GO:0006075	3/997	40/33481	0.075	2.51863	1.68364	0.115809	0.390008	0.315796	arahy.Tifrunner.gnm2.ann2.Ah19g499200.1/arahy.Tifrunner.gnm2.ann2.Ah03g414700.1/arahy.Tifrunner.gnm2.ann2.Ah14g533900.1	3	(1->3)-beta-D-glucan biosynthetic process
GO:0004519	GO:0004519	2/997	20/33481	0.1	3.35817	1.84811	0.118336	0.390008	0.315796	arahy.Tifrunner.gnm2.ann2.Ah09g391100.1/arahy.Tifrunner.gnm2.ann2.Ah13g488800.1	2	endonuclease activity
GO:0006094	GO:0006094	2/997	20/33481	0.1	3.35817	1.84811	0.118336	0.390008	0.315796	arahy.Tifrunner.gnm2.ann2.Ah17g479600.1/arahy.Tifrunner.gnm2.ann2.Ah08g106200.1	2	gluconeogenesis
GO:0016830	GO:0016830	3/997	43/33481	0.0697674	2.34291	1.54372	0.135782	0.44129	0.35732	arahy.Tifrunner.gnm2.ann2.Ah03g563500.1/arahy.Tifrunner.gnm2.ann2.Ah13g592700.1/arahy.Tifrunner.gnm2.ann2.Ah13g250000.1	3	carbon-carbon lyase activity
GO:0008083	GO:0008083	2/997	23/33481	0.0869565	2.92015	1.61382	0.148835	0.460928	0.373221	arahy.Tifrunner.gnm2.ann2.Ah06g431100.1/arahy.Tifrunner.gnm2.ann2.Ah16g513500.1	2	growth factor activity
GO:0008283	GO:0008283	2/997	23/33481	0.0869565	2.92015	1.61382	0.148835	0.460928	0.373221	arahy.Tifrunner.gnm2.ann2.Ah06g431100.1/arahy.Tifrunner.gnm2.ann2.Ah16g513500.1	2	cell population proliferation
GO:0016620	GO:0016620	2/997	23/33481	0.0869565	2.92015	1.61382	0.148835	0.460928	0.373221	arahy.Tifrunner.gnm2.ann2.Ah20g126700.1/arahy.Tifrunner.gnm2.ann2.Ah14g249900.1	2	oxidoreductase activity, acting on the aldehyde or oxo group of donors, NAD or NADP as acceptor
GO:0019752	GO:0019752	3/997	45/33481	0.0666667	2.23878	1.4568	0.149703	0.460928	0.373221	arahy.Tifrunner.gnm2.ann2.Ah03g563500.1/arahy.Tifrunner.gnm2.ann2.Ah13g592700.1/arahy.Tifrunner.gnm2.ann2.Ah13g250000.1	3	carboxylic acid metabolic process
GO:0035556	GO:0035556	2/997	24/33481	0.0833333	2.79848	1.54409	0.159324	0.48418	0.392049	arahy.Tifrunner.gnm2.ann2.Ah20g208300.1/arahy.Tifrunner.gnm2.ann2.Ah10g147500.1	2	intracellular signal transduction
GO:0004499	GO:0004499	3/997	48/33481	0.0625	2.09886	1.33469	0.171382	0.514145	0.416312	arahy.Tifrunner.gnm2.ann2.Ah14g002600.1/arahy.Tifrunner.gnm2.ann2.Ah16g192700.1/arahy.Tifrunner.gnm2.ann2.Ah08g327000.1	3	N,N-dimethylaniline monooxygenase activity
GO:0050661	GO:0050661	5/997	103/33481	0.0485437	1.63018	1.12217	0.193433	0.572954	0.46393	arahy.Tifrunner.gnm2.ann2.Ah14g002600.1/arahy.Tifrunner.gnm2.ann2.Ah14g098900.1/arahy.Tifrunner.gnm2.ann2.Ah16g192700.1/arahy.Tifrunner.gnm2.ann2.Ah08g327000.1/arahy.Tifrunner.gnm2.ann2.Ah14g514300.1	5	#N/A
GO:0004674	GO:0004674	5/997	109/33481	0.0458716	1.54045	0.990104	0.225276	0.658931	0.533547	arahy.Tifrunner.gnm2.ann2.Ah10g042300.1/arahy.Tifrunner.gnm2.ann2.Ah04g091800.1/arahy.Tifrunner.gnm2.ann2.Ah08g248000.1/arahy.Tifrunner.gnm2.ann2.Ah20g064900.1/arahy.Tifrunner.gnm2.ann2.Ah06g445900.1	5	protein serine/threonine kinase activity
GO:0006457	GO:0006457	4/997	83/33481	0.0481928	1.6184	0.988216	0.234488	0.669149	0.541821	arahy.Tifrunner.gnm2.ann2.Ah01g036700.1/arahy.Tifrunner.gnm2.ann2.Ah17g354300.1/arahy.Tifrunner.gnm2.ann2.Ah08g020200.1/arahy.Tifrunner.gnm2.ann2.Ah05g450000.1	4	protein folding
GO:0051082	GO:0051082	4/997	83/33481	0.0481928	1.6184	0.988216	0.234488	0.669149	0.541821	arahy.Tifrunner.gnm2.ann2.Ah01g036700.1/arahy.Tifrunner.gnm2.ann2.Ah17g354300.1/arahy.Tifrunner.gnm2.ann2.Ah08g020200.1/arahy.Tifrunner.gnm2.ann2.Ah05g450000.1	4	unfolded protein binding
GO:0048038	GO:0048038	3/997	57/33481	0.0526316	1.76746	1.01594	0.240762	0.678775	0.549615	arahy.Tifrunner.gnm2.ann2.Ah19g558800.1/arahy.Tifrunner.gnm2.ann2.Ah09g363300.1/arahy.Tifrunner.gnm2.ann2.Ah09g363400.1	3	#N/A
GO:0009664	GO:0009664	1/997	10/33481	0.1	3.35817	1.30661	0.260918	0.718291	0.581612	arahy.Tifrunner.gnm2.ann2.Ah19g489100.1	1	plant-type cell wall organization
GO:0009922	GO:0009922	1/997	10/33481	0.1	3.35817	1.30661	0.260918	0.718291	0.581612	arahy.Tifrunner.gnm2.ann2.Ah15g088300.1	1	fatty acid elongase activity
GO:0005544	GO:0005544	2/997	35/33481	0.0571429	1.91896	0.952934	0.279985	0.723469	0.585805	arahy.Tifrunner.gnm2.ann2.Ah08g294800.1/arahy.Tifrunner.gnm2.ann2.Ah10g388900.1	2	calcium-dependent phospholipid binding
GO:0016773	GO:0016773	2/997	35/33481	0.0571429	1.91896	0.952934	0.279985	0.723469	0.585805	arahy.Tifrunner.gnm2.ann2.Ah03g091400.1/arahy.Tifrunner.gnm2.ann2.Ah13g124800.1	2	phosphotransferase activity, alcohol group as acceptor
GO:0000276	GO:0000276	1/997	11/33481	0.0909091	3.05289	1.193	0.282933	0.723469	0.585805	arahy.Tifrunner.gnm2.ann2.Ah09g445300.1	1	NA
GO:0004664	GO:0004664	1/997	11/33481	0.0909091	3.05289	1.193	0.282933	0.723469	0.585805	arahy.Tifrunner.gnm2.ann2.Ah18g068900.1	1	#N/A
GO:0009094	GO:0009094	1/997	11/33481	0.0909091	3.05289	1.193	0.282933	0.723469	0.585805	arahy.Tifrunner.gnm2.ann2.Ah18g068900.1	1	#N/A
GO:0009116	GO:0009116	1/997	11/33481	0.0909091	3.05289	1.193	0.282933	0.723469	0.585805	arahy.Tifrunner.gnm2.ann2.Ah20g382200.1	1	nucleoside metabolic process
GO:0003993	GO:0003993	2/997	36/33481	0.0555556	1.86565	0.910405	0.291095	0.723469	0.585805	arahy.Tifrunner.gnm2.ann2.Ah03g105800.1/arahy.Tifrunner.gnm2.ann2.Ah13g139200.1	2	#N/A
GO:0016791	GO:0016791	2/997	37/33481	0.0540541	1.81523	0.869215	0.302183	0.723469	0.585805	arahy.Tifrunner.gnm2.ann2.Ah19g073900.1/arahy.Tifrunner.gnm2.ann2.Ah18g023300.1	2	phosphatase activity
GO:0006303	GO:0006303	1/997	12/33481	0.0833333	2.79848	1.09164	0.304292	0.723469	0.585805	arahy.Tifrunner.gnm2.ann2.Ah02g337300.1	1	double-strand break repair via nonhomologous end joining
GO:0042147	GO:0042147	1/997	12/33481	0.0833333	2.79848	1.09164	0.304292	0.723469	0.585805	arahy.Tifrunner.gnm2.ann2.Ah15g044500.1	1	#N/A
GO:0016798	GO:0016798	2/997	38/33481	0.0526316	1.76746	0.829279	0.313239	0.723469	0.585805	arahy.Tifrunner.gnm2.ann2.Ah03g321500.1/arahy.Tifrunner.gnm2.ann2.Ah19g506000.1	2	hydrolase activity, acting on glycosyl bonds
GO:0004356	GO:0004356	1/997	13/33481	0.0769231	2.58321	1.00023	0.325017	0.723469	0.585805	arahy.Tifrunner.gnm2.ann2.Ah11g413100.1	1	glutamine synthetase activity
GO:0004556	GO:0004556	1/997	13/33481	0.0769231	2.58321	1.00023	0.325017	0.723469	0.585805	arahy.Tifrunner.gnm2.ann2.Ah06g446900.1	1	alpha-amylase activity
GO:0005375	GO:0005375	1/997	13/33481	0.0769231	2.58321	1.00023	0.325017	0.723469	0.585805	arahy.Tifrunner.gnm2.ann2.Ah14g291700.1	1	copper ion transmembrane transporter activity
GO:0008061	GO:0008061	1/997	13/33481	0.0769231	2.58321	1.00023	0.325017	0.723469	0.585805	arahy.Tifrunner.gnm2.ann2.Ah11g108200.1	1	chitin binding
GO:0035434	GO:0035434	1/997	13/33481	0.0769231	2.58321	1.00023	0.325017	0.723469	0.585805	arahy.Tifrunner.gnm2.ann2.Ah14g291700.1	1	copper ion transmembrane transport
GO:0004471	GO:0004471	2/997	40/33481	0.05	1.67909	0.752873	0.335227	0.723469	0.585805	arahy.Tifrunner.gnm2.ann2.Ah08g112800.1/arahy.Tifrunner.gnm2.ann2.Ah17g486100.1	2	#N/A
GO:0016853	GO:0016853	2/997	40/33481	0.05	1.67909	0.752873	0.335227	0.723469	0.585805	arahy.Tifrunner.gnm2.ann2.Ah04g398100.1/arahy.Tifrunner.gnm2.ann2.Ah20g470500.1	2	isomerase activity
GO:0005216	GO:0005216	3/997	69/33481	0.0434783	1.46008	0.670206	0.338334	0.723469	0.585805	arahy.Tifrunner.gnm2.ann2.Ah20g109300.1/arahy.Tifrunner.gnm2.ann2.Ah10g073800.1/arahy.Tifrunner.gnm2.ann2.Ah03g017400.1	3	#N/A
GO:0006621	GO:0006621	1/997	14/33481	0.0714286	2.3987	0.917032	0.345124	0.723469	0.585805	arahy.Tifrunner.gnm2.ann2.Ah08g019500.1	1	protein retention in ER lumen
GO:0006796	GO:0006796	1/997	14/33481	0.0714286	2.3987	0.917032	0.345124	0.723469	0.585805	arahy.Tifrunner.gnm2.ann2.Ah02g155700.1	1	phosphate-containing compound metabolic process
GO:0008299	GO:0008299	1/997	14/33481	0.0714286	2.3987	0.917032	0.345124	0.723469	0.585805	arahy.Tifrunner.gnm2.ann2.Ah05g086300.1	1	isoprenoid biosynthetic process
GO:0043015	GO:0043015	1/997	14/33481	0.0714286	2.3987	0.917032	0.345124	0.723469	0.585805	arahy.Tifrunner.gnm2.ann2.Ah02g368600.1	1	gamma-tubulin binding
GO:0046923	GO:0046923	1/997	14/33481	0.0714286	2.3987	0.917032	0.345124	0.723469	0.585805	arahy.Tifrunner.gnm2.ann2.Ah08g019500.1	1	ER retention sequence binding
GO:0000160	GO:0000160	4/997	100/33481	0.04	1.34327	0.60227	0.347686	0.723469	0.585805	arahy.Tifrunner.gnm2.ann2.Ah20g500400.1/arahy.Tifrunner.gnm2.ann2.Ah17g485700.1/arahy.Tifrunner.gnm2.ann2.Ah09g038000.1/arahy.Tifrunner.gnm2.ann2.Ah19g058300.1	4	#N/A
GO:0004066	GO:0004066	1/997	15/33481	0.0666667	2.23878	0.840707	0.364633	0.723469	0.585805	arahy.Tifrunner.gnm2.ann2.Ah11g044300.1	1	asparagine synthase (glutamine-hydrolyzing) activity
GO:0006529	GO:0006529	1/997	15/33481	0.0666667	2.23878	0.840707	0.364633	0.723469	0.585805	arahy.Tifrunner.gnm2.ann2.Ah11g044300.1	1	asparagine biosynthetic process
GO:0016614	GO:0016614	2/997	43/33481	0.0465116	1.56194	0.645968	0.367793	0.723469	0.585805	arahy.Tifrunner.gnm2.ann2.Ah01g112300.1/arahy.Tifrunner.gnm2.ann2.Ah14g514300.1	2	#N/A
GO:0006811	GO:0006811	3/997	73/33481	0.0410959	1.38007	0.569518	0.370988	0.723469	0.585805	arahy.Tifrunner.gnm2.ann2.Ah20g109300.1/arahy.Tifrunner.gnm2.ann2.Ah10g073800.1/arahy.Tifrunner.gnm2.ann2.Ah03g017400.1	3	#N/A
GO:0004857	GO:0004857	8/997	230/33481	0.0347826	1.16806	0.448057	0.378344	0.723469	0.585805	arahy.Tifrunner.gnm2.ann2.Ah12g379100.1/arahy.Tifrunner.gnm2.ann2.Ah02g369800.1/arahy.Tifrunner.gnm2.ann2.Ah02g327000.1/arahy.Tifrunner.gnm2.ann2.Ah02g366800.1/arahy.Tifrunner.gnm2.ann2.Ah12g430800.1/arahy.Tifrunner.gnm2.ann2.Ah11g179200.1/arahy.Tifrunner.gnm2.ann2.Ah01g281400.1/arahy.Tifrunner.gnm2.ann2.Ah16g084900.1	8	enzyme inhibitor activity
GO:0008138	GO:0008138	2/997	44/33481	0.0454545	1.52644	0.612167	0.378513	0.723469	0.585805	arahy.Tifrunner.gnm2.ann2.Ah20g139300.1/arahy.Tifrunner.gnm2.ann2.Ah10g099500.1	2	protein tyrosine/serine/threonine phosphatase activity
GO:0016311	GO:0016311	2/997	44/33481	0.0454545	1.52644	0.612167	0.378513	0.723469	0.585805	arahy.Tifrunner.gnm2.ann2.Ah20g139300.1/arahy.Tifrunner.gnm2.ann2.Ah10g099500.1	2	dephosphorylation
GO:0004143	GO:0004143	1/997	16/33481	0.0625	2.09886	0.770215	0.383562	0.723469	0.585805	arahy.Tifrunner.gnm2.ann2.Ah13g236200.1	1	ATP-dependent diacylglycerol kinase activity
GO:0005094	GO:0005094	1/997	16/33481	0.0625	2.09886	0.770215	0.383562	0.723469	0.585805	arahy.Tifrunner.gnm2.ann2.Ah04g056700.1	1	Rho GDP-dissociation inhibitor activity
GO:0007205	GO:0007205	1/997	16/33481	0.0625	2.09886	0.770215	0.383562	0.723469	0.585805	arahy.Tifrunner.gnm2.ann2.Ah13g236200.1	1	NA
GO:0019346	GO:0019346	1/997	16/33481	0.0625	2.09886	0.770215	0.383562	0.723469	0.585805	arahy.Tifrunner.gnm2.ann2.Ah19g310600.1	1	transsulfuration
GO:0120009	GO:0120009	1/997	16/33481	0.0625	2.09886	0.770215	0.383562	0.723469	0.585805	arahy.Tifrunner.gnm2.ann2.Ah04g088600.1	1	intermembrane lipid transfer
GO:0120013	GO:0120013	1/997	16/33481	0.0625	2.09886	0.770215	0.383562	0.723469	0.585805	arahy.Tifrunner.gnm2.ann2.Ah04g088600.1	1	lipid transfer activity
GO:0030599	GO:0030599	6/997	170/33481	0.0352941	1.18524	0.424196	0.395133	0.723469	0.585805	arahy.Tifrunner.gnm2.ann2.Ah12g379100.1/arahy.Tifrunner.gnm2.ann2.Ah02g369800.1/arahy.Tifrunner.gnm2.ann2.Ah02g327000.1/arahy.Tifrunner.gnm2.ann2.Ah12g430800.1/arahy.Tifrunner.gnm2.ann2.Ah01g281400.1/arahy.Tifrunner.gnm2.ann2.Ah16g084900.1	6	#N/A
GO:0042545	GO:0042545	6/997	170/33481	0.0352941	1.18524	0.424196	0.395133	0.723469	0.585805	arahy.Tifrunner.gnm2.ann2.Ah12g379100.1/arahy.Tifrunner.gnm2.ann2.Ah02g369800.1/arahy.Tifrunner.gnm2.ann2.Ah02g327000.1/arahy.Tifrunner.gnm2.ann2.Ah12g430800.1/arahy.Tifrunner.gnm2.ann2.Ah01g281400.1/arahy.Tifrunner.gnm2.ann2.Ah16g084900.1	6	#N/A
GO:0009725	GO:0009725	3/997	76/33481	0.0394737	1.3256	0.497834	0.395283	0.723469	0.585805	arahy.Tifrunner.gnm2.ann2.Ah19g007800.1/arahy.Tifrunner.gnm2.ann2.Ah05g468900.1/arahy.Tifrunner.gnm2.ann2.Ah09g448200.1	3	#N/A
GO:0004751	GO:0004751	1/997	17/33481	0.0588235	1.9754	0.704729	0.401927	0.723469	0.585805	arahy.Tifrunner.gnm2.ann2.Ah19g540500.1	1	ribose-5-phosphate isomerase activity
GO:0009052	GO:0009052	1/997	17/33481	0.0588235	1.9754	0.704729	0.401927	0.723469	0.585805	arahy.Tifrunner.gnm2.ann2.Ah19g540500.1	1	pentose-phosphate shunt, non-oxidative branch
GO:0032508	GO:0032508	1/997	17/33481	0.0588235	1.9754	0.704729	0.401927	0.723469	0.585805	arahy.Tifrunner.gnm2.ann2.Ah20g093900.1	1	NA
GO:0046933	GO:0046933	1/997	17/33481	0.0588235	1.9754	0.704729	0.401927	0.723469	0.585805	arahy.Tifrunner.gnm2.ann2.Ah01g017900.1	1	proton-transporting ATP synthase activity, rotational mechanism
GO:0033926	GO:0033926	1/997	18/33481	0.0555556	1.86565	0.643581	0.419745	0.739954	0.599153	arahy.Tifrunner.gnm2.ann2.Ah01g346900.1	1	endo-alpha-N-acetylgalactosaminidase activity
GO:0005839	GO:0005839	2/997	48/33481	0.0416667	1.39924	0.484922	0.420572	0.739954	0.599153	arahy.Tifrunner.gnm2.ann2.Ah09g360900.1/arahy.Tifrunner.gnm2.ann2.Ah19g561500.1	2	proteasome core complex
GO:0051603	GO:0051603	2/997	48/33481	0.0416667	1.39924	0.484922	0.420572	0.739954	0.599153	arahy.Tifrunner.gnm2.ann2.Ah09g360900.1/arahy.Tifrunner.gnm2.ann2.Ah19g561500.1	2	proteolysis involved in protein catabolic process
GO:0003876	GO:0003876	1/997	19/33481	0.0526316	1.76746	0.586222	0.437034	0.751955	0.60887	arahy.Tifrunner.gnm2.ann2.Ah12g341200.1	1	AMP deaminase activity
GO:0005667	GO:0005667	1/997	19/33481	0.0526316	1.76746	0.586222	0.437034	0.751955	0.60887	arahy.Tifrunner.gnm2.ann2.Ah12g457200.1	1	#N/A
GO:0032264	GO:0032264	1/997	19/33481	0.0526316	1.76746	0.586222	0.437034	0.751955	0.60887	arahy.Tifrunner.gnm2.ann2.Ah12g341200.1	1	IMP salvage
GO:0005337	GO:0005337	1/997	20/33481	0.05	1.67909	0.532202	0.453807	0.758506	0.614175	arahy.Tifrunner.gnm2.ann2.Ah18g099200.1	1	nucleoside transmembrane transporter activity
GO:0005384	GO:0005384	1/997	20/33481	0.05	1.67909	0.532202	0.453807	0.758506	0.614175	arahy.Tifrunner.gnm2.ann2.Ah20g101900.1	1	manganese ion transmembrane transporter activity
GO:0030026	GO:0030026	1/997	20/33481	0.05	1.67909	0.532202	0.453807	0.758506	0.614175	arahy.Tifrunner.gnm2.ann2.Ah20g101900.1	1	intracellular manganese ion homeostasis
GO:1901642	GO:1901642	1/997	20/33481	0.05	1.67909	0.532202	0.453807	0.758506	0.614175	arahy.Tifrunner.gnm2.ann2.Ah18g099200.1	1	nucleoside transmembrane transport
GO:0004345	GO:0004345	1/997	21/33481	0.047619	1.59913	0.481143	0.470082	0.770509	0.623894	arahy.Tifrunner.gnm2.ann2.Ah14g514300.1	1	#N/A
GO:0046855	GO:0046855	1/997	21/33481	0.047619	1.59913	0.481143	0.470082	0.770509	0.623894	arahy.Tifrunner.gnm2.ann2.Ah08g254900.1	1	NA
GO:0003824	GO:0003824	14/997	450/33481	0.0311111	1.04477	0.167492	0.471793	0.770509	0.623894	arahy.Tifrunner.gnm2.ann2.Ah17g493500.1/arahy.Tifrunner.gnm2.ann2.Ah15g361700.1/arahy.Tifrunner.gnm2.ann2.Ah05g400200.1/arahy.Tifrunner.gnm2.ann2.Ah08g120300.1/arahy.Tifrunner.gnm2.ann2.Ah01g312900.1/arahy.Tifrunner.gnm2.ann2.Ah11g478100.1/arahy.Tifrunner.gnm2.ann2.Ah19g480500.1/arahy.Tifrunner.gnm2.ann2.Ah20g382200.1/arahy.Tifrunner.gnm2.ann2.Ah09g435100.1/arahy.Tifrunner.gnm2.ann2.Ah03g536400.1…	14	#N/A
GO:0008236	GO:0008236	6/997	185/33481	0.0324324	1.08914	0.212989	0.47416	0.770509	0.623894	arahy.Tifrunner.gnm2.ann2.Ah09g086600.1/arahy.Tifrunner.gnm2.ann2.Ah14g450700.1/arahy.Tifrunner.gnm2.ann2.Ah12g053200.1/arahy.Tifrunner.gnm2.ann2.Ah14g450200.1/arahy.Tifrunner.gnm2.ann2.Ah01g285600.1/arahy.Tifrunner.gnm2.ann2.Ah04g384500.1	6	serine-type peptidase activity
GO:0051287	GO:0051287	6/997	186/33481	0.0322581	1.08328	0.199537	0.479341	0.773557	0.626362	arahy.Tifrunner.gnm2.ann2.Ah08g112800.1/arahy.Tifrunner.gnm2.ann2.Ah17g486100.1/arahy.Tifrunner.gnm2.ann2.Ah20g126700.1/arahy.Tifrunner.gnm2.ann2.Ah14g098900.1/arahy.Tifrunner.gnm2.ann2.Ah03g530500.1/arahy.Tifrunner.gnm2.ann2.Ah14g249900.1	6	#N/A
GO:0008146	GO:0008146	1/997	23/33481	0.0434783	1.46008	0.386678	0.501191	0.802637	0.649908	arahy.Tifrunner.gnm2.ann2.Ah08g291600.1	1	sulfotransferase activity
GO:0097573	GO:0097573	3/997	90/33481	0.0333333	1.11939	0.198694	0.504221	0.802637	0.649908	arahy.Tifrunner.gnm2.ann2.Ah01g056200.1/arahy.Tifrunner.gnm2.ann2.Ah10g025600.1/arahy.Tifrunner.gnm2.ann2.Ah06g082400.1	3	NA
GO:0003678	GO:0003678	1/997	25/33481	0.04	1.34327	0.300797	0.530476	0.832716	0.674264	arahy.Tifrunner.gnm2.ann2.Ah02g337300.1	1	DNA helicase activity
GO:0008080	GO:0008080	3/997	94/33481	0.0319149	1.07176	0.122053	0.533485	0.832716	0.674264	arahy.Tifrunner.gnm2.ann2.Ah01g139600.1/arahy.Tifrunner.gnm2.ann2.Ah15g066100.1/arahy.Tifrunner.gnm2.ann2.Ah11g150300.1	3	N-acetyltransferase activity
GO:0009055	GO:0009055	5/997	164/33481	0.0304878	1.02383	0.0536026	0.541632	0.832716	0.674264	arahy.Tifrunner.gnm2.ann2.Ah09g076200.1/arahy.Tifrunner.gnm2.ann2.Ah17g427300.1/arahy.Tifrunner.gnm2.ann2.Ah19g098400.1/arahy.Tifrunner.gnm2.ann2.Ah13g576400.1/arahy.Tifrunner.gnm2.ann2.Ah20g267200.1	5	electron transfer activity
GO:0005985	GO:0005985	1/997	26/33481	0.0384615	1.29161	0.26059	0.544468	0.832716	0.674264	arahy.Tifrunner.gnm2.ann2.Ah03g304700.1	1	sucrose metabolic process
GO:0006006	GO:0006006	1/997	26/33481	0.0384615	1.29161	0.26059	0.544468	0.832716	0.674264	arahy.Tifrunner.gnm2.ann2.Ah14g514300.1	1	#N/A
GO:0016157	GO:0016157	1/997	26/33481	0.0384615	1.29161	0.26059	0.544468	0.832716	0.674264	arahy.Tifrunner.gnm2.ann2.Ah03g304700.1	1	sucrose synthase activity
GO:0004427	GO:0004427	1/997	27/33481	0.037037	1.24377	0.221994	0.558044	0.842622	0.682285	arahy.Tifrunner.gnm2.ann2.Ah02g155700.1	1	inorganic diphosphate phosphatase activity
GO:0005509	GO:0005509	12/997	409/33481	0.0293399	0.985283	-0.0524617	0.56156	0.842622	0.682285	arahy.Tifrunner.gnm2.ann2.Ah16g021800.1/arahy.Tifrunner.gnm2.ann2.Ah18g196300.1/arahy.Tifrunner.gnm2.ann2.Ah13g134200.1/arahy.Tifrunner.gnm2.ann2.Ah08g294800.1/arahy.Tifrunner.gnm2.ann2.Ah18g196400.1/arahy.Tifrunner.gnm2.ann2.Ah19g336200.1/arahy.Tifrunner.gnm2.ann2.Ah10g388900.1/arahy.Tifrunner.gnm2.ann2.Ah07g332300.1/arahy.Tifrunner.gnm2.ann2.Ah06g446900.1/arahy.Tifrunner.gnm2.ann2.Ah12g111900.1…	12	calcium ion binding
GO:0140662	GO:0140662	3/997	98/33481	0.0306122	1.02801	0.048653	0.561748	0.842622	0.682285	arahy.Tifrunner.gnm2.ann2.Ah13g384000.1/arahy.Tifrunner.gnm2.ann2.Ah03g329200.1/arahy.Tifrunner.gnm2.ann2.Ah16g121600.1	3	ATP-dependent protein folding chaperone
GO:0016567	GO:0016567	4/997	136/33481	0.0294118	0.987698	-0.0251838	0.579673	0.863972	0.699572	arahy.Tifrunner.gnm2.ann2.Ah08g197300.1/arahy.Tifrunner.gnm2.ann2.Ah07g088500.1/arahy.Tifrunner.gnm2.ann2.Ah03g128700.1/arahy.Tifrunner.gnm2.ann2.Ah13g163500.1	4	protein ubiquitination
GO:0008289	GO:0008289	3/997	103/33481	0.0291262	0.978109	-0.0389814	0.595573	0.874028	0.707715	arahy.Tifrunner.gnm2.ann2.Ah19g570200.1/arahy.Tifrunner.gnm2.ann2.Ah10g217800.1/arahy.Tifrunner.gnm2.ann2.Ah20g291700.1	3	#N/A
GO:0000105	GO:0000105	1/997	30/33481	0.0333333	1.11939	0.114613	0.596393	0.874028	0.707715	arahy.Tifrunner.gnm2.ann2.Ah12g462400.1	1	L-histidine biosynthetic process
GO:0005737	GO:0005737	6/997	210/33481	0.0285714	0.959478	-0.103197	0.597626	0.874028	0.707715	arahy.Tifrunner.gnm2.ann2.Ah02g155700.1/arahy.Tifrunner.gnm2.ann2.Ah15g471500.1/arahy.Tifrunner.gnm2.ann2.Ah13g370200.1/arahy.Tifrunner.gnm2.ann2.Ah09g041400.1/arahy.Tifrunner.gnm2.ann2.Ah04g088600.1/arahy.Tifrunner.gnm2.ann2.Ah04g056700.1	6	#N/A
GO:0016624	GO:0016624	1/997	31/33481	0.0322581	1.08328	0.0812718	0.608422	0.880231	0.712738	arahy.Tifrunner.gnm2.ann2.Ah18g322700.1	1	oxidoreductase activity, acting on the aldehyde or oxo group of donors, disulfide as acceptor
GO:0009733	GO:0009733	5/997	177/33481	0.0282486	0.948637	-0.120032	0.609391	0.880231	0.712738	arahy.Tifrunner.gnm2.ann2.Ah03g304400.1/arahy.Tifrunner.gnm2.ann2.Ah07g285700.1/arahy.Tifrunner.gnm2.ann2.Ah13g334200.1/arahy.Tifrunner.gnm2.ann2.Ah03g303200.1/arahy.Tifrunner.gnm2.ann2.Ah18g287400.1	5	response to auxin
GO:0006633	GO:0006633	3/997	106/33481	0.0283019	0.950427	-0.0895561	0.615033	0.882931	0.714924	arahy.Tifrunner.gnm2.ann2.Ah04g344600.1/arahy.Tifrunner.gnm2.ann2.Ah14g400100.1/arahy.Tifrunner.gnm2.ann2.Ah04g198100.1	3	fatty acid biosynthetic process
GO:0015297	GO:0015297	4/997	146/33481	0.0273973	0.920048	-0.169614	0.635473	0.89079	0.721288	arahy.Tifrunner.gnm2.ann2.Ah14g059100.1/arahy.Tifrunner.gnm2.ann2.Ah19g538400.1/arahy.Tifrunner.gnm2.ann2.Ah17g467700.1/arahy.Tifrunner.gnm2.ann2.Ah03g502600.1	4	#N/A
GO:0042910	GO:0042910	4/997	146/33481	0.0273973	0.920048	-0.169614	0.635473	0.89079	0.721288	arahy.Tifrunner.gnm2.ann2.Ah14g059100.1/arahy.Tifrunner.gnm2.ann2.Ah19g538400.1/arahy.Tifrunner.gnm2.ann2.Ah17g467700.1/arahy.Tifrunner.gnm2.ann2.Ah03g502600.1	4	#N/A
GO:0015986	GO:0015986	2/997	72/33481	0.0277778	0.932826	-0.0999631	0.636223	0.89079	0.721288	arahy.Tifrunner.gnm2.ann2.Ah09g445300.1/arahy.Tifrunner.gnm2.ann2.Ah01g017900.1	2	proton motive force-driven ATP synthesis
GO:0007275	GO:0007275	1/997	34/33481	0.0294118	0.987698	-0.0125727	0.642404	0.89079	0.721288	arahy.Tifrunner.gnm2.ann2.Ah13g536200.1	1	#N/A
GO:0009522	GO:0009522	1/997	34/33481	0.0294118	0.987698	-0.0125727	0.642404	0.89079	0.721288	arahy.Tifrunner.gnm2.ann2.Ah09g242500.1	1	photosystem I
GO:0016757	GO:0016757	8/997	292/33481	0.0273973	0.920048	-0.240398	0.643348	0.89079	0.721288	arahy.Tifrunner.gnm2.ann2.Ah09g150200.1/arahy.Tifrunner.gnm2.ann2.Ah17g381000.1/arahy.Tifrunner.gnm2.ann2.Ah19g203200.1/arahy.Tifrunner.gnm2.ann2.Ah02g285200.1/arahy.Tifrunner.gnm2.ann2.Ah03g304700.1/arahy.Tifrunner.gnm2.ann2.Ah02g000900.1/arahy.Tifrunner.gnm2.ann2.Ah13g483200.1/arahy.Tifrunner.gnm2.ann2.Ah16g113100.1	8	#N/A
GO:0016779	GO:0016779	2/997	74/33481	0.027027	0.907615	-0.139382	0.651044	0.893665	0.723615	arahy.Tifrunner.gnm2.ann2.Ah13g085800.1/arahy.Tifrunner.gnm2.ann2.Ah03g058700.1	2	nucleotidyltransferase activity
GO:0005741	GO:0005741	1/997	35/33481	0.0285714	0.959478	-0.0420198	0.653063	0.893665	0.723615	arahy.Tifrunner.gnm2.ann2.Ah02g136500.1	1	mitochondrial outer membrane
GO:0006486	GO:0006486	2/997	75/33481	0.0266667	0.895513	-0.158703	0.658273	0.895557	0.725147	arahy.Tifrunner.gnm2.ann2.Ah08g191100.1/arahy.Tifrunner.gnm2.ann2.Ah18g073600.1	2	protein glycosylation
GO:0006520	GO:0006520	1/997	37/33481	0.027027	0.907615	-0.0985031	0.673439	0.910894	0.737566	arahy.Tifrunner.gnm2.ann2.Ah20g487700.1	1	amino acid metabolic process
GO:0005096	GO:0005096	1/997	39/33481	0.025641	0.86107	-0.152085	0.692619	0.926136	0.749907	arahy.Tifrunner.gnm2.ann2.Ah15g009000.1	1	GTPase activator activity
GO:0016765	GO:0016765	2/997	80/33481	0.025	0.839544	-0.251726	0.692623	0.926136	0.749907	arahy.Tifrunner.gnm2.ann2.Ah08g281600.1/arahy.Tifrunner.gnm2.ann2.Ah18g367200.1	2	transferase activity, transferring alkyl or aryl (other than methyl) groups
GO:0008374	GO:0008374	1/997	40/33481	0.025	0.839544	-0.177891	0.701783	0.927781	0.75124	arahy.Tifrunner.gnm2.ann2.Ah20g005000.1	1	O-acyltransferase activity
GO:0015276	GO:0015276	1/997	40/33481	0.025	0.839544	-0.177891	0.701783	0.927781	0.75124	arahy.Tifrunner.gnm2.ann2.Ah03g605400.1	1	ligand-gated monoatomic ion channel activity
GO:0050664	GO:0050664	1/997	41/33481	0.0243902	0.819067	-0.203087	0.710674	0.932003	0.754659	arahy.Tifrunner.gnm2.ann2.Ah14g249900.1	1	oxidoreductase activity, acting on NAD(P)H, oxygen as acceptor
GO:0015031	GO:0015031	2/997	84/33481	0.0238095	0.799565	-0.322229	0.718007	0.932003	0.754659	arahy.Tifrunner.gnm2.ann2.Ah03g247200.1/arahy.Tifrunner.gnm2.ann2.Ah15g044500.1	2	#N/A
GO:0015743	GO:0015743	1/997	42/33481	0.0238095	0.799565	-0.227707	0.7193	0.932003	0.754659	arahy.Tifrunner.gnm2.ann2.Ah05g414900.1	1	#N/A
GO:0005085	GO:0005085	1/997	43/33481	0.0232558	0.780971	-0.25178	0.727669	0.932003	0.754659	arahy.Tifrunner.gnm2.ann2.Ah15g459400.1	1	#N/A
GO:0051536	GO:0051536	2/997	86/33481	0.0232558	0.780971	-0.3563	0.730024	0.932003	0.754659	arahy.Tifrunner.gnm2.ann2.Ah18g038200.1/arahy.Tifrunner.gnm2.ann2.Ah08g157000.1	2	iron-sulfur cluster binding
GO:0016760	GO:0016760	2/997	88/33481	0.0227273	0.763221	-0.389638	0.741604	0.932003	0.754659	arahy.Tifrunner.gnm2.ann2.Ah18g083800.1/arahy.Tifrunner.gnm2.ann2.Ah19g000600.1	2	cellulose synthase (UDP-forming) activity
GO:0030244	GO:0030244	2/997	88/33481	0.0227273	0.763221	-0.389638	0.741604	0.932003	0.754659	arahy.Tifrunner.gnm2.ann2.Ah18g083800.1/arahy.Tifrunner.gnm2.ann2.Ah19g000600.1	2	cellulose biosynthetic process
GO:0035091	GO:0035091	1/997	45/33481	0.0222222	0.746261	-0.298395	0.743667	0.932003	0.754659	arahy.Tifrunner.gnm2.ann2.Ah20g519700.1	1	phosphatidylinositol binding
GO:0003697	GO:0003697	1/997	46/33481	0.0217391	0.730038	-0.320986	0.751311	0.932003	0.754659	arahy.Tifrunner.gnm2.ann2.Ah03g271500.1	1	single-stranded DNA binding
GO:0008272	GO:0008272	1/997	46/33481	0.0217391	0.730038	-0.320986	0.751311	0.932003	0.754659	arahy.Tifrunner.gnm2.ann2.Ah14g515300.1	1	NA
GO:0015116	GO:0015116	1/997	46/33481	0.0217391	0.730038	-0.320986	0.751311	0.932003	0.754659	arahy.Tifrunner.gnm2.ann2.Ah14g515300.1	1	sulfate transmembrane transporter activity
GO:0015267	GO:0015267	2/997	91/33481	0.021978	0.73806	-0.438348	0.758174	0.932003	0.754659	arahy.Tifrunner.gnm2.ann2.Ah20g531500.1/arahy.Tifrunner.gnm2.ann2.Ah13g138800.1	2	#N/A
GO:0004185	GO:0004185	3/997	134/33481	0.0223881	0.75183	-0.504288	0.765468	0.932003	0.754659	arahy.Tifrunner.gnm2.ann2.Ah10g008600.1/arahy.Tifrunner.gnm2.ann2.Ah12g305400.1/arahy.Tifrunner.gnm2.ann2.Ah18g017600.1	3	#N/A
GO:0019898	GO:0019898	1/997	48/33481	0.0208333	0.69962	-0.364846	0.765921	0.932003	0.754659	arahy.Tifrunner.gnm2.ann2.Ah01g077000.1	1	extrinsic component of membrane
GO:0035673	GO:0035673	1/997	48/33481	0.0208333	0.69962	-0.364846	0.765921	0.932003	0.754659	arahy.Tifrunner.gnm2.ann2.Ah14g081300.1	1	oligopeptide transmembrane transporter activity
GO:0016746	GO:0016746	2/997	93/33481	0.0215054	0.722188	-0.470005	0.768704	0.932003	0.754659	arahy.Tifrunner.gnm2.ann2.Ah11g427700.1/arahy.Tifrunner.gnm2.ann2.Ah09g129900.1	2	#N/A
GO:0004842	GO:0004842	4/997	178/33481	0.0224719	0.754646	-0.574999	0.779702	0.940465	0.76151	arahy.Tifrunner.gnm2.ann2.Ah08g197300.1/arahy.Tifrunner.gnm2.ann2.Ah07g088500.1/arahy.Tifrunner.gnm2.ann2.Ah03g128700.1/arahy.Tifrunner.gnm2.ann2.Ah13g163500.1	4	#N/A
GO:0015078	GO:0015078	1/997	52/33481	0.0192308	0.645803	-0.447807	0.79262	0.951143	0.770157	arahy.Tifrunner.gnm2.ann2.Ah09g445300.1	1	proton transmembrane transporter activity
GO:0004650	GO:0004650	2/997	103/33481	0.0194175	0.652073	-0.619559	0.815545	0.964689	0.781125	arahy.Tifrunner.gnm2.ann2.Ah14g090000.1/arahy.Tifrunner.gnm2.ann2.Ah06g075000.1	2	#N/A
GO:0009654	GO:0009654	1/997	56/33481	0.0178571	0.599674	-0.525264	0.816276	0.964689	0.781125	arahy.Tifrunner.gnm2.ann2.Ah01g077000.1	1	photosystem II oxygen evolving complex
GO:0010181	GO:0010181	1/997	56/33481	0.0178571	0.599674	-0.525264	0.816276	0.964689	0.781125	arahy.Tifrunner.gnm2.ann2.Ah05g191500.1	1	#N/A
GO:0000413	GO:0000413	1/997	58/33481	0.0172414	0.578996	-0.56219	0.827073	0.969423	0.784958	arahy.Tifrunner.gnm2.ann2.Ah03g210600.1	1	protein peptidyl-prolyl isomerization
GO:0003779	GO:0003779	2/997	107/33481	0.0186916	0.627696	-0.675757	0.831777	0.969423	0.784958	arahy.Tifrunner.gnm2.ann2.Ah15g135300.1/arahy.Tifrunner.gnm2.ann2.Ah05g211100.1	2	actin binding
GO:0004722	GO:0004722	4/997	194/33481	0.0206186	0.692407	-0.752741	0.832709	0.969423	0.784958	arahy.Tifrunner.gnm2.ann2.Ah14g145500.1/arahy.Tifrunner.gnm2.ann2.Ah13g266300.1/arahy.Tifrunner.gnm2.ann2.Ah19g356800.1/arahy.Tifrunner.gnm2.ann2.Ah03g163900.1	4	#N/A
GO:0003774	GO:0003774	1/997	66/33481	0.0151515	0.508814	-0.699765	0.864282	0.986748	0.798986	arahy.Tifrunner.gnm2.ann2.Ah17g418900.1	1	#N/A
GO:0016459	GO:0016459	1/997	66/33481	0.0151515	0.508814	-0.699765	0.864282	0.986748	0.798986	arahy.Tifrunner.gnm2.ann2.Ah17g418900.1	1	#N/A
GO:0004523	GO:0004523	1/997	69/33481	0.0144928	0.486692	-0.747751	0.876072	0.986748	0.798986	arahy.Tifrunner.gnm2.ann2.Ah06g065400.1	1	#N/A
GO:0005516	GO:0005516	1/997	69/33481	0.0144928	0.486692	-0.747751	0.876072	0.986748	0.798986	arahy.Tifrunner.gnm2.ann2.Ah06g052900.1	1	calmodulin binding
GO:0005546	GO:0005546	1/997	70/33481	0.0142857	0.479739	-0.763363	0.87977	0.986748	0.798986	arahy.Tifrunner.gnm2.ann2.Ah07g159400.1	1	#N/A
GO:0016758	GO:0016758	1/997	70/33481	0.0142857	0.479739	-0.763363	0.87977	0.986748	0.798986	arahy.Tifrunner.gnm2.ann2.Ah20g357100.1	1	#N/A
GO:0004869	GO:0004869	1/997	71/33481	0.0140845	0.472982	-0.778792	0.883358	0.986748	0.798986	arahy.Tifrunner.gnm2.ann2.Ah11g031100.1	1	#N/A
GO:0006351	GO:0006351	5/997	257/33481	0.0194553	0.653341	-0.977346	0.883359	0.986748	0.798986	arahy.Tifrunner.gnm2.ann2.Ah02g372300.1/arahy.Tifrunner.gnm2.ann2.Ah13g025700.1/arahy.Tifrunner.gnm2.ann2.Ah20g039200.1/arahy.Tifrunner.gnm2.ann2.Ah04g269900.1/arahy.Tifrunner.gnm2.ann2.Ah09g348300.1	5	#N/A
GO:0016301	GO:0016301	1/997	73/33481	0.0136986	0.460024	-0.809126	0.890215	0.986748	0.798986	arahy.Tifrunner.gnm2.ann2.Ah13g236200.1	1	kinase activity
GO:0006281	GO:0006281	1/997	74/33481	0.0135135	0.453807	-0.82404	0.893492	0.986748	0.798986	arahy.Tifrunner.gnm2.ann2.Ah03g271500.1	1	DNA repair
GO:0016788	GO:0016788	4/997	219/33481	0.0182648	0.613365	-1.00567	0.893977	0.986748	0.798986	arahy.Tifrunner.gnm2.ann2.Ah12g070000.1/arahy.Tifrunner.gnm2.ann2.Ah19g060300.1/arahy.Tifrunner.gnm2.ann2.Ah20g518300.1/arahy.Tifrunner.gnm2.ann2.Ah04g391700.1	4	#N/A
GO:0006887	GO:0006887	1/997	79/33481	0.0126582	0.425085	-0.896265	0.908465	0.998032	0.808123	arahy.Tifrunner.gnm2.ann2.Ah07g159400.1	1	#N/A
GO:0000145	GO:0000145	1/997	82/33481	0.0121951	0.409533	-0.937867	0.91642	0.998217	0.808273	arahy.Tifrunner.gnm2.ann2.Ah07g159400.1	1	#N/A
GO:0009523	GO:0009523	1/997	85/33481	0.0117647	0.395079	-0.978287	0.923684	0.998217	0.808273	arahy.Tifrunner.gnm2.ann2.Ah01g077000.1	1	photosystem II
GO:0016887	GO:0016887	7/997	369/33481	0.0189702	0.637052	-1.2282	0.925092	0.998217	0.808273	arahy.Tifrunner.gnm2.ann2.Ah04g050400.1/arahy.Tifrunner.gnm2.ann2.Ah12g046500.1/arahy.Tifrunner.gnm2.ann2.Ah01g036700.1/arahy.Tifrunner.gnm2.ann2.Ah17g354300.1/arahy.Tifrunner.gnm2.ann2.Ah08g020200.1/arahy.Tifrunner.gnm2.ann2.Ah05g450000.1/arahy.Tifrunner.gnm2.ann2.Ah19g326600.1	7	#N/A
GO:0006260	GO:0006260	1/997	90/33481	0.0111111	0.373131	-1.04325	0.934416	0.998217	0.808273	arahy.Tifrunner.gnm2.ann2.Ah01g289200.1	1	#N/A
GO:0015299	GO:0015299	1/997	90/33481	0.0111111	0.373131	-1.04325	0.934416	0.998217	0.808273	arahy.Tifrunner.gnm2.ann2.Ah15g180700.1	1	#N/A
GO:0006396	GO:0006396	1/997	95/33481	0.0105263	0.353492	-1.1055	0.94364	0.998217	0.808273	arahy.Tifrunner.gnm2.ann2.Ah02g353800.1	1	RNA processing
GO:0030001	GO:0030001	1/997	99/33481	0.010101	0.33921	-1.15353	0.950077	0.998217	0.808273	arahy.Tifrunner.gnm2.ann2.Ah08g071900.1	1	metal ion transport
GO:0046873	GO:0046873	1/997	99/33481	0.010101	0.33921	-1.15353	0.950077	0.998217	0.808273	arahy.Tifrunner.gnm2.ann2.Ah08g071900.1	1	metal ion transmembrane transporter activity
GO:0140658	GO:0140658	1/997	104/33481	0.00961538	0.322901	-1.21158	0.9571	0.998217	0.808273	arahy.Tifrunner.gnm2.ann2.Ah08g296300.1	1	#N/A
GO:0016747	GO:0016747	1/997	105/33481	0.00952381	0.319826	-1.22293	0.958382	0.998217	0.808273	arahy.Tifrunner.gnm2.ann2.Ah04g198100.1	1	acyltransferase activity, transferring groups other than amino-acyl groups
GO:0016616	GO:0016616	1/997	107/33481	0.00934579	0.313848	-1.24541	0.960831	0.998217	0.808273	arahy.Tifrunner.gnm2.ann2.Ah03g530500.1	1	oxidoreductase activity, acting on the CH-OH group of donors, NAD or NADP as acceptor
GO:0003755	GO:0003755	1/997	122/33481	0.00819672	0.27526	-1.40495	0.97515	0.998217	0.808273	arahy.Tifrunner.gnm2.ann2.Ah03g210600.1	1	#N/A
GO:0006812	GO:0006812	1/997	124/33481	0.00806452	0.270821	-1.42514	0.976613	0.998217	0.808273	arahy.Tifrunner.gnm2.ann2.Ah15g180700.1	1	#N/A
GO:0008234	GO:0008234	4/997	307/33481	0.0130293	0.437547	-1.73445	0.982404	0.998217	0.808273	arahy.Tifrunner.gnm2.ann2.Ah07g194100.1/arahy.Tifrunner.gnm2.ann2.Ah08g231500.1/arahy.Tifrunner.gnm2.ann2.Ah11g237200.1/arahy.Tifrunner.gnm2.ann2.Ah20g444900.1	4	#N/A
GO:0003924	GO:0003924	5/997	362/33481	0.0138122	0.463836	-1.79688	0.984064	0.998217	0.808273	arahy.Tifrunner.gnm2.ann2.Ah05g464200.1/arahy.Tifrunner.gnm2.ann2.Ah04g386100.1/arahy.Tifrunner.gnm2.ann2.Ah14g534600.1/arahy.Tifrunner.gnm2.ann2.Ah10g024000.1/arahy.Tifrunner.gnm2.ann2.Ah13g647200.1	5	#N/A
GO:0000166	GO:0000166	1/997	140/33481	0.00714286	0.23987	-1.57895	0.98561	0.998217	0.808273	arahy.Tifrunner.gnm2.ann2.Ah13g521000.1	1	nucleotide binding
GO:0015979	GO:0015979	2/997	209/33481	0.00956938	0.321356	-1.72417	0.986821	0.998217	0.808273	arahy.Tifrunner.gnm2.ann2.Ah01g077000.1/arahy.Tifrunner.gnm2.ann2.Ah09g242500.1	2	#N/A
GO:0016192	GO:0016192	1/997	155/33481	0.00645161	0.216656	-1.71251	0.990875	0.998217	0.808273	arahy.Tifrunner.gnm2.ann2.Ah15g117900.1	1	#N/A
GO:0016740	GO:0016740	1/997	156/33481	0.00641026	0.215268	-1.72109	0.991148	0.998217	0.808273	arahy.Tifrunner.gnm2.ann2.Ah03g416400.1	1	transferase activity
GO:0006886	GO:0006886	1/997	170/33481	0.00588235	0.19754	-1.83764	0.994214	0.998217	0.808273	arahy.Tifrunner.gnm2.ann2.Ah02g136500.1	1	#N/A
GO:0008168	GO:0008168	3/997	348/33481	0.00862069	0.289498	-2.33416	0.998217	0.998217	0.808273	arahy.Tifrunner.gnm2.ann2.Ah15g100700.1/arahy.Tifrunner.gnm2.ann2.Ah12g454300.1/arahy.Tifrunner.gnm2.ann2.Ah11g099600.1	3	#N/A

## Sheet: Turquoise_KEGG
ID	Description	GeneRatio	BgRatio	RichFactor	FoldEnrichment	zScore	pvalue	p.adjust	qvalue	geneID	Count
ko04014	Ras signaling pathway	6/78	494/23239	0.0121457	3.61865	3.41403	0.00632967	0.379297	0.356329	arahy.Tifrunner.gnm2.ann2.Ah12g451200.1/arahy.Tifrunner.gnm2.ann2.Ah12g451400.1/arahy.Tifrunner.gnm2.ann2.Ah04g362600.1/arahy.Tifrunner.gnm2.ann2.Ah18g433500.1/arahy.Tifrunner.gnm2.ann2.Ah05g248200.1/arahy.Tifrunner.gnm2.ann2.Ah07g339800.1	6
map04014	Ras signaling pathway	6/78	494/23239	0.0121457	3.61865	3.41403	0.00632967	0.379297	0.356329	arahy.Tifrunner.gnm2.ann2.Ah12g451200.1/arahy.Tifrunner.gnm2.ann2.Ah12g451400.1/arahy.Tifrunner.gnm2.ann2.Ah04g362600.1/arahy.Tifrunner.gnm2.ann2.Ah18g433500.1/arahy.Tifrunner.gnm2.ann2.Ah05g248200.1/arahy.Tifrunner.gnm2.ann2.Ah07g339800.1	6
ko00900	Terpenoid backbone biosynthesis	4/78	220/23239	0.0181818	5.41702	3.82002	0.00645534	0.379297	0.356329	arahy.Tifrunner.gnm2.ann2.Ah16g237200.1/arahy.Tifrunner.gnm2.ann2.Ah03g228800.1/arahy.Tifrunner.gnm2.ann2.Ah17g193500.1/arahy.Tifrunner.gnm2.ann2.Ah03g157800.1	4
map00900	Terpenoid backbone biosynthesis	4/78	220/23239	0.0181818	5.41702	3.82002	0.00645534	0.379297	0.356329	arahy.Tifrunner.gnm2.ann2.Ah16g237200.1/arahy.Tifrunner.gnm2.ann2.Ah03g228800.1/arahy.Tifrunner.gnm2.ann2.Ah17g193500.1/arahy.Tifrunner.gnm2.ann2.Ah03g157800.1	4
ko04912	GnRH signaling pathway	3/78	123/23239	0.0243902	7.26673	4.04394	0.00824858	0.379297	0.356329	arahy.Tifrunner.gnm2.ann2.Ah04g362600.1/arahy.Tifrunner.gnm2.ann2.Ah18g433500.1/arahy.Tifrunner.gnm2.ann2.Ah05g248200.1	3
map04912	GnRH signaling pathway	3/78	123/23239	0.0243902	7.26673	4.04394	0.00824858	0.379297	0.356329	arahy.Tifrunner.gnm2.ann2.Ah04g362600.1/arahy.Tifrunner.gnm2.ann2.Ah18g433500.1/arahy.Tifrunner.gnm2.ann2.Ah05g248200.1	3
ko04022	cGMP-PKG signaling pathway	4/78	239/23239	0.0167364	4.98637	3.59485	0.00859205	0.379297	0.356329	arahy.Tifrunner.gnm2.ann2.Ah15g064400.1/arahy.Tifrunner.gnm2.ann2.Ah04g362600.1/arahy.Tifrunner.gnm2.ann2.Ah05g248200.1/arahy.Tifrunner.gnm2.ann2.Ah02g380600.1	4
map04022	cGMP-PKG signaling pathway	4/78	239/23239	0.0167364	4.98637	3.59485	0.00859205	0.379297	0.356329	arahy.Tifrunner.gnm2.ann2.Ah15g064400.1/arahy.Tifrunner.gnm2.ann2.Ah04g362600.1/arahy.Tifrunner.gnm2.ann2.Ah05g248200.1/arahy.Tifrunner.gnm2.ann2.Ah02g380600.1	4
ko03410	Base excision repair	3/78	141/23239	0.0212766	6.33906	3.69025	0.0119419	0.379297	0.356329	arahy.Tifrunner.gnm2.ann2.Ah04g258400.1/arahy.Tifrunner.gnm2.ann2.Ah14g523600.1/arahy.Tifrunner.gnm2.ann2.Ah06g459800.1	3
map03410	Base excision repair	3/78	141/23239	0.0212766	6.33906	3.69025	0.0119419	0.379297	0.356329	arahy.Tifrunner.gnm2.ann2.Ah04g258400.1/arahy.Tifrunner.gnm2.ann2.Ah14g523600.1/arahy.Tifrunner.gnm2.ann2.Ah06g459800.1	3
ko04713	Circadian entrainment	2/78	63/23239	0.031746	9.45828	3.90123	0.0190313	0.379297	0.356329	arahy.Tifrunner.gnm2.ann2.Ah04g362600.1/arahy.Tifrunner.gnm2.ann2.Ah05g248200.1	2
map04713	Circadian entrainment	2/78	63/23239	0.031746	9.45828	3.90123	0.0190313	0.379297	0.356329	arahy.Tifrunner.gnm2.ann2.Ah04g362600.1/arahy.Tifrunner.gnm2.ann2.Ah05g248200.1	2
ko04145	Phagosome	4/78	312/23239	0.0128205	3.81969	2.90987	0.0209219	0.379297	0.356329	arahy.Tifrunner.gnm2.ann2.Ah03g400100.1/arahy.Tifrunner.gnm2.ann2.Ah14g267400.1/arahy.Tifrunner.gnm2.ann2.Ah05g442800.1/arahy.Tifrunner.gnm2.ann2.Ah07g339800.1	4
map04145	Phagosome	4/78	312/23239	0.0128205	3.81969	2.90987	0.0209219	0.379297	0.356329	arahy.Tifrunner.gnm2.ann2.Ah03g400100.1/arahy.Tifrunner.gnm2.ann2.Ah14g267400.1/arahy.Tifrunner.gnm2.ann2.Ah05g442800.1/arahy.Tifrunner.gnm2.ann2.Ah07g339800.1	4
ko04024	cAMP signaling pathway	3/78	177/23239	0.0169492	5.04976	3.1386	0.0217843	0.379297	0.356329	arahy.Tifrunner.gnm2.ann2.Ah04g362600.1/arahy.Tifrunner.gnm2.ann2.Ah18g433500.1/arahy.Tifrunner.gnm2.ann2.Ah05g248200.1	3
map04024	cAMP signaling pathway	3/78	177/23239	0.0169492	5.04976	3.1386	0.0217843	0.379297	0.356329	arahy.Tifrunner.gnm2.ann2.Ah04g362600.1/arahy.Tifrunner.gnm2.ann2.Ah18g433500.1/arahy.Tifrunner.gnm2.ann2.Ah05g248200.1	3
ko04142	Lysosome	4/78	317/23239	0.0126183	3.75944	2.87073	0.022027	0.379297	0.356329	arahy.Tifrunner.gnm2.ann2.Ah14g531700.1/arahy.Tifrunner.gnm2.ann2.Ah09g456400.1/arahy.Tifrunner.gnm2.ann2.Ah01g130000.1/arahy.Tifrunner.gnm2.ann2.Ah14g267400.1	4
map04142	Lysosome	4/78	317/23239	0.0126183	3.75944	2.87073	0.022027	0.379297	0.356329	arahy.Tifrunner.gnm2.ann2.Ah14g531700.1/arahy.Tifrunner.gnm2.ann2.Ah09g456400.1/arahy.Tifrunner.gnm2.ann2.Ah01g130000.1/arahy.Tifrunner.gnm2.ann2.Ah14g267400.1	4
ko00270	Cysteine and methionine metabolism	4/78	330/23239	0.0121212	3.61134	2.77259	0.0250657	0.379297	0.356329	arahy.Tifrunner.gnm2.ann2.Ah04g105300.1/arahy.Tifrunner.gnm2.ann2.Ah18g111900.1/arahy.Tifrunner.gnm2.ann2.Ah11g218600.1/arahy.Tifrunner.gnm2.ann2.Ah15g131300.1	4
map00270	Cysteine and methionine metabolism	4/78	330/23239	0.0121212	3.61134	2.77259	0.0250657	0.379297	0.356329	arahy.Tifrunner.gnm2.ann2.Ah04g105300.1/arahy.Tifrunner.gnm2.ann2.Ah18g111900.1/arahy.Tifrunner.gnm2.ann2.Ah11g218600.1/arahy.Tifrunner.gnm2.ann2.Ah15g131300.1	4
ko04270	Vascular smooth muscle contraction	2/78	77/23239	0.025974	7.73859	3.43712	0.0276687	0.379297	0.356329	arahy.Tifrunner.gnm2.ann2.Ah04g362600.1/arahy.Tifrunner.gnm2.ann2.Ah05g248200.1	2
map04270	Vascular smooth muscle contraction	2/78	77/23239	0.025974	7.73859	3.43712	0.0276687	0.379297	0.356329	arahy.Tifrunner.gnm2.ann2.Ah04g362600.1/arahy.Tifrunner.gnm2.ann2.Ah05g248200.1	2
ko05230	Central carbon metabolism in cancer	3/78	196/23239	0.0153061	4.56024	2.90473	0.0283281	0.379297	0.356329	arahy.Tifrunner.gnm2.ann2.Ah03g228600.1/arahy.Tifrunner.gnm2.ann2.Ah04g362600.1/arahy.Tifrunner.gnm2.ann2.Ah02g054000.1	3
map05230	Central carbon metabolism in cancer	3/78	196/23239	0.0153061	4.56024	2.90473	0.0283281	0.379297	0.356329	arahy.Tifrunner.gnm2.ann2.Ah03g228600.1/arahy.Tifrunner.gnm2.ann2.Ah04g362600.1/arahy.Tifrunner.gnm2.ann2.Ah02g054000.1	3
ko05034	Alcoholism	3/78	199/23239	0.0150754	4.4915	2.87055	0.0294467	0.379297	0.356329	arahy.Tifrunner.gnm2.ann2.Ah04g362600.1/arahy.Tifrunner.gnm2.ann2.Ah05g248200.1/arahy.Tifrunner.gnm2.ann2.Ah06g124400.1	3
map05034	Alcoholism	3/78	199/23239	0.0150754	4.4915	2.87055	0.0294467	0.379297	0.356329	arahy.Tifrunner.gnm2.ann2.Ah04g362600.1/arahy.Tifrunner.gnm2.ann2.Ah05g248200.1/arahy.Tifrunner.gnm2.ann2.Ah06g124400.1	3
ko04930	Type II diabetes mellitus	2/78	80/23239	0.025	7.4484	3.35278	0.0296901	0.379297	0.356329	arahy.Tifrunner.gnm2.ann2.Ah03g228600.1/arahy.Tifrunner.gnm2.ann2.Ah04g362600.1	2
map04930	Type II diabetes mellitus	2/78	80/23239	0.025	7.4484	3.35278	0.0296901	0.379297	0.356329	arahy.Tifrunner.gnm2.ann2.Ah03g228600.1/arahy.Tifrunner.gnm2.ann2.Ah04g362600.1	2
ko04712	Circadian rhythm - plant	3/78	202/23239	0.0148515	4.42479	2.83704	0.0305884	0.379297	0.356329	arahy.Tifrunner.gnm2.ann2.Ah14g111300.1/arahy.Tifrunner.gnm2.ann2.Ah06g303300.1/arahy.Tifrunner.gnm2.ann2.Ah16g383500.1	3
map04712	Circadian rhythm - plant	3/78	202/23239	0.0148515	4.42479	2.83704	0.0305884	0.379297	0.356329	arahy.Tifrunner.gnm2.ann2.Ah14g111300.1/arahy.Tifrunner.gnm2.ann2.Ah06g303300.1/arahy.Tifrunner.gnm2.ann2.Ah16g383500.1	3
ko04916	Melanogenesis	2/78	89/23239	0.0224719	6.69519	3.12389	0.0360918	0.40396	0.379498	arahy.Tifrunner.gnm2.ann2.Ah04g362600.1/arahy.Tifrunner.gnm2.ann2.Ah05g248200.1	2
map04916	Melanogenesis	2/78	89/23239	0.0224719	6.69519	3.12389	0.0360918	0.40396	0.379498	arahy.Tifrunner.gnm2.ann2.Ah04g362600.1/arahy.Tifrunner.gnm2.ann2.Ah05g248200.1	2
ko05214	Glioma	2/78	92/23239	0.0217391	6.47687	3.05455	0.0383339	0.40396	0.379498	arahy.Tifrunner.gnm2.ann2.Ah04g362600.1/arahy.Tifrunner.gnm2.ann2.Ah05g248200.1	2
map05214	Glioma	2/78	92/23239	0.0217391	6.47687	3.05455	0.0383339	0.40396	0.379498	arahy.Tifrunner.gnm2.ann2.Ah04g362600.1/arahy.Tifrunner.gnm2.ann2.Ah05g248200.1	2
ko04015	Rap1 signaling pathway	2/78	93/23239	0.0215054	6.40722	3.03212	0.0390929	0.40396	0.379498	arahy.Tifrunner.gnm2.ann2.Ah04g362600.1/arahy.Tifrunner.gnm2.ann2.Ah05g248200.1	2
map04015	Rap1 signaling pathway	2/78	93/23239	0.0215054	6.40722	3.03212	0.0390929	0.40396	0.379498	arahy.Tifrunner.gnm2.ann2.Ah04g362600.1/arahy.Tifrunner.gnm2.ann2.Ah05g248200.1	2
ko04540	Gap junction	2/78	99/23239	0.020202	6.01891	2.90411	0.0437656	0.416293	0.391084	arahy.Tifrunner.gnm2.ann2.Ah04g362600.1/arahy.Tifrunner.gnm2.ann2.Ah05g442800.1	2
map04540	Gap junction	2/78	99/23239	0.020202	6.01891	2.90411	0.0437656	0.416293	0.391084	arahy.Tifrunner.gnm2.ann2.Ah04g362600.1/arahy.Tifrunner.gnm2.ann2.Ah05g442800.1	2
ko04960	Aldosterone-regulated sodium reabsorption	1/78	14/23239	0.0714286	21.2811	4.40501	0.045991	0.416293	0.391084	arahy.Tifrunner.gnm2.ann2.Ah04g362600.1	1
map04960	Aldosterone-regulated sodium reabsorption	1/78	14/23239	0.0714286	21.2811	4.40501	0.045991	0.416293	0.391084	arahy.Tifrunner.gnm2.ann2.Ah04g362600.1	1
ko04214	Apoptosis - fly	2/78	107/23239	0.0186916	5.5689	2.74894	0.0502999	0.416293	0.391084	arahy.Tifrunner.gnm2.ann2.Ah04g362600.1/arahy.Tifrunner.gnm2.ann2.Ah12g457100.1	2
map04214	Apoptosis - fly	2/78	107/23239	0.0186916	5.5689	2.74894	0.0502999	0.416293	0.391084	arahy.Tifrunner.gnm2.ann2.Ah04g362600.1/arahy.Tifrunner.gnm2.ann2.Ah12g457100.1	2
ko00073	Cutin, suberine and wax biosynthesis	2/78	118/23239	0.0169492	5.04976	2.55938	0.0598141	0.416293	0.391084	arahy.Tifrunner.gnm2.ann2.Ah12g223200.1/arahy.Tifrunner.gnm2.ann2.Ah19g384500.1	2
ko00920	Sulfur metabolism	2/78	118/23239	0.0169492	5.04976	2.55938	0.0598141	0.416293	0.391084	arahy.Tifrunner.gnm2.ann2.Ah18g111900.1/arahy.Tifrunner.gnm2.ann2.Ah11g218600.1	2
map00073	Cutin, suberine and wax biosynthesis	2/78	118/23239	0.0169492	5.04976	2.55938	0.0598141	0.416293	0.391084	arahy.Tifrunner.gnm2.ann2.Ah12g223200.1/arahy.Tifrunner.gnm2.ann2.Ah19g384500.1	2
map00920	Sulfur metabolism	2/78	118/23239	0.0169492	5.04976	2.55938	0.0598141	0.416293	0.391084	arahy.Tifrunner.gnm2.ann2.Ah18g111900.1/arahy.Tifrunner.gnm2.ann2.Ah11g218600.1	2
ko04070	Phosphatidylinositol signaling system	3/78	267/23239	0.011236	3.34759	2.23897	0.0608729	0.416293	0.391084	arahy.Tifrunner.gnm2.ann2.Ah05g248200.1/arahy.Tifrunner.gnm2.ann2.Ah04g055500.1/arahy.Tifrunner.gnm2.ann2.Ah15g036800.1	3
map04070	Phosphatidylinositol signaling system	3/78	267/23239	0.011236	3.34759	2.23897	0.0608729	0.416293	0.391084	arahy.Tifrunner.gnm2.ann2.Ah05g248200.1/arahy.Tifrunner.gnm2.ann2.Ah04g055500.1/arahy.Tifrunner.gnm2.ann2.Ah15g036800.1	3
ko04371	Apelin signaling pathway	3/78	282/23239	0.0106383	3.16953	2.12716	0.0692981	0.416293	0.391084	arahy.Tifrunner.gnm2.ann2.Ah04g362600.1/arahy.Tifrunner.gnm2.ann2.Ah05g248200.1/arahy.Tifrunner.gnm2.ann2.Ah02g380600.1	3
map04371	Apelin signaling pathway	3/78	282/23239	0.0106383	3.16953	2.12716	0.0692981	0.416293	0.391084	arahy.Tifrunner.gnm2.ann2.Ah04g362600.1/arahy.Tifrunner.gnm2.ann2.Ah05g248200.1/arahy.Tifrunner.gnm2.ann2.Ah02g380600.1	3
ko04720	Long-term potentiation	2/78	129/23239	0.0155039	4.61916	2.39205	0.0698914	0.416293	0.391084	arahy.Tifrunner.gnm2.ann2.Ah04g362600.1/arahy.Tifrunner.gnm2.ann2.Ah05g248200.1	2
map04720	Long-term potentiation	2/78	129/23239	0.0155039	4.61916	2.39205	0.0698914	0.416293	0.391084	arahy.Tifrunner.gnm2.ann2.Ah04g362600.1/arahy.Tifrunner.gnm2.ann2.Ah05g248200.1	2
ko04216	Ferroptosis	2/78	131/23239	0.0152672	4.54864	2.36366	0.07178	0.416293	0.391084	arahy.Tifrunner.gnm2.ann2.Ah15g064400.1/arahy.Tifrunner.gnm2.ann2.Ah01g130000.1	2
map04216	Ferroptosis	2/78	131/23239	0.0152672	4.54864	2.36366	0.07178	0.416293	0.391084	arahy.Tifrunner.gnm2.ann2.Ah15g064400.1/arahy.Tifrunner.gnm2.ann2.Ah01g130000.1	2
ko04614	Renin-angiotensin system	1/78	23/23239	0.0434783	12.9537	3.32845	0.0744474	0.416293	0.391084	arahy.Tifrunner.gnm2.ann2.Ah06g167000.1	1
map04614	Renin-angiotensin system	1/78	23/23239	0.0434783	12.9537	3.32845	0.0744474	0.416293	0.391084	arahy.Tifrunner.gnm2.ann2.Ah06g167000.1	1
ko04926	Relaxin signaling pathway	1/78	25/23239	0.04	11.9174	3.16945	0.0806564	0.416293	0.391084	arahy.Tifrunner.gnm2.ann2.Ah04g362600.1	1
map04926	Relaxin signaling pathway	1/78	25/23239	0.04	11.9174	3.16945	0.0806564	0.416293	0.391084	arahy.Tifrunner.gnm2.ann2.Ah04g362600.1	1
ko04350	TGF-beta signaling pathway	2/78	142/23239	0.0140845	4.19628	2.21707	0.0824556	0.416293	0.391084	arahy.Tifrunner.gnm2.ann2.Ah04g362600.1/arahy.Tifrunner.gnm2.ann2.Ah18g454100.1	2
map04350	TGF-beta signaling pathway	2/78	142/23239	0.0140845	4.19628	2.21707	0.0824556	0.416293	0.391084	arahy.Tifrunner.gnm2.ann2.Ah04g362600.1/arahy.Tifrunner.gnm2.ann2.Ah18g454100.1	2
ko00524	Neomycin, kanamycin and gentamicin biosynthesis	1/78	26/23239	0.0384615	11.4591	3.09658	0.0837454	0.416293	0.391084	arahy.Tifrunner.gnm2.ann2.Ah03g228600.1	1
map00524	Neomycin, kanamycin and gentamicin biosynthesis	1/78	26/23239	0.0384615	11.4591	3.09658	0.0837454	0.416293	0.391084	arahy.Tifrunner.gnm2.ann2.Ah03g228600.1	1
ko00909	Sesquiterpenoid and triterpenoid biosynthesis	2/78	145/23239	0.0137931	4.10946	2.17965	0.0854476	0.416293	0.391084	arahy.Tifrunner.gnm2.ann2.Ah14g248600.1/arahy.Tifrunner.gnm2.ann2.Ah14g380900.1	2
map00909	Sesquiterpenoid and triterpenoid biosynthesis	2/78	145/23239	0.0137931	4.10946	2.17965	0.0854476	0.416293	0.391084	arahy.Tifrunner.gnm2.ann2.Ah14g248600.1/arahy.Tifrunner.gnm2.ann2.Ah14g380900.1	2
ko04261	Adrenergic signaling in cardiomyocytes	2/78	149/23239	0.0134228	3.99914	2.13131	0.0894878	0.416293	0.391084	arahy.Tifrunner.gnm2.ann2.Ah04g362600.1/arahy.Tifrunner.gnm2.ann2.Ah05g248200.1	2
map04261	Adrenergic signaling in cardiomyocytes	2/78	149/23239	0.0134228	3.99914	2.13131	0.0894878	0.416293	0.391084	arahy.Tifrunner.gnm2.ann2.Ah04g362600.1/arahy.Tifrunner.gnm2.ann2.Ah05g248200.1	2
ko05221	Acute myeloid leukemia	1/78	28/23239	0.0357143	10.6406	2.96212	0.0898928	0.416293	0.391084	arahy.Tifrunner.gnm2.ann2.Ah04g362600.1	1
map05221	Acute myeloid leukemia	1/78	28/23239	0.0357143	10.6406	2.96212	0.0898928	0.416293	0.391084	arahy.Tifrunner.gnm2.ann2.Ah04g362600.1	1
ko04724	Glutamatergic synapse	2/78	156/23239	0.0128205	3.81969	2.05062	0.0966914	0.416293	0.391084	arahy.Tifrunner.gnm2.ann2.Ah04g362600.1/arahy.Tifrunner.gnm2.ann2.Ah18g433500.1	2
map04724	Glutamatergic synapse	2/78	156/23239	0.0128205	3.81969	2.05062	0.0966914	0.416293	0.391084	arahy.Tifrunner.gnm2.ann2.Ah04g362600.1/arahy.Tifrunner.gnm2.ann2.Ah18g433500.1	2
ko04218	Cellular senescence	3/78	327/23239	0.00917431	2.73336	1.83189	0.0974886	0.416293	0.391084	arahy.Tifrunner.gnm2.ann2.Ah15g064400.1/arahy.Tifrunner.gnm2.ann2.Ah04g362600.1/arahy.Tifrunner.gnm2.ann2.Ah05g248200.1	3
map04218	Cellular senescence	3/78	327/23239	0.00917431	2.73336	1.83189	0.0974886	0.416293	0.391084	arahy.Tifrunner.gnm2.ann2.Ah15g064400.1/arahy.Tifrunner.gnm2.ann2.Ah04g362600.1/arahy.Tifrunner.gnm2.ann2.Ah05g248200.1	3
ko04725	Cholinergic synapse	1/78	31/23239	0.0322581	9.61084	2.78404	0.0990375	0.416293	0.391084	arahy.Tifrunner.gnm2.ann2.Ah04g362600.1	1
map04725	Cholinergic synapse	1/78	31/23239	0.0322581	9.61084	2.78404	0.0990375	0.416293	0.391084	arahy.Tifrunner.gnm2.ann2.Ah04g362600.1	1
ko04210	Apoptosis	2/78	159/23239	0.0125786	3.74762	2.01746	0.0998282	0.416293	0.391084	arahy.Tifrunner.gnm2.ann2.Ah04g362600.1/arahy.Tifrunner.gnm2.ann2.Ah09g456400.1	2
map04210	Apoptosis	2/78	159/23239	0.0125786	3.74762	2.01746	0.0998282	0.416293	0.391084	arahy.Tifrunner.gnm2.ann2.Ah04g362600.1/arahy.Tifrunner.gnm2.ann2.Ah09g456400.1	2
ko05219	Bladder cancer	1/78	32/23239	0.03125	9.3105	2.72999	0.102066	0.416293	0.391084	arahy.Tifrunner.gnm2.ann2.Ah04g362600.1	1
map05219	Bladder cancer	1/78	32/23239	0.03125	9.3105	2.72999	0.102066	0.416293	0.391084	arahy.Tifrunner.gnm2.ann2.Ah04g362600.1	1
ko04066	HIF-1 signaling pathway	2/78	168/23239	0.0119048	3.54686	1.92262	0.109406	0.416293	0.391084	arahy.Tifrunner.gnm2.ann2.Ah03g228600.1/arahy.Tifrunner.gnm2.ann2.Ah04g362600.1	2
map04066	HIF-1 signaling pathway	2/78	168/23239	0.0119048	3.54686	1.92262	0.109406	0.416293	0.391084	arahy.Tifrunner.gnm2.ann2.Ah03g228600.1/arahy.Tifrunner.gnm2.ann2.Ah04g362600.1	2
ko04622	RIG-I-like receptor signaling pathway	1/78	35/23239	0.0285714	8.51245	2.58109	0.11109	0.416293	0.391084	arahy.Tifrunner.gnm2.ann2.Ah15g401100.1	1
map04622	RIG-I-like receptor signaling pathway	1/78	35/23239	0.0285714	8.51245	2.58109	0.11109	0.416293	0.391084	arahy.Tifrunner.gnm2.ann2.Ah15g401100.1	1
ko04020	Calcium signaling pathway	2/78	171/23239	0.0116959	3.48463	1.89244	0.112652	0.416293	0.391084	arahy.Tifrunner.gnm2.ann2.Ah15g064400.1/arahy.Tifrunner.gnm2.ann2.Ah05g248200.1	2
map04020	Calcium signaling pathway	2/78	171/23239	0.0116959	3.48463	1.89244	0.112652	0.416293	0.391084	arahy.Tifrunner.gnm2.ann2.Ah15g064400.1/arahy.Tifrunner.gnm2.ann2.Ah05g248200.1	2
ko04730	Long-term depression	1/78	36/23239	0.0277778	8.276	2.53536	0.114078	0.416293	0.391084	arahy.Tifrunner.gnm2.ann2.Ah04g362600.1	1
map04730	Long-term depression	1/78	36/23239	0.0277778	8.276	2.53536	0.114078	0.416293	0.391084	arahy.Tifrunner.gnm2.ann2.Ah04g362600.1	1
ko04072	Phospholipase D signaling pathway	2/78	173/23239	0.0115607	3.44435	1.8727	0.114829	0.416293	0.391084	arahy.Tifrunner.gnm2.ann2.Ah04g362600.1/arahy.Tifrunner.gnm2.ann2.Ah18g433500.1	2
map04072	Phospholipase D signaling pathway	2/78	173/23239	0.0115607	3.44435	1.8727	0.114829	0.416293	0.391084	arahy.Tifrunner.gnm2.ann2.Ah04g362600.1/arahy.Tifrunner.gnm2.ann2.Ah18g433500.1	2
ko04744	Phototransduction	1/78	37/23239	0.027027	8.05232	2.49137	0.117056	0.416293	0.391084	arahy.Tifrunner.gnm2.ann2.Ah05g248200.1	1
map04744	Phototransduction	1/78	37/23239	0.027027	8.05232	2.49137	0.117056	0.416293	0.391084	arahy.Tifrunner.gnm2.ann2.Ah05g248200.1	1
ko04910	Insulin signaling pathway	3/78	364/23239	0.00824176	2.45552	1.62426	0.123605	0.416293	0.391084	arahy.Tifrunner.gnm2.ann2.Ah03g228600.1/arahy.Tifrunner.gnm2.ann2.Ah04g362600.1/arahy.Tifrunner.gnm2.ann2.Ah05g248200.1	3
map04910	Insulin signaling pathway	3/78	364/23239	0.00824176	2.45552	1.62426	0.123605	0.416293	0.391084	arahy.Tifrunner.gnm2.ann2.Ah03g228600.1/arahy.Tifrunner.gnm2.ann2.Ah04g362600.1/arahy.Tifrunner.gnm2.ann2.Ah05g248200.1	3
ko04664	Fc epsilon RI signaling pathway	1/78	40/23239	0.025	7.4484	2.36873	0.125931	0.416293	0.391084	arahy.Tifrunner.gnm2.ann2.Ah04g362600.1	1
map04664	Fc epsilon RI signaling pathway	1/78	40/23239	0.025	7.4484	2.36873	0.125931	0.416293	0.391084	arahy.Tifrunner.gnm2.ann2.Ah04g362600.1	1
ko00020	Citrate cycle (TCA cycle)	2/78	186/23239	0.0107527	3.20361	1.75104	0.129239	0.416293	0.391084	arahy.Tifrunner.gnm2.ann2.Ah15g007600.1/arahy.Tifrunner.gnm2.ann2.Ah20g432900.1	2
ko00941	Flavonoid biosynthesis	2/78	186/23239	0.0107527	3.20361	1.75104	0.129239	0.416293	0.391084	arahy.Tifrunner.gnm2.ann2.Ah14g111300.1/arahy.Tifrunner.gnm2.ann2.Ah11g127500.1	2
map00020	Citrate cycle (TCA cycle)	2/78	186/23239	0.0107527	3.20361	1.75104	0.129239	0.416293	0.391084	arahy.Tifrunner.gnm2.ann2.Ah15g007600.1/arahy.Tifrunner.gnm2.ann2.Ah20g432900.1	2
map00941	Flavonoid biosynthesis	2/78	186/23239	0.0107527	3.20361	1.75104	0.129239	0.416293	0.391084	arahy.Tifrunner.gnm2.ann2.Ah14g111300.1/arahy.Tifrunner.gnm2.ann2.Ah11g127500.1	2
ko04971	Gastric acid secretion	1/78	42/23239	0.0238095	7.09371	2.29382	0.131799	0.416293	0.391084	arahy.Tifrunner.gnm2.ann2.Ah05g248200.1	1
ko04973	Carbohydrate digestion and absorption	1/78	42/23239	0.0238095	7.09371	2.29382	0.131799	0.416293	0.391084	arahy.Tifrunner.gnm2.ann2.Ah03g228600.1	1
ko05216	Thyroid cancer	1/78	42/23239	0.0238095	7.09371	2.29382	0.131799	0.416293	0.391084	arahy.Tifrunner.gnm2.ann2.Ah04g362600.1	1
map04971	Gastric acid secretion	1/78	42/23239	0.0238095	7.09371	2.29382	0.131799	0.416293	0.391084	arahy.Tifrunner.gnm2.ann2.Ah05g248200.1	1
map04973	Carbohydrate digestion and absorption	1/78	42/23239	0.0238095	7.09371	2.29382	0.131799	0.416293	0.391084	arahy.Tifrunner.gnm2.ann2.Ah03g228600.1	1
map05216	Thyroid cancer	1/78	42/23239	0.0238095	7.09371	2.29382	0.131799	0.416293	0.391084	arahy.Tifrunner.gnm2.ann2.Ah04g362600.1	1
ko00564	Glycerophospholipid metabolism	3/78	376/23239	0.00797872	2.37715	1.56234	0.132576	0.416293	0.391084	arahy.Tifrunner.gnm2.ann2.Ah14g525000.1/arahy.Tifrunner.gnm2.ann2.Ah18g433500.1/arahy.Tifrunner.gnm2.ann2.Ah04g055500.1	3
map00564	Glycerophospholipid metabolism	3/78	376/23239	0.00797872	2.37715	1.56234	0.132576	0.416293	0.391084	arahy.Tifrunner.gnm2.ann2.Ah14g525000.1/arahy.Tifrunner.gnm2.ann2.Ah18g433500.1/arahy.Tifrunner.gnm2.ann2.Ah04g055500.1	3
ko03050	Proteasome	2/78	189/23239	0.010582	3.15276	1.72448	0.132623	0.416293	0.391084	arahy.Tifrunner.gnm2.ann2.Ah08g119300.1/arahy.Tifrunner.gnm2.ann2.Ah09g269200.1	2
map03050	Proteasome	2/78	189/23239	0.010582	3.15276	1.72448	0.132623	0.416293	0.391084	arahy.Tifrunner.gnm2.ann2.Ah08g119300.1/arahy.Tifrunner.gnm2.ann2.Ah09g269200.1	2
ko04611	Platelet activation	1/78	43/23239	0.0232558	6.92874	2.25818	0.134718	0.416293	0.391084	arahy.Tifrunner.gnm2.ann2.Ah04g362600.1	1
ko04668	TNF signaling pathway	1/78	43/23239	0.0232558	6.92874	2.25818	0.134718	0.416293	0.391084	arahy.Tifrunner.gnm2.ann2.Ah04g362600.1	1
map04611	Platelet activation	1/78	43/23239	0.0232558	6.92874	2.25818	0.134718	0.416293	0.391084	arahy.Tifrunner.gnm2.ann2.Ah04g362600.1	1
map04668	TNF signaling pathway	1/78	43/23239	0.0232558	6.92874	2.25818	0.134718	0.416293	0.391084	arahy.Tifrunner.gnm2.ann2.Ah04g362600.1	1
ko00521	Streptomycin biosynthesis	1/78	45/23239	0.0222222	6.6208	2.1902	0.140528	0.416293	0.391084	arahy.Tifrunner.gnm2.ann2.Ah03g228600.1	1
ko04320	Dorso-ventral axis formation	1/78	45/23239	0.0222222	6.6208	2.1902	0.140528	0.416293	0.391084	arahy.Tifrunner.gnm2.ann2.Ah04g362600.1	1
ko05223	Non-small cell lung cancer	1/78	45/23239	0.0222222	6.6208	2.1902	0.140528	0.416293	0.391084	arahy.Tifrunner.gnm2.ann2.Ah04g362600.1	1
map00521	Streptomycin biosynthesis	1/78	45/23239	0.0222222	6.6208	2.1902	0.140528	0.416293	0.391084	arahy.Tifrunner.gnm2.ann2.Ah03g228600.1	1
map04320	Dorso-ventral axis formation	1/78	45/23239	0.0222222	6.6208	2.1902	0.140528	0.416293	0.391084	arahy.Tifrunner.gnm2.ann2.Ah04g362600.1	1
map05223	Non-small cell lung cancer	1/78	45/23239	0.0222222	6.6208	2.1902	0.140528	0.416293	0.391084	arahy.Tifrunner.gnm2.ann2.Ah04g362600.1	1
ko05020	Prion disease	1/78	46/23239	0.0217391	6.47687	2.15775	0.143418	0.416293	0.391084	arahy.Tifrunner.gnm2.ann2.Ah04g362600.1	1
map05020	Prion disease	1/78	46/23239	0.0217391	6.47687	2.15775	0.143418	0.416293	0.391084	arahy.Tifrunner.gnm2.ann2.Ah04g362600.1	1
ko04745	Phototransduction - fly	1/78	47/23239	0.0212766	6.33906	2.12624	0.146299	0.416293	0.391084	arahy.Tifrunner.gnm2.ann2.Ah05g248200.1	1
ko05220	Chronic myeloid leukemia	1/78	47/23239	0.0212766	6.33906	2.12624	0.146299	0.416293	0.391084	arahy.Tifrunner.gnm2.ann2.Ah04g362600.1	1
map04745	Phototransduction - fly	1/78	47/23239	0.0212766	6.33906	2.12624	0.146299	0.416293	0.391084	arahy.Tifrunner.gnm2.ann2.Ah05g248200.1	1
map05220	Chronic myeloid leukemia	1/78	47/23239	0.0212766	6.33906	2.12624	0.146299	0.416293	0.391084	arahy.Tifrunner.gnm2.ann2.Ah04g362600.1	1
ko00360	Phenylalanine metabolism	2/78	203/23239	0.00985222	2.93533	1.60719	0.148673	0.416293	0.391084	arahy.Tifrunner.gnm2.ann2.Ah16g281200.1/arahy.Tifrunner.gnm2.ann2.Ah11g127500.1	2
map00360	Phenylalanine metabolism	2/78	203/23239	0.00985222	2.93533	1.60719	0.148673	0.416293	0.391084	arahy.Tifrunner.gnm2.ann2.Ah16g281200.1/arahy.Tifrunner.gnm2.ann2.Ah11g127500.1	2
ko04740	Olfactory transduction	1/78	49/23239	0.0204082	6.08032	2.06589	0.152032	0.416293	0.391084	arahy.Tifrunner.gnm2.ann2.Ah05g248200.1	1
ko04918	Thyroid hormone synthesis	1/78	49/23239	0.0204082	6.08032	2.06589	0.152032	0.416293	0.391084	arahy.Tifrunner.gnm2.ann2.Ah03g400100.1	1
map04740	Olfactory transduction	1/78	49/23239	0.0204082	6.08032	2.06589	0.152032	0.416293	0.391084	arahy.Tifrunner.gnm2.ann2.Ah05g248200.1	1
map04918	Thyroid hormone synthesis	1/78	49/23239	0.0204082	6.08032	2.06589	0.152032	0.416293	0.391084	arahy.Tifrunner.gnm2.ann2.Ah03g400100.1	1
ko01522	Endocrine resistance	1/78	50/23239	0.02	5.95872	2.03695	0.154884	0.416293	0.391084	arahy.Tifrunner.gnm2.ann2.Ah04g362600.1	1
map01522	Endocrine resistance	1/78	50/23239	0.02	5.95872	2.03695	0.154884	0.416293	0.391084	arahy.Tifrunner.gnm2.ann2.Ah04g362600.1	1
ko00040	Pentose and glucuronate interconversions	3/78	406/23239	0.00738916	2.2015	1.41733	0.155953	0.416293	0.391084	arahy.Tifrunner.gnm2.ann2.Ah03g308100.1/arahy.Tifrunner.gnm2.ann2.Ah13g336900.1/arahy.Tifrunner.gnm2.ann2.Ah03g578600.1	3
map00040	Pentose and glucuronate interconversions	3/78	406/23239	0.00738916	2.2015	1.41733	0.155953	0.416293	0.391084	arahy.Tifrunner.gnm2.ann2.Ah03g308100.1/arahy.Tifrunner.gnm2.ann2.Ah13g336900.1/arahy.Tifrunner.gnm2.ann2.Ah03g578600.1	3
ko04013	MAPK signaling pathway - fly	2/78	210/23239	0.00952381	2.83748	1.55226	0.156842	0.416293	0.391084	arahy.Tifrunner.gnm2.ann2.Ah04g362600.1/arahy.Tifrunner.gnm2.ann2.Ah02g380600.1	2
ko05167	Kaposi sarcoma-associated herpesvirus infection	2/78	210/23239	0.00952381	2.83748	1.55226	0.156842	0.416293	0.391084	arahy.Tifrunner.gnm2.ann2.Ah04g362600.1/arahy.Tifrunner.gnm2.ann2.Ah05g248200.1	2
map04013	MAPK signaling pathway - fly	2/78	210/23239	0.00952381	2.83748	1.55226	0.156842	0.416293	0.391084	arahy.Tifrunner.gnm2.ann2.Ah04g362600.1/arahy.Tifrunner.gnm2.ann2.Ah02g380600.1	2
map05167	Kaposi sarcoma-associated herpesvirus infection	2/78	210/23239	0.00952381	2.83748	1.55226	0.156842	0.416293	0.391084	arahy.Tifrunner.gnm2.ann2.Ah04g362600.1/arahy.Tifrunner.gnm2.ann2.Ah05g248200.1	2
ko04925	Aldosterone synthesis and secretion	1/78	51/23239	0.0196078	5.84188	2.00879	0.157727	0.416293	0.391084	arahy.Tifrunner.gnm2.ann2.Ah05g248200.1	1
map04925	Aldosterone synthesis and secretion	1/78	51/23239	0.0196078	5.84188	2.00879	0.157727	0.416293	0.391084	arahy.Tifrunner.gnm2.ann2.Ah05g248200.1	1
ko04550	Signaling pathways regulating pluripotency of stem cells	1/78	52/23239	0.0192308	5.72954	1.98137	0.16056	0.416293	0.391084	arahy.Tifrunner.gnm2.ann2.Ah04g362600.1	1
map04550	Signaling pathways regulating pluripotency of stem cells	1/78	52/23239	0.0192308	5.72954	1.98137	0.16056	0.416293	0.391084	arahy.Tifrunner.gnm2.ann2.Ah04g362600.1	1
ko00030	Pentose phosphate pathway	2/78	215/23239	0.00930233	2.7715	1.51439	0.162729	0.416293	0.391084	arahy.Tifrunner.gnm2.ann2.Ah02g054000.1/arahy.Tifrunner.gnm2.ann2.Ah15g054600.1	2
map00030	Pentose phosphate pathway	2/78	215/23239	0.00930233	2.7715	1.51439	0.162729	0.416293	0.391084	arahy.Tifrunner.gnm2.ann2.Ah02g054000.1/arahy.Tifrunner.gnm2.ann2.Ah15g054600.1	2
ko05218	Melanoma	1/78	53/23239	0.0188679	5.62143	1.95465	0.163384	0.416293	0.391084	arahy.Tifrunner.gnm2.ann2.Ah04g362600.1	1
map05218	Melanoma	1/78	53/23239	0.0188679	5.62143	1.95465	0.163384	0.416293	0.391084	arahy.Tifrunner.gnm2.ann2.Ah04g362600.1	1
ko00051	Fructose and mannose metabolism	2/78	219/23239	0.00913242	2.72088	1.48486	0.167468	0.420933	0.395444	arahy.Tifrunner.gnm2.ann2.Ah03g228600.1/arahy.Tifrunner.gnm2.ann2.Ah15g401100.1	2
map00051	Fructose and mannose metabolism	2/78	219/23239	0.00913242	2.72088	1.48486	0.167468	0.420933	0.395444	arahy.Tifrunner.gnm2.ann2.Ah03g228600.1/arahy.Tifrunner.gnm2.ann2.Ah15g401100.1	2
ko00450	Selenocompound metabolism	1/78	56/23239	0.0178571	5.32028	1.87841	0.171799	0.424106	0.398424	arahy.Tifrunner.gnm2.ann2.Ah04g105300.1	1
map00450	Selenocompound metabolism	1/78	56/23239	0.0178571	5.32028	1.87841	0.171799	0.424106	0.398424	arahy.Tifrunner.gnm2.ann2.Ah04g105300.1	1
ko04012	ErbB signaling pathway	1/78	58/23239	0.0172414	5.13683	1.83056	0.177363	0.424106	0.398424	arahy.Tifrunner.gnm2.ann2.Ah04g362600.1	1
map04012	ErbB signaling pathway	1/78	58/23239	0.0172414	5.13683	1.83056	0.177363	0.424106	0.398424	arahy.Tifrunner.gnm2.ann2.Ah04g362600.1	1
ko04915	Estrogen signaling pathway	2/78	229/23239	0.00873362	2.60206	1.41386	0.179417	0.424106	0.398424	arahy.Tifrunner.gnm2.ann2.Ah04g362600.1/arahy.Tifrunner.gnm2.ann2.Ah05g248200.1	2
map04915	Estrogen signaling pathway	2/78	229/23239	0.00873362	2.60206	1.41386	0.179417	0.424106	0.398424	arahy.Tifrunner.gnm2.ann2.Ah04g362600.1/arahy.Tifrunner.gnm2.ann2.Ah05g248200.1	2
ko04658	Th1 and Th2 cell differentiation	1/78	59/23239	0.0169492	5.04976	1.80745	0.180131	0.424106	0.398424	arahy.Tifrunner.gnm2.ann2.Ah04g362600.1	1
ko05146	Amoebiasis	1/78	59/23239	0.0169492	5.04976	1.80745	0.180131	0.424106	0.398424	arahy.Tifrunner.gnm2.ann2.Ah07g339800.1	1
map04658	Th1 and Th2 cell differentiation	1/78	59/23239	0.0169492	5.04976	1.80745	0.180131	0.424106	0.398424	arahy.Tifrunner.gnm2.ann2.Ah04g362600.1	1
map05146	Amoebiasis	1/78	59/23239	0.0169492	5.04976	1.80745	0.180131	0.424106	0.398424	arahy.Tifrunner.gnm2.ann2.Ah07g339800.1	1
ko04933	AGE-RAGE signaling pathway in diabetic complications	1/78	61/23239	0.0163934	4.8842	1.76277	0.185639	0.431612	0.405476	arahy.Tifrunner.gnm2.ann2.Ah04g362600.1	1
map04933	AGE-RAGE signaling pathway in diabetic complications	1/78	61/23239	0.0163934	4.8842	1.76277	0.185639	0.431612	0.405476	arahy.Tifrunner.gnm2.ann2.Ah04g362600.1	1
ko00460	Cyanoamino acid metabolism	2/78	240/23239	0.00833333	2.4828	1.33999	0.192708	0.442515	0.415719	arahy.Tifrunner.gnm2.ann2.Ah18g111900.1/arahy.Tifrunner.gnm2.ann2.Ah13g229400.1	2
map00460	Cyanoamino acid metabolism	2/78	240/23239	0.00833333	2.4828	1.33999	0.192708	0.442515	0.415719	arahy.Tifrunner.gnm2.ann2.Ah18g111900.1/arahy.Tifrunner.gnm2.ann2.Ah13g229400.1	2
ko04921	Oxytocin signaling pathway	2/78	247/23239	0.00809717	2.41244	1.29508	0.201234	0.443215	0.416377	arahy.Tifrunner.gnm2.ann2.Ah04g362600.1/arahy.Tifrunner.gnm2.ann2.Ah05g248200.1	2
ko05231	Choline metabolism in cancer	2/78	247/23239	0.00809717	2.41244	1.29508	0.201234	0.443215	0.416377	arahy.Tifrunner.gnm2.ann2.Ah04g362600.1/arahy.Tifrunner.gnm2.ann2.Ah18g433500.1	2
map04921	Oxytocin signaling pathway	2/78	247/23239	0.00809717	2.41244	1.29508	0.201234	0.443215	0.416377	arahy.Tifrunner.gnm2.ann2.Ah04g362600.1/arahy.Tifrunner.gnm2.ann2.Ah05g248200.1	2
map05231	Choline metabolism in cancer	2/78	247/23239	0.00809717	2.41244	1.29508	0.201234	0.443215	0.416377	arahy.Tifrunner.gnm2.ann2.Ah04g362600.1/arahy.Tifrunner.gnm2.ann2.Ah18g433500.1	2
ko04666	Fc gamma R-mediated phagocytosis	2/78	248/23239	0.00806452	2.40271	1.28879	0.202456	0.443215	0.416377	arahy.Tifrunner.gnm2.ann2.Ah04g362600.1/arahy.Tifrunner.gnm2.ann2.Ah18g433500.1	2
map04666	Fc gamma R-mediated phagocytosis	2/78	248/23239	0.00806452	2.40271	1.28879	0.202456	0.443215	0.416377	arahy.Tifrunner.gnm2.ann2.Ah04g362600.1/arahy.Tifrunner.gnm2.ann2.Ah18g433500.1	2
ko05213	Endometrial cancer	1/78	68/23239	0.0147059	4.38141	1.6205	0.204633	0.443215	0.416377	arahy.Tifrunner.gnm2.ann2.Ah04g362600.1	1
map05213	Endometrial cancer	1/78	68/23239	0.0147059	4.38141	1.6205	0.204633	0.443215	0.416377	arahy.Tifrunner.gnm2.ann2.Ah04g362600.1	1
ko04217	Necroptosis	2/78	251/23239	0.00796813	2.37399	1.2701	0.206127	0.443215	0.416377	arahy.Tifrunner.gnm2.ann2.Ah15g064400.1/arahy.Tifrunner.gnm2.ann2.Ah06g124400.1	2
map04217	Necroptosis	2/78	251/23239	0.00796813	2.37399	1.2701	0.206127	0.443215	0.416377	arahy.Tifrunner.gnm2.ann2.Ah15g064400.1/arahy.Tifrunner.gnm2.ann2.Ah06g124400.1	2
ko05211	Renal cell carcinoma	1/78	69/23239	0.0144928	4.31791	1.60175	0.20731	0.443215	0.416377	arahy.Tifrunner.gnm2.ann2.Ah04g362600.1	1
map05211	Renal cell carcinoma	1/78	69/23239	0.0144928	4.31791	1.60175	0.20731	0.443215	0.416377	arahy.Tifrunner.gnm2.ann2.Ah04g362600.1	1
ko00730	Thiamine metabolism	1/78	70/23239	0.0142857	4.25623	1.58335	0.209979	0.443819	0.416944	arahy.Tifrunner.gnm2.ann2.Ah16g237200.1	1
map00730	Thiamine metabolism	1/78	70/23239	0.0142857	4.25623	1.58335	0.209979	0.443819	0.416944	arahy.Tifrunner.gnm2.ann2.Ah16g237200.1	1
ko04979	Cholesterol metabolism	1/78	73/23239	0.0136986	4.08131	1.53017	0.217931	0.455452	0.427873	arahy.Tifrunner.gnm2.ann2.Ah15g064400.1	1
map04979	Cholesterol metabolism	1/78	73/23239	0.0136986	4.08131	1.53017	0.217931	0.455452	0.427873	arahy.Tifrunner.gnm2.ann2.Ah15g064400.1	1
ko04970	Salivary secretion	1/78	74/23239	0.0135135	4.02616	1.51307	0.220565	0.455834	0.428231	arahy.Tifrunner.gnm2.ann2.Ah05g248200.1	1
map04970	Salivary secretion	1/78	74/23239	0.0135135	4.02616	1.51307	0.220565	0.455834	0.428231	arahy.Tifrunner.gnm2.ann2.Ah05g248200.1	1
ko04978	Mineral absorption	1/78	75/23239	0.0133333	3.97248	1.49627	0.223189	0.456189	0.428565	arahy.Tifrunner.gnm2.ann2.Ah01g130000.1	1
map04978	Mineral absorption	1/78	75/23239	0.0133333	3.97248	1.49627	0.223189	0.456189	0.428565	arahy.Tifrunner.gnm2.ann2.Ah01g130000.1	1
ko05418	Fluid shear stress and atherosclerosis	3/78	495/23239	0.00606061	1.80567	1.05147	0.231499	0.46223	0.43424	arahy.Tifrunner.gnm2.ann2.Ah04g362600.1/arahy.Tifrunner.gnm2.ann2.Ah05g248200.1/arahy.Tifrunner.gnm2.ann2.Ah02g380600.1	3
map05418	Fluid shear stress and atherosclerosis	3/78	495/23239	0.00606061	1.80567	1.05147	0.231499	0.46223	0.43424	arahy.Tifrunner.gnm2.ann2.Ah04g362600.1/arahy.Tifrunner.gnm2.ann2.Ah05g248200.1/arahy.Tifrunner.gnm2.ann2.Ah02g380600.1	3
ko04659	Th17 cell differentiation	1/78	79/23239	0.0126582	3.77134	1.43187	0.2336	0.46223	0.43424	arahy.Tifrunner.gnm2.ann2.Ah04g362600.1	1
ko05212	Pancreatic cancer	1/78	79/23239	0.0126582	3.77134	1.43187	0.2336	0.46223	0.43424	arahy.Tifrunner.gnm2.ann2.Ah04g362600.1	1
map04659	Th17 cell differentiation	1/78	79/23239	0.0126582	3.77134	1.43187	0.2336	0.46223	0.43424	arahy.Tifrunner.gnm2.ann2.Ah04g362600.1	1
map05212	Pancreatic cancer	1/78	79/23239	0.0126582	3.77134	1.43187	0.2336	0.46223	0.43424	arahy.Tifrunner.gnm2.ann2.Ah04g362600.1	1
ko00531	Glycosaminoglycan degradation	1/78	80/23239	0.0125	3.7242	1.41642	0.236181	0.462418	0.434416	arahy.Tifrunner.gnm2.ann2.Ah14g531700.1	1
map00531	Glycosaminoglycan degradation	1/78	80/23239	0.0125	3.7242	1.41642	0.236181	0.462418	0.434416	arahy.Tifrunner.gnm2.ann2.Ah14g531700.1	1
ko04657	IL-17 signaling pathway	1/78	86/23239	0.0116279	3.46437	1.32868	0.251489	0.477134	0.448242	arahy.Tifrunner.gnm2.ann2.Ah04g362600.1	1
ko05224	Breast cancer	1/78	86/23239	0.0116279	3.46437	1.32868	0.251489	0.477134	0.448242	arahy.Tifrunner.gnm2.ann2.Ah04g362600.1	1
map04657	IL-17 signaling pathway	1/78	86/23239	0.0116279	3.46437	1.32868	0.251489	0.477134	0.448242	arahy.Tifrunner.gnm2.ann2.Ah04g362600.1	1
map05224	Breast cancer	1/78	86/23239	0.0116279	3.46437	1.32868	0.251489	0.477134	0.448242	arahy.Tifrunner.gnm2.ann2.Ah04g362600.1	1
ko00906	Carotenoid biosynthesis	1/78	87/23239	0.0114943	3.42455	1.31481	0.254011	0.477134	0.448242	arahy.Tifrunner.gnm2.ann2.Ah12g469400.1	1
ko04370	VEGF signaling pathway	1/78	87/23239	0.0114943	3.42455	1.31481	0.254011	0.477134	0.448242	arahy.Tifrunner.gnm2.ann2.Ah04g362600.1	1
map00906	Carotenoid biosynthesis	1/78	87/23239	0.0114943	3.42455	1.31481	0.254011	0.477134	0.448242	arahy.Tifrunner.gnm2.ann2.Ah12g469400.1	1
map04370	VEGF signaling pathway	1/78	87/23239	0.0114943	3.42455	1.31481	0.254011	0.477134	0.448242	arahy.Tifrunner.gnm2.ann2.Ah04g362600.1	1
ko04650	Natural killer cell mediated cytotoxicity	1/78	88/23239	0.0113636	3.38564	1.30115	0.256524	0.477134	0.448242	arahy.Tifrunner.gnm2.ann2.Ah04g362600.1	1
map04650	Natural killer cell mediated cytotoxicity	1/78	88/23239	0.0113636	3.38564	1.30115	0.256524	0.477134	0.448242	arahy.Tifrunner.gnm2.ann2.Ah04g362600.1	1
ko04071	Sphingolipid signaling pathway	2/78	295/23239	0.00677966	2.0199	1.02307	0.260573	0.479868	0.45081	arahy.Tifrunner.gnm2.ann2.Ah04g362600.1/arahy.Tifrunner.gnm2.ann2.Ah18g433500.1	2
map04071	Sphingolipid signaling pathway	2/78	295/23239	0.00677966	2.0199	1.02307	0.260573	0.479868	0.45081	arahy.Tifrunner.gnm2.ann2.Ah04g362600.1/arahy.Tifrunner.gnm2.ann2.Ah18g433500.1	2
ko05160	Hepatitis C	1/78	93/23239	0.0107527	3.20361	1.23568	0.268965	0.482324	0.453117	arahy.Tifrunner.gnm2.ann2.Ah04g362600.1	1
map05160	Hepatitis C	1/78	93/23239	0.0107527	3.20361	1.23568	0.268965	0.482324	0.453117	arahy.Tifrunner.gnm2.ann2.Ah04g362600.1	1
ko04660	T cell receptor signaling pathway	1/78	95/23239	0.0105263	3.13617	1.21073	0.273884	0.482324	0.453117	arahy.Tifrunner.gnm2.ann2.Ah04g362600.1	1
map04660	T cell receptor signaling pathway	1/78	95/23239	0.0105263	3.13617	1.21073	0.273884	0.482324	0.453117	arahy.Tifrunner.gnm2.ann2.Ah04g362600.1	1
ko00960	Tropane, piperidine and pyridine alkaloid biosynthesis	1/78	97/23239	0.0103093	3.0715	1.18642	0.27877	0.482324	0.453117	arahy.Tifrunner.gnm2.ann2.Ah16g281200.1	1
map00960	Tropane, piperidine and pyridine alkaloid biosynthesis	1/78	97/23239	0.0103093	3.0715	1.18642	0.27877	0.482324	0.453117	arahy.Tifrunner.gnm2.ann2.Ah16g281200.1	1
ko01521	EGFR tyrosine kinase inhibitor resistance	1/78	98/23239	0.0102041	3.04016	1.1745	0.281201	0.482324	0.453117	arahy.Tifrunner.gnm2.ann2.Ah04g362600.1	1
ko04924	Renin secretion	1/78	98/23239	0.0102041	3.04016	1.1745	0.281201	0.482324	0.453117	arahy.Tifrunner.gnm2.ann2.Ah05g248200.1	1
map01521	EGFR tyrosine kinase inhibitor resistance	1/78	98/23239	0.0102041	3.04016	1.1745	0.281201	0.482324	0.453117	arahy.Tifrunner.gnm2.ann2.Ah04g362600.1	1
map04924	Renin secretion	1/78	98/23239	0.0102041	3.04016	1.1745	0.281201	0.482324	0.453117	arahy.Tifrunner.gnm2.ann2.Ah05g248200.1	1
ko01040	Biosynthesis of unsaturated fatty acids	1/78	99/23239	0.010101	3.00945	1.16274	0.283624	0.482324	0.453117	arahy.Tifrunner.gnm2.ann2.Ah14g231700.1	1
map01040	Biosynthesis of unsaturated fatty acids	1/78	99/23239	0.010101	3.00945	1.16274	0.283624	0.482324	0.453117	arahy.Tifrunner.gnm2.ann2.Ah14g231700.1	1
ko00565	Ether lipid metabolism	1/78	100/23239	0.01	2.97936	1.15112	0.286039	0.482324	0.453117	arahy.Tifrunner.gnm2.ann2.Ah18g433500.1	1
map00565	Ether lipid metabolism	1/78	100/23239	0.01	2.97936	1.15112	0.286039	0.482324	0.453117	arahy.Tifrunner.gnm2.ann2.Ah18g433500.1	1
ko00950	Isoquinoline alkaloid biosynthesis	1/78	102/23239	0.00980392	2.92094	1.12831	0.290844	0.482324	0.453117	arahy.Tifrunner.gnm2.ann2.Ah16g281200.1	1
ko05322	Systemic lupus erythematosus	1/78	102/23239	0.00980392	2.92094	1.12831	0.290844	0.482324	0.453117	arahy.Tifrunner.gnm2.ann2.Ah06g124400.1	1
map00950	Isoquinoline alkaloid biosynthesis	1/78	102/23239	0.00980392	2.92094	1.12831	0.290844	0.482324	0.453117	arahy.Tifrunner.gnm2.ann2.Ah16g281200.1	1
map05322	Systemic lupus erythematosus	1/78	102/23239	0.00980392	2.92094	1.12831	0.290844	0.482324	0.453117	arahy.Tifrunner.gnm2.ann2.Ah06g124400.1	1
ko04380	Osteoclast differentiation	1/78	103/23239	0.00970874	2.89258	1.11711	0.293235	0.482324	0.453117	arahy.Tifrunner.gnm2.ann2.Ah04g362600.1	1
ko04510	Focal adhesion	1/78	103/23239	0.00970874	2.89258	1.11711	0.293235	0.482324	0.453117	arahy.Tifrunner.gnm2.ann2.Ah04g362600.1	1
map04380	Osteoclast differentiation	1/78	103/23239	0.00970874	2.89258	1.11711	0.293235	0.482324	0.453117	arahy.Tifrunner.gnm2.ann2.Ah04g362600.1	1
map04510	Focal adhesion	1/78	103/23239	0.00970874	2.89258	1.11711	0.293235	0.482324	0.453117	arahy.Tifrunner.gnm2.ann2.Ah04g362600.1	1
ko04062	Chemokine signaling pathway	1/78	104/23239	0.00961538	2.86477	1.10605	0.295618	0.482324	0.453117	arahy.Tifrunner.gnm2.ann2.Ah04g362600.1	1
ko04520	Adherens junction	1/78	104/23239	0.00961538	2.86477	1.10605	0.295618	0.482324	0.453117	arahy.Tifrunner.gnm2.ann2.Ah04g362600.1	1
map04062	Chemokine signaling pathway	1/78	104/23239	0.00961538	2.86477	1.10605	0.295618	0.482324	0.453117	arahy.Tifrunner.gnm2.ann2.Ah04g362600.1	1
map04520	Adherens junction	1/78	104/23239	0.00961538	2.86477	1.10605	0.295618	0.482324	0.453117	arahy.Tifrunner.gnm2.ann2.Ah04g362600.1	1
ko00561	Glycerolipid metabolism	2/78	331/23239	0.0060423	1.80022	0.850935	0.305334	0.492921	0.463072	arahy.Tifrunner.gnm2.ann2.Ah14g525000.1/arahy.Tifrunner.gnm2.ann2.Ah15g401100.1	2
map00561	Glycerolipid metabolism	2/78	331/23239	0.0060423	1.80022	0.850935	0.305334	0.492921	0.463072	arahy.Tifrunner.gnm2.ann2.Ah14g525000.1/arahy.Tifrunner.gnm2.ann2.Ah15g401100.1	2
ko04662	B cell receptor signaling pathway	1/78	109/23239	0.00917431	2.73336	1.05264	0.307413	0.492921	0.463072	arahy.Tifrunner.gnm2.ann2.Ah04g362600.1	1
map04662	B cell receptor signaling pathway	1/78	109/23239	0.00917431	2.73336	1.05264	0.307413	0.492921	0.463072	arahy.Tifrunner.gnm2.ann2.Ah04g362600.1	1
ko04114	Oocyte meiosis	2/78	338/23239	0.00591716	1.76293	0.819948	0.314	0.493357	0.463482	arahy.Tifrunner.gnm2.ann2.Ah04g362600.1/arahy.Tifrunner.gnm2.ann2.Ah05g248200.1	2
map04114	Oocyte meiosis	2/78	338/23239	0.00591716	1.76293	0.819948	0.314	0.493357	0.463482	arahy.Tifrunner.gnm2.ann2.Ah04g362600.1/arahy.Tifrunner.gnm2.ann2.Ah05g248200.1	2
ko04962	Vasopressin-regulated water reabsorption	1/78	112/23239	0.00892857	2.66014	1.02203	0.314396	0.493357	0.463482	arahy.Tifrunner.gnm2.ann2.Ah07g339800.1	1
map04962	Vasopressin-regulated water reabsorption	1/78	112/23239	0.00892857	2.66014	1.02203	0.314396	0.493357	0.463482	arahy.Tifrunner.gnm2.ann2.Ah07g339800.1	1
ko05210	Colorectal cancer	1/78	114/23239	0.00877193	2.61347	1.00217	0.319013	0.493357	0.463482	arahy.Tifrunner.gnm2.ann2.Ah04g362600.1	1
map05210	Colorectal cancer	1/78	114/23239	0.00877193	2.61347	1.00217	0.319013	0.493357	0.463482	arahy.Tifrunner.gnm2.ann2.Ah04g362600.1	1
ko05131	Shigellosis	1/78	115/23239	0.00869565	2.59075	0.9924	0.32131	0.493357	0.463482	arahy.Tifrunner.gnm2.ann2.Ah04g362600.1	1
map05131	Shigellosis	1/78	115/23239	0.00869565	2.59075	0.9924	0.32131	0.493357	0.463482	arahy.Tifrunner.gnm2.ann2.Ah04g362600.1	1
ko04934	Cushing syndrome	2/78	344/23239	0.00581395	1.73219	0.793959	0.321411	0.493357	0.463482	arahy.Tifrunner.gnm2.ann2.Ah15g176700.1/arahy.Tifrunner.gnm2.ann2.Ah04g362600.1	2
map04934	Cushing syndrome	2/78	344/23239	0.00581395	1.73219	0.793959	0.321411	0.493357	0.463482	arahy.Tifrunner.gnm2.ann2.Ah15g176700.1/arahy.Tifrunner.gnm2.ann2.Ah04g362600.1	2
ko05161	Hepatitis B	1/78	116/23239	0.00862069	2.56841	0.982733	0.3236	0.493357	0.463482	arahy.Tifrunner.gnm2.ann2.Ah04g362600.1	1
map05161	Hepatitis B	1/78	116/23239	0.00862069	2.56841	0.982733	0.3236	0.493357	0.463482	arahy.Tifrunner.gnm2.ann2.Ah04g362600.1	1
ko00062	Fatty acid elongation	1/78	118/23239	0.00847458	2.52488	0.963699	0.328155	0.495633	0.46562	arahy.Tifrunner.gnm2.ann2.Ah14g231700.1	1
map00062	Fatty acid elongation	1/78	118/23239	0.00847458	2.52488	0.963699	0.328155	0.495633	0.46562	arahy.Tifrunner.gnm2.ann2.Ah14g231700.1	1
ko05031	Amphetamine addiction	1/78	119/23239	0.00840336	2.50366	0.954329	0.330422	0.495633	0.46562	arahy.Tifrunner.gnm2.ann2.Ah05g248200.1	1
map05031	Amphetamine addiction	1/78	119/23239	0.00840336	2.50366	0.954329	0.330422	0.495633	0.46562	arahy.Tifrunner.gnm2.ann2.Ah05g248200.1	1
ko05215	Prostate cancer	1/78	122/23239	0.00819672	2.4421	0.92678	0.337176	0.497736	0.467596	arahy.Tifrunner.gnm2.ann2.Ah04g362600.1	1
ko05323	Rheumatoid arthritis	1/78	122/23239	0.00819672	2.4421	0.92678	0.337176	0.497736	0.467596	arahy.Tifrunner.gnm2.ann2.Ah14g267400.1	1
map05215	Prostate cancer	1/78	122/23239	0.00819672	2.4421	0.92678	0.337176	0.497736	0.467596	arahy.Tifrunner.gnm2.ann2.Ah04g362600.1	1
map05323	Rheumatoid arthritis	1/78	122/23239	0.00819672	2.4421	0.92678	0.337176	0.497736	0.467596	arahy.Tifrunner.gnm2.ann2.Ah14g267400.1	1
ko05120	Epithelial cell signaling in Helicobacter pylori infection	1/78	124/23239	0.00806452	2.40271	0.908865	0.341642	0.500357	0.470058	arahy.Tifrunner.gnm2.ann2.Ah14g267400.1	1
map05120	Epithelial cell signaling in Helicobacter pylori infection	1/78	124/23239	0.00806452	2.40271	0.908865	0.341642	0.500357	0.470058	arahy.Tifrunner.gnm2.ann2.Ah14g267400.1	1
ko05166	Human T-cell leukemia virus 1 infection	2/78	363/23239	0.00550964	1.64152	0.714894	0.344746	0.500959	0.470623	arahy.Tifrunner.gnm2.ann2.Ah03g400100.1/arahy.Tifrunner.gnm2.ann2.Ah15g064400.1	2
map05166	Human T-cell leukemia virus 1 infection	2/78	363/23239	0.00550964	1.64152	0.714894	0.344746	0.500959	0.470623	arahy.Tifrunner.gnm2.ann2.Ah03g400100.1/arahy.Tifrunner.gnm2.ann2.Ah15g064400.1	2
ko04914	Progesterone-mediated oocyte maturation	1/78	128/23239	0.0078125	2.32762	0.874055	0.350484	0.504598	0.474042	arahy.Tifrunner.gnm2.ann2.Ah04g362600.1	1
map04914	Progesterone-mediated oocyte maturation	1/78	128/23239	0.0078125	2.32762	0.874055	0.350484	0.504598	0.474042	arahy.Tifrunner.gnm2.ann2.Ah04g362600.1	1
ko05132	Salmonella infection	1/78	129/23239	0.00775194	2.30958	0.865556	0.352676	0.504598	0.474042	arahy.Tifrunner.gnm2.ann2.Ah04g362600.1	1
map05132	Salmonella infection	1/78	129/23239	0.00775194	2.30958	0.865556	0.352676	0.504598	0.474042	arahy.Tifrunner.gnm2.ann2.Ah04g362600.1	1
ko00910	Nitrogen metabolism	1/78	131/23239	0.00763359	2.27432	0.848791	0.357038	0.506158	0.475507	arahy.Tifrunner.gnm2.ann2.Ah17g451300.1	1
map00910	Nitrogen metabolism	1/78	131/23239	0.00763359	2.27432	0.848791	0.357038	0.506158	0.475507	arahy.Tifrunner.gnm2.ann2.Ah17g451300.1	1
ko05130	Pathogenic Escherichia coli infection	1/78	132/23239	0.00757576	2.25709	0.840523	0.359209	0.506158	0.475507	arahy.Tifrunner.gnm2.ann2.Ah05g442800.1	1
map05130	Pathogenic Escherichia coli infection	1/78	132/23239	0.00757576	2.25709	0.840523	0.359209	0.506158	0.475507	arahy.Tifrunner.gnm2.ann2.Ah05g442800.1	1
ko04919	Thyroid hormone signaling pathway	1/78	140/23239	0.00714286	2.12811	0.776941	0.376312	0.526272	0.494403	arahy.Tifrunner.gnm2.ann2.Ah04g362600.1	1
map04919	Thyroid hormone signaling pathway	1/78	140/23239	0.00714286	2.12811	0.776941	0.376312	0.526272	0.494403	arahy.Tifrunner.gnm2.ann2.Ah04g362600.1	1
ko00945	Stilbenoid, diarylheptanoid and gingerol biosynthesis	1/78	149/23239	0.00671141	1.99957	0.710334	0.395016	0.544244	0.511288	arahy.Tifrunner.gnm2.ann2.Ah11g127500.1	1
ko04750	Inflammatory mediator regulation of TRP channels	1/78	149/23239	0.00671141	1.99957	0.710334	0.395016	0.544244	0.511288	arahy.Tifrunner.gnm2.ann2.Ah05g248200.1	1
map00945	Stilbenoid, diarylheptanoid and gingerol biosynthesis	1/78	149/23239	0.00671141	1.99957	0.710334	0.395016	0.544244	0.511288	arahy.Tifrunner.gnm2.ann2.Ah11g127500.1	1
map04750	Inflammatory mediator regulation of TRP channels	1/78	149/23239	0.00671141	1.99957	0.710334	0.395016	0.544244	0.511288	arahy.Tifrunner.gnm2.ann2.Ah05g248200.1	1
ko04360	Axon guidance	1/78	152/23239	0.00657895	1.9601	0.689167	0.401127	0.5486	0.51538	arahy.Tifrunner.gnm2.ann2.Ah04g362600.1	1
map04360	Axon guidance	1/78	152/23239	0.00657895	1.9601	0.689167	0.401127	0.5486	0.51538	arahy.Tifrunner.gnm2.ann2.Ah04g362600.1	1
ko05226	Gastric cancer	1/78	158/23239	0.00632911	1.88567	0.648248	0.413166	0.56094	0.526973	arahy.Tifrunner.gnm2.ann2.Ah04g362600.1	1
map05226	Gastric cancer	1/78	158/23239	0.00632911	1.88567	0.648248	0.413166	0.56094	0.526973	arahy.Tifrunner.gnm2.ann2.Ah04g362600.1	1
ko05205	Proteoglycans in cancer	1/78	166/23239	0.0060241	1.79479	0.596383	0.428847	0.574876	0.540064	arahy.Tifrunner.gnm2.ann2.Ah04g362600.1	1
map05205	Proteoglycans in cancer	1/78	166/23239	0.0060241	1.79479	0.596383	0.428847	0.574876	0.540064	arahy.Tifrunner.gnm2.ann2.Ah04g362600.1	1
ko05110	Vibrio cholerae infection	1/78	167/23239	0.00598802	1.78405	0.5901	0.430778	0.574876	0.540064	arahy.Tifrunner.gnm2.ann2.Ah14g267400.1	1
map05110	Vibrio cholerae infection	1/78	167/23239	0.00598802	1.78405	0.5901	0.430778	0.574876	0.540064	arahy.Tifrunner.gnm2.ann2.Ah14g267400.1	1
ko00943	Isoflavonoid biosynthesis	1/78	168/23239	0.00595238	1.77343	0.583861	0.432702	0.574876	0.540064	arahy.Tifrunner.gnm2.ann2.Ah14g248600.1	1
map00943	Isoflavonoid biosynthesis	1/78	168/23239	0.00595238	1.77343	0.583861	0.432702	0.574876	0.540064	arahy.Tifrunner.gnm2.ann2.Ah14g248600.1	1
ko05010	Alzheimer disease	2/78	446/23239	0.0044843	1.33604	0.415834	0.443043	0.582541	0.547266	arahy.Tifrunner.gnm2.ann2.Ah04g362600.1/arahy.Tifrunner.gnm2.ann2.Ah05g248200.1	2
map05010	Alzheimer disease	2/78	446/23239	0.0044843	1.33604	0.415834	0.443043	0.582541	0.547266	arahy.Tifrunner.gnm2.ann2.Ah04g362600.1/arahy.Tifrunner.gnm2.ann2.Ah05g248200.1	2
ko04011	MAPK signaling pathway - yeast	1/78	175/23239	0.00571429	1.70249	0.541328	0.445994	0.582541	0.547266	arahy.Tifrunner.gnm2.ann2.Ah04g362600.1	1
map04011	MAPK signaling pathway - yeast	1/78	175/23239	0.00571429	1.70249	0.541328	0.445994	0.582541	0.547266	arahy.Tifrunner.gnm2.ann2.Ah04g362600.1	1
ko04726	Serotonergic synapse	1/78	176/23239	0.00568182	1.69282	0.535409	0.447868	0.582541	0.547266	arahy.Tifrunner.gnm2.ann2.Ah04g362600.1	1
map04726	Serotonergic synapse	1/78	176/23239	0.00568182	1.69282	0.535409	0.447868	0.582541	0.547266	arahy.Tifrunner.gnm2.ann2.Ah04g362600.1	1
ko04728	Dopaminergic synapse	1/78	178/23239	0.00561798	1.6738	0.523683	0.451596	0.583312	0.54799	arahy.Tifrunner.gnm2.ann2.Ah05g248200.1	1
map04728	Dopaminergic synapse	1/78	178/23239	0.00561798	1.6738	0.523683	0.451596	0.583312	0.54799	arahy.Tifrunner.gnm2.ann2.Ah05g248200.1	1
ko04139	Mitophagy - yeast	1/78	180/23239	0.00555556	1.6552	0.512103	0.4553	0.58404	0.548673	arahy.Tifrunner.gnm2.ann2.Ah04g362600.1	1
map04139	Mitophagy - yeast	1/78	180/23239	0.00555556	1.6552	0.512103	0.4553	0.58404	0.548673	arahy.Tifrunner.gnm2.ann2.Ah04g362600.1	1
ko00400	Phenylalanine, tyrosine and tryptophan biosynthesis	1/78	183/23239	0.00546448	1.62807	0.495001	0.460809	0.587058	0.551509	arahy.Tifrunner.gnm2.ann2.Ah16g281200.1	1
map00400	Phenylalanine, tyrosine and tryptophan biosynthesis	1/78	183/23239	0.00546448	1.62807	0.495001	0.460809	0.587058	0.551509	arahy.Tifrunner.gnm2.ann2.Ah16g281200.1	1
ko00720	Other carbon fixation pathways	1/78	187/23239	0.00534759	1.59324	0.472678	0.468069	0.59225	0.556387	arahy.Tifrunner.gnm2.ann2.Ah20g432900.1	1
map00720	Other carbon fixation pathways	1/78	187/23239	0.00534759	1.59324	0.472678	0.468069	0.59225	0.556387	arahy.Tifrunner.gnm2.ann2.Ah20g432900.1	1
ko03420	Nucleotide excision repair	2/78	497/23239	0.00402414	1.19894	0.260164	0.499415	0.623653	0.585888	arahy.Tifrunner.gnm2.ann2.Ah14g523600.1/arahy.Tifrunner.gnm2.ann2.Ah15g050800.1	2
map03420	Nucleotide excision repair	2/78	497/23239	0.00402414	1.19894	0.260164	0.499415	0.623653	0.585888	arahy.Tifrunner.gnm2.ann2.Ah14g523600.1/arahy.Tifrunner.gnm2.ann2.Ah15g050800.1	2
ko00010	Glycolysis / Gluconeogenesis	2/78	500/23239	0.004	1.19174	0.251529	0.502619	0.623653	0.585888	arahy.Tifrunner.gnm2.ann2.Ah03g228600.1/arahy.Tifrunner.gnm2.ann2.Ah15g007600.1	2
map00010	Glycolysis / Gluconeogenesis	2/78	500/23239	0.004	1.19174	0.251529	0.502619	0.623653	0.585888	arahy.Tifrunner.gnm2.ann2.Ah03g228600.1/arahy.Tifrunner.gnm2.ann2.Ah15g007600.1	2
ko00052	Galactose metabolism	1/78	207/23239	0.00483092	1.4393	0.368428	0.502946	0.623653	0.585888	arahy.Tifrunner.gnm2.ann2.Ah03g228600.1	1
map00052	Galactose metabolism	1/78	207/23239	0.00483092	1.4393	0.368428	0.502946	0.623653	0.585888	arahy.Tifrunner.gnm2.ann2.Ah03g228600.1	1
ko04721	Synaptic vesicle cycle	1/78	227/23239	0.00440529	1.31249	0.274564	0.535564	0.659208	0.61929	arahy.Tifrunner.gnm2.ann2.Ah14g267400.1	1
map04721	Synaptic vesicle cycle	1/78	227/23239	0.00440529	1.31249	0.274564	0.535564	0.659208	0.61929	arahy.Tifrunner.gnm2.ann2.Ah14g267400.1	1
ko00350	Tyrosine metabolism	1/78	229/23239	0.00436681	1.30103	0.265667	0.538707	0.659208	0.61929	arahy.Tifrunner.gnm2.ann2.Ah16g281200.1	1
map00350	Tyrosine metabolism	1/78	229/23239	0.00436681	1.30103	0.265667	0.538707	0.659208	0.61929	arahy.Tifrunner.gnm2.ann2.Ah16g281200.1	1
ko04068	FoxO signaling pathway	1/78	233/23239	0.00429185	1.27869	0.248116	0.544931	0.662465	0.62235	arahy.Tifrunner.gnm2.ann2.Ah04g362600.1	1
map04068	FoxO signaling pathway	1/78	233/23239	0.00429185	1.27869	0.248116	0.544931	0.662465	0.62235	arahy.Tifrunner.gnm2.ann2.Ah04g362600.1	1
ko00680	Methane metabolism	1/78	237/23239	0.00421941	1.25711	0.230879	0.551071	0.664271	0.624046	arahy.Tifrunner.gnm2.ann2.Ah15g401100.1	1
map00680	Methane metabolism	1/78	237/23239	0.00421941	1.25711	0.230879	0.551071	0.664271	0.624046	arahy.Tifrunner.gnm2.ann2.Ah15g401100.1	1
ko04723	Retrograde endocannabinoid signaling	1/78	239/23239	0.0041841	1.24659	0.222375	0.554111	0.664271	0.624046	arahy.Tifrunner.gnm2.ann2.Ah04g362600.1	1
map04723	Retrograde endocannabinoid signaling	1/78	239/23239	0.0041841	1.24659	0.222375	0.554111	0.664271	0.624046	arahy.Tifrunner.gnm2.ann2.Ah04g362600.1	1
ko04612	Antigen processing and presentation	1/78	241/23239	0.00414938	1.23625	0.213944	0.55713	0.664271	0.624046	arahy.Tifrunner.gnm2.ann2.Ah03g400100.1	1
map04612	Antigen processing and presentation	1/78	241/23239	0.00414938	1.23625	0.213944	0.55713	0.664271	0.624046	arahy.Tifrunner.gnm2.ann2.Ah03g400100.1	1
ko04810	Regulation of actin cytoskeleton	1/78	244/23239	0.00409836	1.22105	0.201435	0.561621	0.66536	0.62507	arahy.Tifrunner.gnm2.ann2.Ah04g362600.1	1
map04810	Regulation of actin cytoskeleton	1/78	244/23239	0.00409836	1.22105	0.201435	0.561621	0.66536	0.62507	arahy.Tifrunner.gnm2.ann2.Ah04g362600.1	1
ko05206	MicroRNAs in cancer	1/78	255/23239	0.00392157	1.16838	0.156894	0.577707	0.680086	0.638903	arahy.Tifrunner.gnm2.ann2.Ah04g362600.1	1
map05206	MicroRNAs in cancer	1/78	255/23239	0.00392157	1.16838	0.156894	0.577707	0.680086	0.638903	arahy.Tifrunner.gnm2.ann2.Ah04g362600.1	1
ko04917	Prolactin signaling pathway	1/78	258/23239	0.00387597	1.15479	0.14509	0.581992	0.680821	0.639594	arahy.Tifrunner.gnm2.ann2.Ah04g362600.1	1
map04917	Prolactin signaling pathway	1/78	258/23239	0.00387597	1.15479	0.14509	0.581992	0.680821	0.639594	arahy.Tifrunner.gnm2.ann2.Ah04g362600.1	1
ko00562	Inositol phosphate metabolism	1/78	261/23239	0.00383142	1.14152	0.133426	0.586234	0.681497	0.640229	arahy.Tifrunner.gnm2.ann2.Ah15g036800.1	1
map00562	Inositol phosphate metabolism	1/78	261/23239	0.00383142	1.14152	0.133426	0.586234	0.681497	0.640229	arahy.Tifrunner.gnm2.ann2.Ah15g036800.1	1
ko04150	mTOR signaling pathway	1/78	281/23239	0.00355872	1.06027	0.058987	0.613448	0.70433	0.661679	arahy.Tifrunner.gnm2.ann2.Ah04g362600.1	1
ko04913	Ovarian steroidogenesis	1/78	281/23239	0.00355872	1.06027	0.058987	0.613448	0.70433	0.661679	arahy.Tifrunner.gnm2.ann2.Ah14g248600.1	1
map04150	mTOR signaling pathway	1/78	281/23239	0.00355872	1.06027	0.058987	0.613448	0.70433	0.661679	arahy.Tifrunner.gnm2.ann2.Ah04g362600.1	1
map04913	Ovarian steroidogenesis	1/78	281/23239	0.00355872	1.06027	0.058987	0.613448	0.70433	0.661679	arahy.Tifrunner.gnm2.ann2.Ah14g248600.1	1
ko05225	Hepatocellular carcinoma	1/78	293/23239	0.00341297	1.01685	0.0168402	0.628921	0.717664	0.674206	arahy.Tifrunner.gnm2.ann2.Ah04g362600.1	1
map05225	Hepatocellular carcinoma	1/78	293/23239	0.00341297	1.01685	0.0168402	0.628921	0.717664	0.674206	arahy.Tifrunner.gnm2.ann2.Ah04g362600.1	1
ko00480	Glutathione metabolism	1/78	298/23239	0.0033557	0.999785	-0.000216885	0.635185	0.720393	0.67677	arahy.Tifrunner.gnm2.ann2.Ah02g054000.1	1
map00480	Glutathione metabolism	1/78	298/23239	0.0033557	0.999785	-0.000216885	0.635185	0.720393	0.67677	arahy.Tifrunner.gnm2.ann2.Ah02g054000.1	1
ko00830	Retinol metabolism	1/78	309/23239	0.00323625	0.964194	-0.0367708	0.648603	0.729422	0.685252	arahy.Tifrunner.gnm2.ann2.Ah14g248600.1	1
map00830	Retinol metabolism	1/78	309/23239	0.00323625	0.964194	-0.0367708	0.648603	0.729422	0.685252	arahy.Tifrunner.gnm2.ann2.Ah14g248600.1	1
ko04922	Glucagon signaling pathway	1/78	311/23239	0.00321543	0.957993	-0.0432797	0.650989	0.729422	0.685252	arahy.Tifrunner.gnm2.ann2.Ah05g248200.1	1
map04922	Glucagon signaling pathway	1/78	311/23239	0.00321543	0.957993	-0.0432797	0.650989	0.729422	0.685252	arahy.Tifrunner.gnm2.ann2.Ah05g248200.1	1
ko00140	Steroid hormone biosynthesis	1/78	324/23239	0.00308642	0.919555	-0.084621	0.666117	0.741903	0.696977	arahy.Tifrunner.gnm2.ann2.Ah14g248600.1	1
map00140	Steroid hormone biosynthesis	1/78	324/23239	0.00308642	0.919555	-0.084621	0.666117	0.741903	0.696977	arahy.Tifrunner.gnm2.ann2.Ah14g248600.1	1
ko04138	Autophagy - yeast	1/78	328/23239	0.00304878	0.908341	-0.0970191	0.67064	0.742495	0.697533	arahy.Tifrunner.gnm2.ann2.Ah04g362600.1	1
map04138	Autophagy - yeast	1/78	328/23239	0.00304878	0.908341	-0.0970191	0.67064	0.742495	0.697533	arahy.Tifrunner.gnm2.ann2.Ah04g362600.1	1
ko01524	Platinum drug resistance	1/78	334/23239	0.00299401	0.892024	-0.115347	0.677312	0.745444	0.700304	arahy.Tifrunner.gnm2.ann2.Ah04g362600.1	1
map01524	Platinum drug resistance	1/78	334/23239	0.00299401	0.892024	-0.115347	0.677312	0.745444	0.700304	arahy.Tifrunner.gnm2.ann2.Ah04g362600.1	1
ko04151	PI3K-Akt signaling pathway	1/78	339/23239	0.00294985	0.878867	-0.130381	0.682769	0.74703	0.701794	arahy.Tifrunner.gnm2.ann2.Ah04g362600.1	1
map04151	PI3K-Akt signaling pathway	1/78	339/23239	0.00294985	0.878867	-0.130381	0.682769	0.74703	0.701794	arahy.Tifrunner.gnm2.ann2.Ah04g362600.1	1
ko05165	Human papillomavirus infection	1/78	345/23239	0.00289855	0.863582	-0.148145	0.689198	0.749654	0.704259	arahy.Tifrunner.gnm2.ann2.Ah04g362600.1	1
map05165	Human papillomavirus infection	1/78	345/23239	0.00289855	0.863582	-0.148145	0.689198	0.749654	0.704259	arahy.Tifrunner.gnm2.ann2.Ah04g362600.1	1
ko00710	Carbon fixation by Calvin cycle	1/78	362/23239	0.00276243	0.823027	-0.196938	0.706723	0.764057	0.717789	arahy.Tifrunner.gnm2.ann2.Ah15g007600.1	1
map00710	Carbon fixation by Calvin cycle	1/78	362/23239	0.00276243	0.823027	-0.196938	0.706723	0.764057	0.717789	arahy.Tifrunner.gnm2.ann2.Ah15g007600.1	1
ko04140	Autophagy - animal	1/78	377/23239	0.00265252	0.790281	-0.238243	0.721374	0.764057	0.717789	arahy.Tifrunner.gnm2.ann2.Ah04g362600.1	1
map04140	Autophagy - animal	1/78	377/23239	0.00265252	0.790281	-0.238243	0.721374	0.764057	0.717789	arahy.Tifrunner.gnm2.ann2.Ah04g362600.1	1
ko04110	Cell cycle	1/78	386/23239	0.00259067	0.771855	-0.262302	0.729815	0.764057	0.717789	arahy.Tifrunner.gnm2.ann2.Ah18g454100.1	1
ko05204	Chemical carcinogenesis - DNA adducts	1/78	386/23239	0.00259067	0.771855	-0.262302	0.729815	0.764057	0.717789	arahy.Tifrunner.gnm2.ann2.Ah14g248600.1	1
map04110	Cell cycle	1/78	386/23239	0.00259067	0.771855	-0.262302	0.729815	0.764057	0.717789	arahy.Tifrunner.gnm2.ann2.Ah18g454100.1	1
map05204	Chemical carcinogenesis - DNA adducts	1/78	386/23239	0.00259067	0.771855	-0.262302	0.729815	0.764057	0.717789	arahy.Tifrunner.gnm2.ann2.Ah14g248600.1	1
ko05012	Parkinson disease	1/78	389/23239	0.00257069	0.765902	-0.270207	0.732572	0.764057	0.717789	arahy.Tifrunner.gnm2.ann2.Ah15g064400.1	1
map05012	Parkinson disease	1/78	389/23239	0.00257069	0.765902	-0.270207	0.732572	0.764057	0.717789	arahy.Tifrunner.gnm2.ann2.Ah15g064400.1	1
ko00980	Metabolism of xenobiotics by cytochrome P450	1/78	390/23239	0.0025641	0.763938	-0.27283	0.733485	0.764057	0.717789	arahy.Tifrunner.gnm2.ann2.Ah14g248600.1	1
ko04146	Peroxisome	1/78	390/23239	0.0025641	0.763938	-0.27283	0.733485	0.764057	0.717789	arahy.Tifrunner.gnm2.ann2.Ah09g054300.1	1
map00980	Metabolism of xenobiotics by cytochrome P450	1/78	390/23239	0.0025641	0.763938	-0.27283	0.733485	0.764057	0.717789	arahy.Tifrunner.gnm2.ann2.Ah14g248600.1	1
map04146	Peroxisome	1/78	390/23239	0.0025641	0.763938	-0.27283	0.733485	0.764057	0.717789	arahy.Tifrunner.gnm2.ann2.Ah09g054300.1	1
ko05203	Viral carcinogenesis	1/78	392/23239	0.00255102	0.760041	-0.278057	0.735302	0.764057	0.717789	arahy.Tifrunner.gnm2.ann2.Ah04g362600.1	1
map05203	Viral carcinogenesis	1/78	392/23239	0.00255102	0.760041	-0.278057	0.735302	0.764057	0.717789	arahy.Tifrunner.gnm2.ann2.Ah04g362600.1	1
ko03430	Mismatch repair	1/78	411/23239	0.00243309	0.724905	-0.326541	0.751961	0.777026	0.729973	arahy.Tifrunner.gnm2.ann2.Ah14g523600.1	1
map03430	Mismatch repair	1/78	411/23239	0.00243309	0.724905	-0.326541	0.751961	0.777026	0.729973	arahy.Tifrunner.gnm2.ann2.Ah14g523600.1	1
ko03018	RNA degradation	1/78	422/23239	0.00236967	0.706009	-0.353695	0.761128	0.782153	0.73479	arahy.Tifrunner.gnm2.ann2.Ah14g533600.1	1
map03018	RNA degradation	1/78	422/23239	0.00236967	0.706009	-0.353695	0.761128	0.782153	0.73479	arahy.Tifrunner.gnm2.ann2.Ah14g533600.1	1
ko00380	Tryptophan metabolism	1/78	433/23239	0.00230947	0.688074	-0.380224	0.76996	0.786882	0.739233	arahy.Tifrunner.gnm2.ann2.Ah14g248600.1	1
map00380	Tryptophan metabolism	1/78	433/23239	0.00230947	0.688074	-0.380224	0.76996	0.786882	0.739233	arahy.Tifrunner.gnm2.ann2.Ah14g248600.1	1
ko03030	DNA replication	1/78	460/23239	0.00217391	0.647687	-0.442903	0.790296	0.803251	0.754611	arahy.Tifrunner.gnm2.ann2.Ah14g523600.1	1
map03030	DNA replication	1/78	460/23239	0.00217391	0.647687	-0.442903	0.790296	0.803251	0.754611	arahy.Tifrunner.gnm2.ann2.Ah14g523600.1	1
ko00195	Photosynthesis	1/78	471/23239	0.00212314	0.63256	-0.467522	0.798062	0.806737	0.757885	arahy.Tifrunner.gnm2.ann2.Ah14g515800.1	1
map00195	Photosynthesis	1/78	471/23239	0.00212314	0.63256	-0.467522	0.798062	0.806737	0.757885	arahy.Tifrunner.gnm2.ann2.Ah14g515800.1	1
ko03460	Fanconi anemia pathway	1/78	483/23239	0.00207039	0.616845	-0.49382	0.806211	0.810569	0.761486	arahy.Tifrunner.gnm2.ann2.Ah15g050800.1	1
map03460	Fanconi anemia pathway	1/78	483/23239	0.00207039	0.616845	-0.49382	0.806211	0.810569	0.761486	arahy.Tifrunner.gnm2.ann2.Ah15g050800.1	1
ko00620	Pyruvate metabolism	1/78	496/23239	0.00201613	0.600677	-0.521686	0.814673	0.814673	0.765341	arahy.Tifrunner.gnm2.ann2.Ah15g007600.1	1
map00620	Pyruvate metabolism	1/78	496/23239	0.00201613	0.600677	-0.521686	0.814673	0.814673	0.765341	arahy.Tifrunner.gnm2.ann2.Ah15g007600.1	1
