# Supplementary material for: Genome‐wide identification and expression analysis reveals the drought‐response MAPK genes in peanut (Arachis hypogaea L.)
Source: Plant Genome. 2025 Dec 22;18(4):e70166. doi: 10.1002/tpg2.70166 (PMC12723341; doi:10.1002/tpg2.70166)
Supplement: Supplementary file 9 — Table S7. GO and KEGG pathway enrichment results for hubs [file TPG2-18-e70166-s004.xlsx]

## Sheet: Hub
arahy.Tifrunner.gnm2.ann2.Ah03g025500
arahy.Tifrunner.gnm2.ann2.Ah13g044600
arahy.Tifrunner.gnm2.ann2.Ah07g060100
arahy.Tifrunner.gnm2.ann2.Ah01g334400
arahy.Tifrunner.gnm2.ann2.Ah19g339600
arahy.Tifrunner.gnm2.ann2.Ah06g101600
arahy.Tifrunner.gnm2.ann2.Ah16g116000
arahy.Tifrunner.gnm2.ann2.Ah16g052800
arahy.Tifrunner.gnm2.ann2.Ah03g259000
arahy.Tifrunner.gnm2.ann2.Ah05g063000
arahy.Tifrunner.gnm2.ann2.Ah17g053500
arahy.Tifrunner.gnm2.ann2.Ah14g093600
arahy.Tifrunner.gnm2.ann2.Ah16g172000
arahy.Tifrunner.gnm2.ann2.Ah13g028500
arahy.Tifrunner.gnm2.ann2.Ah11g355700
arahy.Tifrunner.gnm2.ann2.Ah19g176500
arahy.Tifrunner.gnm2.ann2.Ah07g275100
arahy.Tifrunner.gnm2.ann2.Ah17g427800
arahy.Tifrunner.gnm2.ann2.Ah04g361000
arahy.Tifrunner.gnm2.ann2.Ah05g468800
arahy.Tifrunner.gnm2.ann2.Ah20g227100
arahy.Tifrunner.gnm2.ann2.Ah17g497500
arahy.Tifrunner.gnm2.ann2.Ah03g072600
arahy.Tifrunner.gnm2.ann2.Ah01g105400
arahy.Tifrunner.gnm2.ann2.Ah08g145400
arahy.Tifrunner.gnm2.ann2.Ah05g320500
arahy.Tifrunner.gnm2.ann2.Ah06g387000
arahy.Tifrunner.gnm2.ann2.Ah14g187800
arahy.Tifrunner.gnm2.ann2.Ah11g442100
arahy.Tifrunner.gnm2.ann2.Ah10g062500
arahy.Tifrunner.gnm2.ann2.Ah07g291500
arahy.Tifrunner.gnm2.ann2.Ah11g484900
arahy.Tifrunner.gnm2.ann2.Ah20g039000
arahy.Tifrunner.gnm2.ann2.Ah13g039900
arahy.Tifrunner.gnm2.ann2.Ah08g272600
arahy.Tifrunner.gnm2.ann2.Ah20g011500

## Sheet: KEGG
ID	Description	GeneRatio	BgRatio	RichFactor	FoldEnrichment	zScore	pvalue	p.adjust	qvalue	geneID	Count
ko00904	Diterpenoid biosynthesis; Gibberellin biosynthesis	2025-01-11	94/23239	0.0106383	22.4749	4.54	0.0436143	0.17185	0.165821	arahy.Tifrunner.gnm2.ann2.Ah19g176500.1	1
map00904	Diterpenoid biosynthesis; Gibberellin biosynthesis	2025-01-11	94/23239	0.0106383	22.4749	4.54	0.0436143	0.17185	0.165821	arahy.Tifrunner.gnm2.ann2.Ah19g176500.1	1
ko05410	Hypertrophic cardiomyopathy	2025-01-11	106/23239	0.00943396	19.9305	4.25099	0.0490558	0.17185	0.165821	arahy.Tifrunner.gnm2.ann2.Ah20g039000.1	1
map05410	Hypertrophic cardiomyopathy	2025-01-11	106/23239	0.00943396	19.9305	4.25099	0.0490558	0.17185	0.165821	arahy.Tifrunner.gnm2.ann2.Ah20g039000.1	1
ko00062	Fatty acid elongation	2025-01-11	118/23239	0.00847458	17.9037	4.00598	0.0544691	0.17185	0.165821	arahy.Tifrunner.gnm2.ann2.Ah19g339600.1	1
map00062	Fatty acid elongation	2025-01-11	118/23239	0.00847458	17.9037	4.00598	0.0544691	0.17185	0.165821	arahy.Tifrunner.gnm2.ann2.Ah19g339600.1	1
ko04920	Adipocytokine signaling pathway	2025-01-11	154/23239	0.00649351	13.7184	3.44602	0.0705415	0.17185	0.165821	arahy.Tifrunner.gnm2.ann2.Ah20g039000.1	1
map04920	Adipocytokine signaling pathway	2025-01-11	154/23239	0.00649351	13.7184	3.44602	0.0705415	0.17185	0.165821	arahy.Tifrunner.gnm2.ann2.Ah20g039000.1	1
ko00591	Linoleic acid metabolism	2025-01-11	170/23239	0.00588235	12.4273	3.25419	0.0776047	0.17185	0.165821	arahy.Tifrunner.gnm2.ann2.Ah16g172000.1	1
map00591	Linoleic acid metabolism	2025-01-11	170/23239	0.00588235	12.4273	3.25419	0.0776047	0.17185	0.165821	arahy.Tifrunner.gnm2.ann2.Ah16g172000.1	1
ko04211	Longevity regulating pathway	2025-01-11	193/23239	0.00518135	10.9463	3.01948	0.0876726	0.17185	0.165821	arahy.Tifrunner.gnm2.ann2.Ah20g039000.1	1
map04211	Longevity regulating pathway	2025-01-11	193/23239	0.00518135	10.9463	3.01948	0.0876726	0.17185	0.165821	arahy.Tifrunner.gnm2.ann2.Ah20g039000.1	1
ko04710	Circadian rhythm	2025-01-11	194/23239	0.00515464	10.8899	3.01019	0.088108	0.17185	0.165821	arahy.Tifrunner.gnm2.ann2.Ah20g039000.1	1
map04710	Circadian rhythm	2025-01-11	194/23239	0.00515464	10.8899	3.01019	0.088108	0.17185	0.165821	arahy.Tifrunner.gnm2.ann2.Ah20g039000.1	1
ko04931	Insulin resistance	2025-01-11	205/23239	0.00487805	10.3055	2.91222	0.0928856	0.17185	0.165821	arahy.Tifrunner.gnm2.ann2.Ah20g039000.1	1
map04931	Insulin resistance	2025-01-11	205/23239	0.00487805	10.3055	2.91222	0.0928856	0.17185	0.165821	arahy.Tifrunner.gnm2.ann2.Ah20g039000.1	1
ko00592	alpha-Linolenic acid metabolism	2025-01-11	232/23239	0.00431034	9.10619	2.70035	0.104516	0.17185	0.165821	arahy.Tifrunner.gnm2.ann2.Ah16g172000.1	1
map00592	alpha-Linolenic acid metabolism	2025-01-11	232/23239	0.00431034	9.10619	2.70035	0.104516	0.17185	0.165821	arahy.Tifrunner.gnm2.ann2.Ah16g172000.1	1
ko04068	FoxO signaling pathway	2025-01-11	233/23239	0.00429185	9.06711	2.69318	0.104944	0.17185	0.165821	arahy.Tifrunner.gnm2.ann2.Ah20g039000.1	1
map04068	FoxO signaling pathway	2025-01-11	233/23239	0.00429185	9.06711	2.69318	0.104944	0.17185	0.165821	arahy.Tifrunner.gnm2.ann2.Ah20g039000.1	1
ko04921	Oxytocin signaling pathway	2025-01-11	247/23239	0.00404858	8.55318	2.59705	0.110919	0.17185	0.165821	arahy.Tifrunner.gnm2.ann2.Ah20g039000.1	1
map04921	Oxytocin signaling pathway	2025-01-11	247/23239	0.00404858	8.55318	2.59705	0.110919	0.17185	0.165821	arahy.Tifrunner.gnm2.ann2.Ah20g039000.1	1
ko04213	Longevity regulating pathway - multiple species	2025-01-11	268/23239	0.00373134	7.88297	2.46628	0.119813	0.17185	0.165821	arahy.Tifrunner.gnm2.ann2.Ah20g039000.1	1
map04213	Longevity regulating pathway - multiple species	2025-01-11	268/23239	0.00373134	7.88297	2.46628	0.119813	0.17185	0.165821	arahy.Tifrunner.gnm2.ann2.Ah20g039000.1	1
ko04150	mTOR signaling pathway	2025-01-11	281/23239	0.00355872	7.51828	2.39226	0.125278	0.17185	0.165821	arahy.Tifrunner.gnm2.ann2.Ah20g039000.1	1
map04150	mTOR signaling pathway	2025-01-11	281/23239	0.00355872	7.51828	2.39226	0.125278	0.17185	0.165821	arahy.Tifrunner.gnm2.ann2.Ah20g039000.1	1
ko04371	Apelin signaling pathway	2025-01-11	282/23239	0.0035461	7.49162	2.38677	0.125697	0.17185	0.165821	arahy.Tifrunner.gnm2.ann2.Ah20g039000.1	1
map04371	Apelin signaling pathway	2025-01-11	282/23239	0.0035461	7.49162	2.38677	0.125697	0.17185	0.165821	arahy.Tifrunner.gnm2.ann2.Ah20g039000.1	1
ko04530	Tight junction	2025-01-11	299/23239	0.00334448	7.06567	2.29725	0.132794	0.17185	0.165821	arahy.Tifrunner.gnm2.ann2.Ah20g039000.1	1
map04530	Tight junction	2025-01-11	299/23239	0.00334448	7.06567	2.29725	0.132794	0.17185	0.165821	arahy.Tifrunner.gnm2.ann2.Ah20g039000.1	1
ko04922	Glucagon signaling pathway	2025-01-11	311/23239	0.00321543	6.79304	2.23817	0.137772	0.17185	0.165821	arahy.Tifrunner.gnm2.ann2.Ah20g039000.1	1
map04922	Glucagon signaling pathway	2025-01-11	311/23239	0.00321543	6.79304	2.23817	0.137772	0.17185	0.165821	arahy.Tifrunner.gnm2.ann2.Ah20g039000.1	1
ko04212	Longevity regulating pathway - worm	2025-01-11	325/23239	0.00307692	6.50042	2.17309	0.143547	0.17185	0.165821	arahy.Tifrunner.gnm2.ann2.Ah08g145400.1	1
map04212	Longevity regulating pathway - worm	2025-01-11	325/23239	0.00307692	6.50042	2.17309	0.143547	0.17185	0.165821	arahy.Tifrunner.gnm2.ann2.Ah08g145400.1	1
ko04152	AMPK signaling pathway	2025-01-11	326/23239	0.00306748	6.48048	2.16858	0.143958	0.17185	0.165821	arahy.Tifrunner.gnm2.ann2.Ah20g039000.1	1
map04152	AMPK signaling pathway	2025-01-11	326/23239	0.00306748	6.48048	2.16858	0.143958	0.17185	0.165821	arahy.Tifrunner.gnm2.ann2.Ah20g039000.1	1
ko04151	PI3K-Akt signaling pathway	2025-01-11	339/23239	0.00294985	6.23197	2.11172	0.149287	0.17185	0.165821	arahy.Tifrunner.gnm2.ann2.Ah20g039000.1	1
map04151	PI3K-Akt signaling pathway	2025-01-11	339/23239	0.00294985	6.23197	2.11172	0.149287	0.17185	0.165821	arahy.Tifrunner.gnm2.ann2.Ah20g039000.1	1
ko04932	Non-alcoholic fatty liver disease	2025-01-11	347/23239	0.00288184	6.08829	2.07819	0.152551	0.17185	0.165821	arahy.Tifrunner.gnm2.ann2.Ah20g039000.1	1
map04932	Non-alcoholic fatty liver disease	2025-01-11	347/23239	0.00288184	6.08829	2.07819	0.152551	0.17185	0.165821	arahy.Tifrunner.gnm2.ann2.Ah20g039000.1	1
ko04310	Wnt signaling pathway	2025-01-11	353/23239	0.00283286	5.98481	2.05372	0.154991	0.17185	0.165821	arahy.Tifrunner.gnm2.ann2.Ah20g011500.1	1
map04310	Wnt signaling pathway	2025-01-11	353/23239	0.00283286	5.98481	2.05372	0.154991	0.17185	0.165821	arahy.Tifrunner.gnm2.ann2.Ah20g011500.1	1
ko04910	Insulin signaling pathway	2025-01-11	364/23239	0.00274725	5.80395	2.01029	0.159449	0.17185	0.165821	arahy.Tifrunner.gnm2.ann2.Ah20g039000.1	1
map04910	Insulin signaling pathway	2025-01-11	364/23239	0.00274725	5.80395	2.01029	0.159449	0.17185	0.165821	arahy.Tifrunner.gnm2.ann2.Ah20g039000.1	1
ko04140	Autophagy - animal	2025-01-11	377/23239	0.00265252	5.60381	1.96119	0.16469	0.17185	0.165821	arahy.Tifrunner.gnm2.ann2.Ah20g039000.1	1
map04140	Autophagy - animal	2025-01-11	377/23239	0.00265252	5.60381	1.96119	0.16469	0.17185	0.165821	arahy.Tifrunner.gnm2.ann2.Ah20g039000.1	1
ko05418	Fluid shear stress and atherosclerosis	2025-01-11	495/23239	0.0020202	4.26795	1.59932	0.21092	0.21092	0.203519	arahy.Tifrunner.gnm2.ann2.Ah20g039000.1	1
map05418	Fluid shear stress and atherosclerosis	2025-01-11	495/23239	0.0020202	4.26795	1.59932	0.21092	0.21092	0.203519	arahy.Tifrunner.gnm2.ann2.Ah20g039000.1	1

## Sheet: GO
ID	Description	GeneRatio	BgRatio	RichFactor	FoldEnrichment	zScore	pvalue	p.adjust	qvalue	geneID	Count
GO:0005516	calmodulin binding	2025-02-19	69/33481	0.0289855	51.077	9.92214	0.000699721	0.00699721	0.00589239	arahy.Tifrunner.gnm2.ann2.Ah16g116000.1/arahy.Tifrunner.gnm2.ann2.Ah03g259000.1	2
GO:0015031	protein transport	2025-01-19	84/33481	0.0119048	20.9781	4.36851	0.0466199	0.12553	0.10571	arahy.Tifrunner.gnm2.ann2.Ah05g320500.1	1
GO:0016747	acyltransferase activity, transferring groups other than amino-acyl groups	2025-01-19	105/33481	0.00952381	16.7825	3.85963	0.0579489	0.12553	0.10571	arahy.Tifrunner.gnm2.ann2.Ah19g339600.1	1
GO:0006633	fatty acid biosynthetic process	2025-01-19	106/33481	0.00943396	16.6241	3.83912	0.0584852	0.12553	0.10571	arahy.Tifrunner.gnm2.ann2.Ah19g339600.1	1
GO:0016702	oxidoreductase activity, acting on single donors with incorporation of molecular oxygen, incorporation of two atoms of oxygen	2025-01-19	114/33481	0.00877193	15.4575	3.68452	0.062765	0.12553	0.10571	arahy.Tifrunner.gnm2.ann2.Ah16g172000.1	1
GO:0009055	electron transfer activity	2025-01-19	164/33481	0.00609756	10.7449	2.98098	0.0890994	0.148499	0.125052	arahy.Tifrunner.gnm2.ann2.Ah01g334400.1	1
GO:0006979	response to oxidative stress	2025-01-19	214/33481	0.0046729	8.23438	2.52985	0.114732	0.149166	0.125613	arahy.Tifrunner.gnm2.ann2.Ah10g062500.1	1
GO:0004601	peroxidase activity	2025-01-19	240/33481	0.00416667	7.34232	2.34969	0.127789	0.149166	0.125613	arahy.Tifrunner.gnm2.ann2.Ah10g062500.1	1
GO:0006629	lipid metabolic process	2025-01-19	253/33481	0.00395257	6.96505	2.26943	0.134249	0.149166	0.125613	arahy.Tifrunner.gnm2.ann2.Ah14g093600.1	1
GO:0043565	sequence-specific DNA binding	2025-01-19	382/33481	0.0026178	4.61298	1.69232	0.195943	0.195943	0.165004	arahy.Tifrunner.gnm2.ann2.Ah05g468800.1	1
